# Supplementary material for: Crystal structure of 2-meth­oxy-1-nitro­naphthalene
Source: Acta Crystallogr E Crystallogr Commun. 2015 Sep 12;71(Pt 10):o701–2. doi: 10.1107/S2056989015016114 (PMC4647346; doi:10.1107/S2056989015016114)
Supplement: Supplementary file 1 [file e-71-0o701-sup1.cif]

##############################################################################
#                                                                            #
# This CIF contains the data in a paper accepted for publication in          #
# Acta Crystallographica Section E. It conforms to the requirements of       #
# Notes for Authors for Acta Crystallographica Section E, and has been       #
# peer reviewed under the auspices of the IUCr Commission on Journals.       #
#                                                                            #
# Full details of the Crystallographic Information File format               #
# are given in the paper "The Crystallographic Information File (CIF):       #
# a New Standard Archive File for Crystallography" by S. R. Hall, F. H.      #
# Allen and I. D. Brown [Acta Cryst. (1991), A47, 655-685].                  #
#                                                                            #
# The current version of the core CIF dictionary is obtainable from          #
# ftp://ftp.iucr.org/pub/cif_core.dic.                                       #
#                                                                            #
# Software is freely available for graphical display of the structure(s)     #
# in this CIF. For information consult the CIF software page                 #
# http://www.iucr.org/resources/cif/software.                                #
#                                                                            #
# This file may be used for bona fide research purposes within the           #
# scientific community so long as proper attribution is given to the journal # 
# article from which it was obtained.                                        #
#                                                                            #
##############################################################################
data_I
_audit_creation_method     SHELXL-2013
_journal_date_recd_electronic     2015-08-02
_journal_date_accepted     2015-08-28
_journal_name_full     'Acta Crystallographica, Section E'
_journal_year     2015
_journal_volume     71
_journal_issue     10
_journal_page_first     o701
_journal_page_last     o702
_journal_paper_category     HO
_journal_paper_doi     10.1107/S2056989015016114
_journal_coeditor_code     HB7477
_publ_contact_author_name     'Mostafa Khouili'
_publ_contact_author_address
;
Laboratoire de Chimie Organique et Analytique,
Universit\'e Sultan Moulay Slimane,
Facult\'e des Sciences et Techniques, BP 523, 23000 B\'eni-Mellal, Morocco
;
_publ_contact_author_email     'm.khouili@usms.ma'
_publ_contact_author_fax     '212 537 77 54 40'
_publ_contact_author_phone     '212 537 77 54 40'
_publ_section_title
;
Crystal structure of 2-methoxy-1-nitronaphthalene
;
loop_
    _publ_author_name
    _publ_author_address
    'Yassine, Hasna'
;
Laboratoire de Chimie Organique et Analytique,
Universit\'e Sultan Moulay Slimane,
Facult\'e des Sciences et Techniques, BP 523, 23000 B\'eni-Mellal, Morocco
;
    'Khouili, Mostafa'
;
Laboratoire de Chimie Organique et Analytique,
Universit\'e Sultan Moulay Slimane,
Facult\'e des Sciences et Techniques, BP 523, 23000 B\'eni-Mellal, Morocco
;
    'El Ammari, Lahcen'
;
Laboratoire de Chimie du Solide Appliqu\'ee,
Facult\'e des Sciences, Universit\'e Mohammed V
Avenue Ibn Battouta, BP 1014, Rabat, Morocco
;
    'Saadi, Mohamed'
;
Laboratoire de Chimie du Solide Appliqu\'ee,
Facult\'e des Sciences, Universit\'e Mohammed V
Avenue Ibn Battouta, BP 1014, Rabat, Morocco
;
    'Ketatni, El Mostafa'
;
Laboratoire de Spectrochimie Applique et Environnement,
Universit\'e Sultan Moulay Slimane,
Facult\'e des Sciences et Techniques, BP 523, 23000 B\'eni-Mellal, Morocco
;
_database_code_depnum_ccdc_archive     'CCDC 1421062'
_chemical_name_systematic
;
2-Methoxy-1-nitronaphthalene
;
_chemical_name_common     ?
_chemical_formula_moiety     'C11 H9 N O3'
_chemical_formula_sum     'C11 H9 N O3'
_chemical_formula_iupac     'C11 H9 N O3'
_chemical_formula_weight     203.19
_chemical_melting_point     ?
_shelx_space_group_comment
;
The symmetry employed for this shelxl refinement is uniquely defined
by the following loop, which should always be used as a source of
symmetry information in preference to the above space-group names.
They are only intended as comments.
;
_space_group_crystal_system     triclinic
_space_group_name_H-M_alt     'P -1'
_space_group_name_Hall     '-P 1'
loop_
    _space_group_symop_operation_xyz
    'x, y, z'
    '-x, -y, -z'
_cell_length_a     9.1291(4)
_cell_length_b     10.2456(4)
_cell_length_c     10.5215(4)
_cell_angle_alpha     86.390(2)
_cell_angle_beta     82.964(2)
_cell_angle_gamma     85.801(2)
_cell_volume     972.63(7)
_cell_formula_units_Z     4
_cell_measurement_reflns_used     3506
_cell_measurement_theta_min     1.65
_cell_measurement_theta_max     30.03
_cell_measurement_temperature     296(2)
_exptl_crystal_description     Block
_exptl_crystal_colour     orange
_exptl_crystal_size_max     0.39
_exptl_crystal_size_mid     0.32
_exptl_crystal_size_min     0.24
_exptl_crystal_density_diffrn     1.388
_exptl_crystal_F_000     424
_exptl_absorpt_coefficient_mu     0.102
_exptl_absorpt_correction_type     multi-scan
_exptl_absorpt_process_details
;
(SADABS; Bruker, 2009)
;
_exptl_absorpt_correction_T_min     0.6758
_exptl_absorpt_correction_T_max     0.7460
_exptl_special_details     ?
_diffrn_ambient_temperature     296(2)
_diffrn_radiation_type     MoK\a
_diffrn_radiation_wavelength     0.71073
_diffrn_radiation_source     'fine-focus sealed tube'
_diffrn_radiation_monochromator     graphite
_diffrn_measurement_device_type     'Bruker X8 APEXII CCD'
_diffrn_measurement_method     '\f and \w scans'
_diffrn_reflns_number     34901
_diffrn_reflns_av_R_equivalents     0.0383
_diffrn_reflns_theta_min     1.953
_diffrn_reflns_theta_max     29.574
_diffrn_reflns_theta_full     25.242
_diffrn_measured_fraction_theta_max     1.000
_diffrn_measured_fraction_theta_full     0.999
_diffrn_reflns_limit_h_min     -12
_diffrn_reflns_limit_h_max     12
_diffrn_reflns_limit_k_min     -14
_diffrn_reflns_limit_k_max     14
_diffrn_reflns_limit_l_min     -14
_diffrn_reflns_limit_l_max     14
_refine_special_details     ?
_reflns_number_total     5450
_reflns_number_gt     3446
_reflns_threshold_expression     I>2\s(I)
_refine_ls_structure_factor_coef     Fsqd
_refine_ls_matrix_type     full
_refine_ls_R_factor_all     0.0816
_refine_ls_R_factor_gt     0.0484
_refine_ls_wR_factor_gt     0.1225
_refine_ls_wR_factor_ref     0.1411
_refine_ls_goodness_of_fit_ref     1.038
_refine_ls_restrained_S_all     1.038
_refine_ls_number_reflns     5450
_refine_ls_number_parameters     272
_refine_ls_number_restraints     0
_refine_ls_hydrogen_treatment     constr
_refine_ls_weighting_scheme     calc
_refine_ls_weighting_details
              'w=1/[\s^2^(Fo^2^)+(0.0511P)^2^+0.2462P] where P=(Fo^2^+2Fc^2^)/3'
_atom_sites_solution_hydrogens     geom
_atom_sites_solution_primary     ?
_atom_sites_solution_secondary     ?
_refine_ls_shift/su_max     0.000
_refine_ls_shift/su_mean     0.000
_refine_diff_density_max     0.202
_refine_diff_density_min     -0.155
_refine_ls_extinction_method
;
SHELXL97 (Sheldrick, 2008)
;
_refine_ls_extinction_coef     0.011(2)
_refine_ls_extinction_expression
                                  'Fc^*^=kFc[1+0.001xFc^2^\l^3^/sin(2\q)]^-1/4^'
loop_
    _atom_type_symbol
    _atom_type_description
    _atom_type_scat_dispersion_real
    _atom_type_scat_dispersion_imag
    _atom_type_scat_source
    'C' 'C' 0.0033 0.0016
                         'International Tables Vol C Tables 4.2.6.8 and 6.1.1.4'
    'H' 'H' 0.0000 0.0000
                         'International Tables Vol C Tables 4.2.6.8 and 6.1.1.4'
    'N' 'N' 0.0061 0.0033
                         'International Tables Vol C Tables 4.2.6.8 and 6.1.1.4'
    'O' 'O' 0.0106 0.0060
                         'International Tables Vol C Tables 4.2.6.8 and 6.1.1.4'
_computing_data_collection
;
APEX2 (Bruker, 2009)
;
_computing_cell_refinement
;
SAINT (Bruker, 2009)
;
_computing_data_reduction
;
SAINT (Bruker, 2009)
;
_computing_structure_solution
;
SHELXS97 (Sheldrick, 2008)
;
_computing_structure_refinement
;
SHELXL97 (Sheldrick, 2008)
;
_computing_molecular_graphics
;
ORTEP-3 for Windows (Farrugia, 2012)
;
_computing_publication_material
;
PLATON (Spek, 2009) and  publCIF (Westrip, 2010)
;
loop_
    _atom_site_type_symbol
    _atom_site_label
    _atom_site_fract_x
    _atom_site_fract_y
    _atom_site_fract_z
    _atom_site_U_iso_or_equiv
    _atom_site_adp_type
    _atom_site_calc_flag
    _atom_site_occupancy
    _atom_site_disorder_assembly
    _atom_site_disorder_group
    C C1 0.82138(17) 0.83303(15) 0.59386(15) 0.0445(3) Uani d 1 . .
    C C2 0.76837(19) 0.92960(16) 0.67524(16) 0.0512(4) Uani d 1 . .
    C C3 0.8714(2) 0.99956(17) 0.72711(17) 0.0582(4) Uani d 1 . .
    H H3 0.8389 1.0650 0.7832 0.070 Uiso calc 1 . .
    C C4 1.0189(2) 0.97177(17) 0.69542(16) 0.0562(4) Uani d 1 . .
    H H4 1.0854 1.0201 0.7298 0.067 Uiso calc 1 . .
    C C5 1.07461(18) 0.87266(15) 0.61254(15) 0.0464(4) Uani d 1 . .
    C C6 0.97310(17) 0.79982(14) 0.55904(14) 0.0416(3) Uani d 1 . .
    C C7 1.02802(19) 0.70018(16) 0.47545(16) 0.0515(4) Uani d 1 . .
    H H7 0.9625 0.6519 0.4398 0.062 Uiso calc 1 . .
    C C8 1.1760(2) 0.67452(19) 0.44694(18) 0.0605(5) Uani d 1 . .
    H H8 1.2107 0.6085 0.3920 0.073 Uiso calc 1 . .
    C C9 1.2771(2) 0.7456(2) 0.49869(19) 0.0633(5) Uani d 1 . .
    H H9 1.3782 0.7266 0.4781 0.076 Uiso calc 1 . .
    C C10 1.2280(2) 0.84240(19) 0.57914(18) 0.0580(5) Uani d 1 . .
    H H10 1.2961 0.8895 0.6128 0.070 Uiso calc 1 . .
    C C11 0.5602(3) 1.0473(2) 0.7849(2) 0.0859(7) Uani d 1 . .
    H H11A 0.4542 1.0518 0.7914 0.129 Uiso calc 1 . .
    H H11B 0.5951 1.1311 0.7543 0.129 Uiso calc 1 . .
    H H11C 0.5912 1.0242 0.8678 0.129 Uiso calc 1 . .
    C C12 0.12086(16) 0.31177(13) 0.90308(14) 0.0391(3) Uani d 1 . .
    C C13 0.19472(16) 0.40531(14) 0.82703(14) 0.0411(3) Uani d 1 . .
    C C14 0.11092(19) 0.51331(15) 0.77661(15) 0.0477(4) Uani d 1 . .
    H H14 0.1581 0.5779 0.7242 0.057 Uiso calc 1 . .
    C C15 -0.03834(18) 0.52299(15) 0.80456(15) 0.0483(4) Uani d 1 . .
    H H15 -0.0915 0.5959 0.7721 0.058 Uiso calc 1 . .
    C C16 -0.11572(17) 0.42663(14) 0.88090(14) 0.0424(3) Uani d 1 . .
    C C17 -0.03443(16) 0.31586(14) 0.93202(14) 0.0391(3) Uani d 1 . .
    C C18 -0.11305(19) 0.22006(16) 1.00938(17) 0.0515(4) Uani d 1 . .
    H H18 -0.0618 0.1475 1.0446 0.062 Uiso calc 1 . .
    C C19 -0.2632(2) 0.23339(18) 1.0326(2) 0.0612(5) Uani d 1 . .
    H H19 -0.3135 0.1690 1.0827 0.073 Uiso calc 1 . .
    C C20 -0.34344(19) 0.34223(19) 0.9822(2) 0.0618(5) Uani d 1 . .
    H H20 -0.4460 0.3497 0.9990 0.074 Uiso calc 1 . .
    C C21 -0.27129(18) 0.43676(17) 0.90895(18) 0.0532(4) Uani d 1 . .
    H H21 -0.3251 0.5093 0.8767 0.064 Uiso calc 1 . .
    C C22 0.4201(2) 0.47481(19) 0.71352(18) 0.0615(5) Uani d 1 . .
    H H22A 0.5244 0.4516 0.7073 0.092 Uiso calc 1 . .
    H H22B 0.4010 0.5629 0.7403 0.092 Uiso calc 1 . .
    H H22C 0.3862 0.4688 0.6314 0.092 Uiso calc 1 . .
    N N1 0.20980(15) 0.20198(13) 0.95773(14) 0.0483(3) Uani d 1 . .
    N N2 0.71338(16) 0.76148(15) 0.53852(16) 0.0571(4) Uani d 1 . .
    O O1 0.6734(2) 0.8025(2) 0.43824(19) 0.1118(7) Uani d 1 . .
    O O2 0.6708(2) 0.66298(17) 0.5941(2) 0.1043(6) Uani d 1 . .
    O O3 0.61970(14) 0.95078(14) 0.69777(14) 0.0703(4) Uani d 1 . .
    O O4 0.29054(17) 0.22522(13) 1.03577(15) 0.0785(4) Uani d 1 . .
    O O5 0.19774(17) 0.09259(12) 0.92409(16) 0.0767(4) Uani d 1 . .
    O O6 0.34371(12) 0.38730(11) 0.80514(11) 0.0537(3) Uani d 1 . .
loop_
    _atom_site_aniso_label
    _atom_site_aniso_U_11
    _atom_site_aniso_U_22
    _atom_site_aniso_U_33
    _atom_site_aniso_U_12
    _atom_site_aniso_U_13
    _atom_site_aniso_U_23
    C1 0.0446(8) 0.0428(8) 0.0464(8) -0.0077(6) -0.0072(7) 0.0025(6)
    C2 0.0539(10) 0.0513(9) 0.0462(9) -0.0005(7) -0.0013(7) 0.0027(7)
    C3 0.0772(13) 0.0527(9) 0.0447(9) -0.0034(9) -0.0046(9) -0.0084(7)
    C4 0.0708(12) 0.0557(10) 0.0465(9) -0.0177(8) -0.0179(8) -0.0006(7)
    C5 0.0510(9) 0.0486(8) 0.0410(8) -0.0110(7) -0.0117(7) 0.0069(7)
    C6 0.0441(8) 0.0415(7) 0.0393(8) -0.0064(6) -0.0076(6) 0.0052(6)
    C7 0.0527(10) 0.0499(9) 0.0526(10) -0.0041(7) -0.0081(8) -0.0046(7)
    C8 0.0582(11) 0.0624(11) 0.0580(11) 0.0062(8) -0.0016(8) -0.0027(8)
    C9 0.0455(10) 0.0768(13) 0.0640(12) 0.0008(9) -0.0028(8) 0.0118(10)
    C10 0.0499(10) 0.0688(11) 0.0578(11) -0.0170(8) -0.0169(8) 0.0122(9)
    C11 0.0839(16) 0.0823(15) 0.0800(15) 0.0233(12) 0.0198(12) -0.0064(12)
    C12 0.0404(8) 0.0360(7) 0.0417(8) -0.0007(6) -0.0080(6) -0.0039(6)
    C13 0.0390(8) 0.0445(8) 0.0403(8) -0.0033(6) -0.0047(6) -0.0046(6)
    C14 0.0524(9) 0.0456(8) 0.0442(8) -0.0048(7) -0.0055(7) 0.0049(6)
    C15 0.0522(9) 0.0444(8) 0.0483(9) 0.0032(7) -0.0121(7) 0.0036(7)
    C16 0.0413(8) 0.0445(8) 0.0431(8) -0.0009(6) -0.0099(6) -0.0089(6)
    C17 0.0392(8) 0.0386(7) 0.0409(8) -0.0042(6) -0.0070(6) -0.0069(6)
    C18 0.0493(9) 0.0441(8) 0.0611(10) -0.0087(7) -0.0048(8) 0.0001(7)
    C19 0.0505(10) 0.0582(10) 0.0746(12) -0.0188(8) 0.0041(9) -0.0067(9)
    C20 0.0370(9) 0.0710(12) 0.0785(13) -0.0071(8) -0.0011(8) -0.0203(10)
    C21 0.0411(9) 0.0570(10) 0.0636(11) 0.0021(7) -0.0125(8) -0.0125(8)
    C22 0.0487(10) 0.0745(12) 0.0592(11) -0.0146(9) 0.0053(8) 0.0020(9)
    N1 0.0435(7) 0.0412(7) 0.0595(8) -0.0011(5) -0.0071(6) 0.0016(6)
    N2 0.0450(8) 0.0572(9) 0.0709(10) -0.0085(6) -0.0111(7) -0.0039(7)
    O1 0.1262(16) 0.1253(15) 0.1010(13) -0.0526(12) -0.0681(12) 0.0190(11)
    O2 0.1055(13) 0.0811(11) 0.1351(16) -0.0523(10) -0.0365(11) 0.0232(10)
    O3 0.0542(8) 0.0768(9) 0.0753(9) 0.0099(6) 0.0049(6) -0.0104(7)
    O4 0.0826(10) 0.0663(8) 0.0944(11) -0.0031(7) -0.0500(9) 0.0107(7)
    O5 0.0839(10) 0.0403(7) 0.1082(12) 0.0091(6) -0.0230(8) -0.0139(7)
    O6 0.0394(6) 0.0609(7) 0.0585(7) -0.0050(5) -0.0002(5) 0.0050(5)
_geom_special_details
;
All e.s.d.'s (except the e.s.d. in the dihedral angle between two l.s. planes)
are estimated using the full covariance matrix. The cell e.s.d.'s are taken
into account individually in the estimation of e.s.d.'s in distances, angles
and torsion angles; correlations between e.s.d.'s in cell parameters are only
used when they are defined by crystal symmetry. An approximate (isotropic)
treatment of cell e.s.d.'s is used for estimating e.s.d.'s involving l.s.
planes.
;
loop_
    _geom_bond_atom_site_label_1
    _geom_bond_atom_site_label_2
    _geom_bond_site_symmetry_2
    _geom_bond_distance
    _geom_bond_publ_flag
    C1 C2 . 1.372(2) ?
    C1 C6 . 1.411(2) ?
    C1 N2 . 1.466(2) ?
    C2 O3 . 1.353(2) ?
    C2 C3 . 1.404(3) ?
    C3 C4 . 1.360(3) ?
    C3 H3 . 0.9300 ?
    C4 C5 . 1.406(2) ?
    C4 H4 . 0.9300 ?
    C5 C10 . 1.418(2) ?
    C5 C6 . 1.419(2) ?
    C6 C7 . 1.413(2) ?
    C7 C8 . 1.358(2) ?
    C7 H7 . 0.9300 ?
    C8 C9 . 1.396(3) ?
    C8 H8 . 0.9300 ?
    C9 C10 . 1.360(3) ?
    C9 H9 . 0.9300 ?
    C10 H10 . 0.9300 ?
    C11 O3 . 1.424(2) ?
    C11 H11A . 0.9600 ?
    C11 H11B . 0.9600 ?
    C11 H11C . 0.9600 ?
    C12 C13 . 1.371(2) ?
    C12 C17 . 1.411(2) ?
    C12 N1 . 1.4678(19) ?
    C13 O6 . 1.3524(18) ?
    C13 C14 . 1.412(2) ?
    C14 C15 . 1.356(2) ?
    C14 H14 . 0.9300 ?
    C15 C16 . 1.408(2) ?
    C15 H15 . 0.9300 ?
    C16 C21 . 1.412(2) ?
    C16 C17 . 1.423(2) ?
    C17 C18 . 1.414(2) ?
    C18 C19 . 1.361(2) ?
    C18 H18 . 0.9300 ?
    C19 C20 . 1.400(3) ?
    C19 H19 . 0.9300 ?
    C20 C21 . 1.357(3) ?
    C20 H20 . 0.9300 ?
    C21 H21 . 0.9300 ?
    C22 O6 . 1.427(2) ?
    C22 H22A . 0.9600 ?
    C22 H22B . 0.9600 ?
    C22 H22C . 0.9600 ?
    N1 O5 . 1.2129(17) ?
    N1 O4 . 1.2136(18) ?
    N2 O1 . 1.200(2) ?
    N2 O2 . 1.200(2) ?
loop_
    _geom_angle_atom_site_label_1
    _geom_angle_atom_site_label_2
    _geom_angle_atom_site_label_3
    _geom_angle_site_symmetry_1
    _geom_angle_site_symmetry_3
    _geom_angle
    _geom_angle_publ_flag
    C2 C1 C6 . . 124.01(15) ?
    C2 C1 N2 . . 117.77(15) ?
    C6 C1 N2 . . 118.21(14) ?
    O3 C2 C1 . . 116.87(16) ?
    O3 C2 C3 . . 125.16(16) ?
    C1 C2 C3 . . 117.96(16) ?
    C4 C3 C2 . . 120.12(16) ?
    C4 C3 H3 . . 119.9 ?
    C2 C3 H3 . . 119.9 ?
    C3 C4 C5 . . 122.44(16) ?
    C3 C4 H4 . . 118.8 ?
    C5 C4 H4 . . 118.8 ?
    C4 C5 C10 . . 123.00(16) ?
    C4 C5 C6 . . 118.74(15) ?
    C10 C5 C6 . . 118.27(16) ?
    C1 C6 C7 . . 124.13(14) ?
    C1 C6 C5 . . 116.72(14) ?
    C7 C6 C5 . . 119.15(15) ?
    C8 C7 C6 . . 120.33(16) ?
    C8 C7 H7 . . 119.8 ?
    C6 C7 H7 . . 119.8 ?
    C7 C8 C9 . . 121.14(18) ?
    C7 C8 H8 . . 119.4 ?
    C9 C8 H8 . . 119.4 ?
    C10 C9 C8 . . 120.03(18) ?
    C10 C9 H9 . . 120.0 ?
    C8 C9 H9 . . 120.0 ?
    C9 C10 C5 . . 121.09(17) ?
    C9 C10 H10 . . 119.5 ?
    C5 C10 H10 . . 119.5 ?
    O3 C11 H11A . . 109.5 ?
    O3 C11 H11B . . 109.5 ?
    H11A C11 H11B . . 109.5 ?
    O3 C11 H11C . . 109.5 ?
    H11A C11 H11C . . 109.5 ?
    H11B C11 H11C . . 109.5 ?
    C13 C12 C17 . . 123.81(13) ?
    C13 C12 N1 . . 117.52(13) ?
    C17 C12 N1 . . 118.66(13) ?
    O6 C13 C12 . . 117.43(13) ?
    O6 C13 C14 . . 124.40(14) ?
    C12 C13 C14 . . 118.16(14) ?
    C15 C14 C13 . . 120.05(14) ?
    C15 C14 H14 . . 120.0 ?
    C13 C14 H14 . . 120.0 ?
    C14 C15 C16 . . 122.34(14) ?
    C14 C15 H15 . . 118.8 ?
    C16 C15 H15 . . 118.8 ?
    C15 C16 C21 . . 122.11(14) ?
    C15 C16 C17 . . 118.92(14) ?
    C21 C16 C17 . . 118.97(14) ?
    C12 C17 C18 . . 124.80(14) ?
    C12 C17 C16 . . 116.68(13) ?
    C18 C17 C16 . . 118.51(14) ?
    C19 C18 C17 . . 120.38(16) ?
    C19 C18 H18 . . 119.8 ?
    C17 C18 H18 . . 119.8 ?
    C18 C19 C20 . . 121.21(17) ?
    C18 C19 H19 . . 119.4 ?
    C20 C19 H19 . . 119.4 ?
    C21 C20 C19 . . 119.91(16) ?
    C21 C20 H20 . . 120.0 ?
    C19 C20 H20 . . 120.0 ?
    C20 C21 C16 . . 121.01(16) ?
    C20 C21 H21 . . 119.5 ?
    C16 C21 H21 . . 119.5 ?
    O6 C22 H22A . . 109.5 ?
    O6 C22 H22B . . 109.5 ?
    H22A C22 H22B . . 109.5 ?
    O6 C22 H22C . . 109.5 ?
    H22A C22 H22C . . 109.5 ?
    H22B C22 H22C . . 109.5 ?
    O5 N1 O4 . . 123.26(14) ?
    O5 N1 C12 . . 118.58(14) ?
    O4 N1 C12 . . 118.15(13) ?
    O1 N2 O2 . . 122.74(17) ?
    O1 N2 C1 . . 118.59(15) ?
    O2 N2 C1 . . 118.65(16) ?
    C2 O3 C11 . . 118.58(17) ?
    C13 O6 C22 . . 117.88(13) ?
loop_
    _geom_hbond_atom_site_label_D
    _geom_hbond_atom_site_label_H
    _geom_hbond_atom_site_label_A
    _geom_hbond_site_symmetry_A
    _geom_hbond_distance_DH
    _geom_hbond_distance_HA
    _geom_hbond_distance_DA
    _geom_hbond_angle_DHA
    C4 H4 O5 1_665 0.93 2.57 3.409(2) 150
    C11 H11A O5 1_565 0.96 2.60 3.462(3) 150
_shelx_hkl_file
;
  -1   0   0  997.00   37.00
  -1   0   0 1033.10   37.00
  -1   0   0 1006.10   37.00
  -1   0   0 1054.49   37.20
   1   0   0 1161.28   37.10
   1   0   0 1226.38   37.10
   1   0   0 1232.58   37.10
   1   0   0 1144.79   37.10
  -2   0   0 1646.04   52.49
  -2   0   0 1597.34   52.49
  -2   0   0 1509.65   52.89
  -2   0   0 1540.35   52.29
  -2   0   0 1595.44   52.49
  -2   0   0 1674.33   52.59
  -2   0   0 1551.74   52.49
  -2   0   0 1576.34   52.39
  -2   0   0 1503.85   52.39
   2   0   0 1573.44   52.49
   2   0   0 1573.64   52.39
   2   0   0 1542.25   52.49
   2   0   0 1539.25   52.49
   2   0   0 1626.44   52.49
   2   0   0 1560.74   52.39
   2   0   0 1522.25   52.49
   2   0   0 1494.85   52.39
  -3   0   0  467.55   16.30
  -3   0   0  485.25   16.70
  -3   0   0  491.95   16.80
  -3   0   0  484.35   16.00
  -3   0   0  472.65   16.60
  -3   0   0  496.15   16.80
  -3   0   0  469.65   16.70
  -3   0   0  454.55   16.60
  -3   0   0  497.15   16.70
   3   0   0  448.56   16.70
   3   0   0  484.25   16.70
   3   0   0  482.85   16.80
   3   0   0  463.55   16.60
   3   0   0  505.15   16.60
   3   0   0  472.85   16.60
   3   0   0  497.15   16.70
   3   0   0  465.05   16.70
  -4   0   0    1.20    0.60
  -4   0   0    0.80    0.20
  -4   0   0    0.90    0.50
  -4   0   0    0.00    0.50
  -4   0   0    1.00    0.50
  -4   0   0    1.00    0.40
   4   0   0    0.50    0.60
   4   0   0    1.30    0.50
   4   0   0    0.70    0.50
   4   0   0    0.40    0.60
   4   0   0    1.30    0.50
  -5   0   0    2.30    0.80
  -5   0   0    2.30    0.50
  -5   0   0    1.40    0.70
  -5   0   0    2.80    0.70
   5   0   0    1.90    0.70
   5   0   0    1.70    0.80
   5   0   0    1.80    0.80
   5   0   0    1.70    0.70
   5   0   0    1.70    0.60
  -6   0   0    6.70    1.30
  -6   0   0    7.90    0.90
  -6   0   0    7.80    1.30
   6   0   0    6.80    1.30
   6   0   0    8.10    1.40
   6   0   0    8.30    1.30
   6   0   0    7.80    1.20
  -7   0   0    2.50    0.70
  -7   0   0    1.30    0.90
  -7   0   0    0.70    0.80
   7   0   0    2.00    0.90
   7   0   0    2.40    1.00
   7   0   0    1.30    1.00
  -8   0   0    1.20    0.90
  -8   0   0    0.90    0.70
  -8   0   0   -0.70    0.40
   8   0   0   -0.10    0.90
   8   0   0    0.30    0.80
   8   0   0   -0.80    0.60
  -9   0   0    6.90    1.70
  -9   0   0    5.90    1.10
   9   0   0    2.00    1.40
   9   0   0    4.70    1.60
   9   0   0    6.00    1.50
 -10   0   0    0.20    1.00
  10   0   0    2.10    1.30
  10   0   0    2.90    1.30
  10   0   0    3.40    1.60
 -11   0   0    0.20    1.20
  11   0   0    1.10    1.40
  11   0   0    3.30    1.90
 -12   0   0    8.00    2.50
  12   0   0    5.70    2.30
  12   0   0    8.70    2.50
  12  -1   0    0.80    1.40
  12  -1   0   -0.10    1.90
 -12   1   0   -1.60    1.20
  11  -1   0    1.70    1.30
  11  -1   0    0.40    1.40
  11  -1   0    1.70    1.60
 -11   1   0    1.70    1.30
  10  -1   0    4.70    1.80
  10  -1   0   -0.10    1.20
  10  -1   0    4.00    1.60
 -10   1   0    2.60    1.30
   9  -1   0   17.80    2.70
   9  -1   0   16.80    2.40
   9  -1   0   18.10    2.40
  -9   1   0   15.30    2.50
   8  -1   0    2.40    1.10
   8  -1   0    0.30    1.00
   8  -1   0    0.20    0.80
  -8   1   0    1.80    0.60
  -8   1   0    0.90    0.90
  -8   1   0    1.30    0.90
   7  -1   0    5.50    1.30
   7  -1   0    6.60    1.40
   7  -1   0    9.60    1.50
   7  -1   0    6.80    1.30
  -7   1   0    7.10    0.80
  -7   1   0    8.50    1.40
  -7   1   0    8.00    1.50
   6  -1   0    3.80    0.90
   6  -1   0    1.00    0.90
   6  -1   0    2.50    1.00
   6  -1   0    2.30    0.90
   6  -1   0    1.80    0.80
  -6   1   0    4.90    1.10
  -6   1   0    2.30    0.80
  -6   1   0    4.10    1.00
  -6   1   0    1.90    0.50
   5  -1   0   -0.10    0.60
   5  -1   0    0.40    0.60
   5  -1   0   -0.20    0.50
   5  -1   0    0.70    0.50
   5  -1   0    1.20    0.70
  -5   1   0    0.70    0.60
  -5   1   0    0.30    0.60
  -5   1   0    0.90    0.50
   4  -1   0   44.40    2.30
   4  -1   0   43.60    2.30
   4  -1   0   39.00    2.30
   4  -1   0   41.80    2.40
   4  -1   0   42.30    2.40
  -4   1   0   42.90    1.70
  -4   1   0   44.20    2.30
  -4   1   0   43.30    2.20
  -4   1   0   41.60    2.30
   3  -1   0  532.55   18.60
   3  -1   0  534.25   18.80
   3  -1   0  558.24   18.70
   3  -1   0  509.75   18.70
   3  -1   0  527.25   18.70
   3  -1   0  560.64   18.70
   3  -1   0  501.45   18.70
  -3   1   0  540.35   18.70
  -3   1   0  547.95   18.60
  -3   1   0  542.95   18.70
  -3   1   0  530.75   18.60
  -3   1   0  563.54   18.80
  -3   1   0  558.94   18.70
  -3   1   0  562.74   18.90
  -3   1   0  536.75   18.10
   2  -1   0  452.65   15.50
   2  -1   0  442.46   15.50
   2  -1   0  430.76   15.60
   2  -1   0  430.66   15.50
   2  -1   0  446.76   15.50
   2  -1   0  461.25   15.10
  -2   1   0  462.55   15.50
  -2   1   0  464.65   15.60
  -2   1   0  455.05   15.40
  -2   1   0  455.85   15.10
  -2   1   0  454.95   15.50
  -2   1   0  446.06   15.50
   1  -1   0  402.96   14.00
   1  -1   0  398.26   14.00
   1  -1   0  405.86   14.00
   1  -1   0  419.16   14.00
   1  -1   0  400.36   14.00
   1  -1   0  429.66   13.90
   1  -1   0  400.16   14.10
  -1   1   0  408.16   13.90
  -1   1   0  421.26   14.10
  -1   1   0  419.96   13.90
  -1   1   0  423.06   14.00
  -1   1   0  426.06   14.00
  -1   1   0  400.16   14.00
  -1   1   0  411.26   14.10
   0  -1   0   -0.30    0.10
   0  -1   0   -0.20    0.10
   0  -1   0   -0.20    0.10
   0  -1   0   -0.40    0.10
   0   1   0   -0.20    0.10
   0   1   0   -0.30    0.10
   0   1   0   -0.30    0.10
   0   1   0   -0.30    0.10
  -1  -1   0  457.55   15.70
  -1  -1   0  457.65   15.80
  -1  -1   0  481.05   15.80
  -1  -1   0  452.95   15.70
  -1  -1   0  464.95   15.70
  -1  -1   0  445.26   15.70
  -1  -1   0  454.15   15.80
  -1  -1   0  489.05   15.70
  -1  -1   0  468.15   15.60
  -1  -1   0  449.56   15.70
   1   1   0  468.95   15.70
   1   1   0  476.65   15.60
   1   1   0  466.85   15.70
   1   1   0  461.05   15.80
   1   1   0  483.75   15.70
   1   1   0  464.45   15.70
   1   1   0  459.75   15.80
   1   1   0  464.65   15.70
  -2  -1   0  183.98    7.00
  -2  -1   0  185.48    6.90
  -2  -1   0  185.98    6.80
  -2  -1   0  194.38    6.70
  -2  -1   0  191.38    7.00
  -2  -1   0  198.78    7.00
  -2  -1   0  206.78    7.10
  -2  -1   0  195.38    6.90
  -2  -1   0  182.98    6.90
  -2  -1   0  193.18    6.80
  -2  -1   0  187.58    6.90
   2   1   0  187.88    7.00
   2   1   0  209.08    7.00
   2   1   0  193.68    7.00
   2   1   0  201.38    7.00
   2   1   0  201.78    6.90
   2   1   0  200.28    6.80
   2   1   0  193.68    7.00
  -3  -1   0   13.40    1.10
  -3  -1   0   14.10    1.10
  -3  -1   0   13.20    1.10
  -3  -1   0   14.50    0.80
  -3  -1   0   14.40    1.10
  -3  -1   0   13.10    1.30
  -3  -1   0   12.80    1.00
  -3  -1   0   12.40    1.20
  -3  -1   0   13.60    1.00
  -3  -1   0   15.20    1.20
   3   1   0   16.50    1.20
   3   1   0   13.80    0.90
   3   1   0   14.10    1.20
   3   1   0   13.30    1.00
   3   1   0   12.90    1.10
   3   1   0   12.20    1.20
   3   1   0   13.70    1.10
   3   1   0   13.80    1.10
  -4  -1   0  116.59    4.60
  -4  -1   0  104.29    4.60
  -4  -1   0  103.79    4.30
  -4  -1   0  104.09    4.50
  -4  -1   0  104.89    4.60
  -4  -1   0  110.49    4.00
   4   1   0  112.09    4.40
   4   1   0  112.19    4.60
   4   1   0  107.09    4.70
   4   1   0  113.09    4.50
   4   1   0  104.69    4.60
   4   1   0  110.49    4.70
  -5  -1   0  535.45   19.20
  -5  -1   0  535.85   19.70
  -5  -1   0  562.04   19.60
  -5  -1   0  547.55   19.60
  -5  -1   0  570.74   18.80
   5   1   0  550.64   19.60
   5   1   0  534.35   19.70
   5   1   0  545.25   19.80
   5   1   0  591.74   20.00
  -6  -1   0   29.50    2.30
  -6  -1   0   29.80    1.90
  -6  -1   0   31.80    2.20
  -6  -1   0   34.30    1.50
   6   1   0   33.20    2.20
   6   1   0   26.50    2.30
   6   1   0   28.60    2.30
  -7  -1   0   77.09    4.00
  -7  -1   0   64.49    3.30
  -7  -1   0   67.29    4.00
  -7  -1   0   71.59    2.60
   7   1   0   66.39    3.80
   7   1   0   66.29    4.00
   7   1   0   65.09    4.00
  -8  -1   0    9.00    1.30
  -8  -1   0    8.40    1.60
  -8  -1   0    5.00    1.40
   8   1   0    8.60    1.70
   8   1   0    5.30    1.40
   8   1   0    8.80    1.80
  -9  -1   0    7.00    1.60
  -9  -1   0    4.40    1.50
  -9  -1   0    4.90    1.10
   9   1   0    4.10    1.50
   9   1   0    5.10    1.60
   9   1   0    7.00    1.50
 -10  -1   0   -0.80    0.90
  10   1   0    0.20    1.10
  10   1   0   -0.90    0.90
  10   1   0    0.40    1.30
 -11  -1   0    1.30    1.50
  11   1   0    3.80    1.90
  11   1   0    2.20    1.50
 -12  -1   0   -1.60    1.20
  12   1   0    1.80    2.00
  12   1   0    2.20    1.70
  12  -2   0    0.80    1.60
  12  -2   0    4.40    2.30
 -12   2   0    3.80    1.80
  11  -2   0    0.80    1.40
  11  -2   0    3.40    1.90
  11  -2   0    1.20    1.40
 -11   2   0    1.80    1.40
  10  -2   0    0.90    1.10
  10  -2   0    0.10    1.30
  10  -2   0    0.60    1.10
 -10   2   0    0.80    1.10
   9  -2   0    9.00    2.10
   9  -2   0    6.80    1.80
   9  -2   0    4.80    1.40
  -9   2   0    8.50    1.80
   8  -2   0   27.70    2.90
   8  -2   0   29.50    3.20
   8  -2   0   25.40    2.70
  -8   2   0   25.10    2.70
   7  -2   0   -0.60    0.50
   7  -2   0    0.00    0.90
   7  -2   0   -0.90    0.60
   7  -2   0    0.60    0.70
  -7   2   0   -0.30    0.50
  -7   2   0   -0.20    0.80
   6  -2   0    0.30    0.50
   6  -2   0   -0.10    0.80
   6  -2   0   -0.10    0.60
   6  -2   0   -0.30    0.60
   6  -2   0   -0.50    0.60
  -6   2   0    0.20    0.60
  -6   2   0    0.60    0.70
  -6   2   0   -0.20    0.50
   5  -2   0  103.49    4.60
   5  -2   0  104.29    4.70
   5  -2   0  100.49    4.80
   5  -2   0  108.09    4.50
   5  -2   0   98.99    4.60
  -5   2   0  105.69    4.60
  -5   2   0  100.59    4.50
  -5   2   0   86.99    4.30
   4  -2   0  567.24   19.60
   4  -2   0  595.74   19.70
   4  -2   0  551.84   19.90
   4  -2   0  558.74   19.80
   4  -2   0  549.65   19.70
  -4   2   0  554.04   19.60
  -4   2   0  557.94   19.70
   3  -2   0  694.83   24.90
   3  -2   0  722.73   24.60
   3  -2   0  711.23   24.50
   3  -2   0  714.43   24.70
   3  -2   0  759.02   24.60
   3  -2   0  699.33   24.60
   3  -2   0  740.73   24.10
  -3   2   0  671.93   24.40
  -3   2   0  719.33   24.60
  -3   2   0  761.22   24.70
  -3   2   0  707.33   24.60
   2  -2   0 1407.36   47.30
   2  -2   0 1389.46   47.20
   2  -2   0 1466.15   47.20
   2  -2   0 1414.46   47.40
   2  -2   0 1425.96   47.40
   2  -2   0 1313.67   47.40
   2  -2   0 1395.76   47.70
   2  -2   0 1407.06   47.40
  -2   2   0 1411.56   47.30
  -2   2   0 1417.86   47.30
  -2   2   0 1373.76   47.30
  -2   2   0 1452.55   47.40
  -2   2   0 1395.66   47.40
  -2   2   0 1402.86   47.60
  -2   2   0 1387.26   47.20
  -2   2   0 1473.45   47.50
  -2   2   0 1490.65   47.70
   1  -2   0   66.39    2.70
   1  -2   0   62.69    2.60
   1  -2   0   68.49    2.40
   1  -2   0   66.99    2.70
   1  -2   0   69.09    2.40
   1  -2   0   58.99    2.70
   1  -2   0   60.29    2.40
   1  -2   0   76.49    2.60
   1  -2   0   63.09    2.40
   1  -2   0   67.19    2.40
  -1   2   0   61.09    2.50
  -1   2   0   62.69    2.30
  -1   2   0   70.49    2.60
  -1   2   0   63.79    2.40
  -1   2   0   64.99    2.30
  -1   2   0   62.39    2.40
  -1   2   0   64.99    2.70
   0  -2   0  239.28    8.10
   0  -2   0  220.48    7.80
   0  -2   0  243.88    8.10
   0  -2   0  224.88    8.10
   0  -2   0  227.38    7.80
   0  -2   0  222.68    7.80
   0  -2   0  229.98    7.80
   0  -2   0  240.78    8.10
   0  -2   0  224.38    7.80
   0   2   0  231.38    7.80
   0   2   0  229.68    7.80
   0   2   0  233.38    8.10
   0   2   0  227.68    8.10
   0   2   0  247.68    8.10
   0   2   0  237.38    8.10
   0   2   0  235.68    7.80
  -1  -2   0  447.36   15.80
  -1  -2   0  460.55   15.50
  -1  -2   0  461.35   15.50
  -1  -2   0  480.45   15.70
  -1  -2   0  457.15   15.60
  -1  -2   0  440.96   15.40
  -1  -2   0  482.25   15.80
  -1  -2   0  467.85   15.70
  -1  -2   0  463.85   15.60
   1   2   0  455.55   15.70
   1   2   0  471.55   15.60
   1   2   0  444.86   15.50
   1   2   0  471.85   15.40
   1   2   0  455.25   15.70
   1   2   0  431.46   15.70
   1   2   0  455.25   15.50
   1   2   0  461.05   15.60
  -2  -2   0  586.94   19.90
  -2  -2   0  583.04   19.90
  -2  -2   0  569.84   20.10
  -2  -2   0  579.24   20.00
  -2  -2   0  594.34   19.90
  -2  -2   0  590.74   19.90
  -2  -2   0  614.74   20.00
  -2  -2   0  592.44   20.00
  -2  -2   0  585.84   19.70
  -2  -2   0  588.94   20.10
   2   2   0  570.74   19.90
   2   2   0  603.44   19.70
   2   2   0  571.94   20.10
   2   2   0  562.54   20.00
   2   2   0  607.74   20.00
   2   2   0  568.94   19.90
   2   2   0  555.14   20.00
   2   2   0  595.34   20.00
  -3  -2   0   48.20    2.40
  -3  -2   0   50.39    2.40
  -3  -2   0   47.60    2.10
  -3  -2   0   50.09    2.30
  -3  -2   0   45.10    2.40
  -3  -2   0   47.30    2.30
  -3  -2   0   45.60    2.00
  -3  -2   0   44.60    2.30
  -3  -2   0   49.99    2.30
  -3  -2   0   49.30    2.10
   3   2   0   49.40    2.20
   3   2   0   52.39    2.40
   3   2   0   50.89    2.10
   3   2   0   44.30    2.20
   3   2   0   43.70    2.30
   3   2   0   50.79    2.40
  -4  -2   0   44.40    2.40
  -4  -2   0   43.90    2.40
  -4  -2   0   47.20    2.50
  -4  -2   0   50.59    2.20
  -4  -2   0   45.40    2.20
  -4  -2   0   45.20    2.20
  -4  -2   0   44.40    2.50
   4   2   0   47.50    2.40
   4   2   0   44.10    2.50
   4   2   0   48.90    2.20
   4   2   0   43.10    2.50
  -5  -2   0   88.99    4.20
  -5  -2   0   95.39    3.60
  -5  -2   0   94.99    4.20
  -5  -2   0   85.19    3.90
  -5  -2   0   85.49    4.10
   5   2   0   85.09    4.20
   5   2   0   83.39    4.20
   5   2   0   92.39    4.10
  -6  -2   0   91.39    4.60
  -6  -2   0   97.69    4.30
  -6  -2   0   93.09    4.50
  -6  -2   0   94.19    4.50
  -6  -2   0   97.29    3.80
   6   2   0   94.39    4.40
   6   2   0   86.29    4.60
   6   2   0   84.69    4.60
  -7  -2   0   18.10    2.30
  -7  -2   0   19.70    1.90
  -7  -2   0   17.50    2.10
  -7  -2   0   18.60    1.20
   7   2   0   17.80    2.00
   7   2   0   17.30    2.20
   7   2   0   20.00    2.30
  -8  -2   0    5.40    1.50
  -8  -2   0    3.90    1.10
  -8  -2   0    7.30    1.50
   8   2   0    7.20    1.70
   8   2   0    7.90    1.60
   8   2   0    6.30    1.40
  -9  -2   0    1.70    1.00
  -9  -2   0   -0.80    0.70
  -9  -2   0    1.30    1.10
   9   2   0   -0.60    0.70
   9   2   0    0.90    1.10
   9   2   0    0.50    1.00
 -10  -2   0    1.30    1.20
 -10  -2   0   -1.00    0.60
  10   2   0    0.10    1.10
  10   2   0   -0.10    1.00
 -11  -2   0    9.00    2.40
  11   2   0   12.40    2.70
  11   2   0    7.00    2.10
 -12  -2   0   -1.00    1.40
  12   2   0   -2.00    1.10
  12   2   0    0.60    1.70
  12  -3   0   -1.60    1.90
  12  -3   0    0.40    1.60
  12  -3   0   -0.70    1.10
 -12   3   0   -1.50    1.30
  11  -3   0   -0.10    1.20
  11  -3   0    2.10    1.70
  11  -3   0    0.00    1.20
 -11   3   0   -1.80    0.90
  10  -3   0    5.70    1.80
  10  -3   0    8.80    2.30
  10  -3   0    7.20    1.70
 -10   3   0    5.50    1.70
   9  -3   0    4.40    1.50
   9  -3   0    2.10    1.40
   9  -3   0    4.40    1.30
  -9   3   0    2.80    1.30
   8  -3   0    1.40    1.20
   8  -3   0    0.90    0.90
   8  -3   0   -0.20    0.90
  -8   3   0   -0.10    0.80
  -8   3   0   -0.70    0.40
   7  -3   0   22.30    2.40
   7  -3   0   25.70    2.80
   7  -3   0   20.70    2.30
   6  -3   0  397.86   14.20
   6  -3   0  387.16   14.20
   6  -3   0  373.76   14.30
   6  -3   0  366.16   14.20
   6  -3   0  368.46   14.50
  -6   3   0  376.66   14.20
  -6   3   0  388.96   14.20
  -6   3   0  376.26   13.40
  -6   3   0  375.06   13.90
   5  -3   0    4.40    0.90
   5  -3   0    4.70    0.90
   5  -3   0    3.80    0.90
   5  -3   0    3.90    1.00
   5  -3   0    3.40    0.90
  -5   3   0    5.30    0.90
  -5   3   0    4.00    0.70
  -5   3   0    4.70    1.00
  -5   3   0    4.70    0.90
   4  -3   0  311.77   12.10
   4  -3   0  331.67   11.70
   4  -3   0  330.87   11.70
   4  -3   0  316.17   11.80
   4  -3   0  323.47   11.80
   4  -3   0  334.67   11.20
  -4   3   0  324.47   11.70
  -4   3   0  306.37   11.90
  -4   3   0  326.57   11.40
  -4   3   0  312.57   11.60
  -4   3   0  324.97   11.50
   3  -3   0   52.39    2.50
   3  -3   0   52.29    2.50
   3  -3   0   57.99    2.30
   3  -3   0   53.29    1.90
   3  -3   0   55.99    2.90
   3  -3   0   52.59    2.50
   3  -3   0   54.29    1.90
   3  -3   0   53.19    2.60
   3  -3   0   54.99    2.50
  -3   3   0   52.49    2.50
  -3   3   0   55.59    2.60
  -3   3   0   57.69    2.40
  -3   3   0   58.09    2.60
  -3   3   0   57.59    2.70
  -3   3   0   50.59    2.40
   2  -3   0   99.29    4.30
   2  -3   0   98.59    4.00
   2  -3   0   99.59    3.90
   2  -3   0  105.09    3.80
   2  -3   0  106.29    4.00
   2  -3   0   99.69    3.90
   2  -3   0  102.29    4.00
   2  -3   0  107.99    4.00
  -2   3   0  104.39    4.00
  -2   3   0  107.09    3.80
  -2   3   0  101.09    4.00
  -2   3   0  104.79    4.00
  -2   3   0  109.69    4.00
  -2   3   0  107.39    3.90
  -2   3   0  105.69    3.90
  -2   3   0  106.89    4.30
   1  -3   0    0.20    0.20
   1  -3   0    0.30    0.20
   1  -3   0   -0.10    0.20
   1  -3   0    0.70    0.40
   1  -3   0    0.50    0.40
   1  -3   0    1.10    0.40
  -1   3   0   -0.30    0.20
  -1   3   0    0.10    0.40
  -1   3   0    0.20    0.20
  -1   3   0   -0.40    0.40
   0  -3   0    2.80    0.20
   0  -3   0    2.40    0.50
   0  -3   0    3.10    0.60
   0  -3   0    2.10    0.50
   0  -3   0    2.50    0.60
   0  -3   0    2.50    0.30
   0  -3   0    3.10    0.30
   0  -3   0    3.10    0.60
   0  -3   0    2.70    0.30
   0  -3   0    3.00    0.20
   0   3   0    2.90    0.30
   0   3   0    3.00    0.30
   0   3   0    2.90    0.30
   0   3   0    3.00    0.60
   0   3   0    3.90    0.60
   0   3   0    2.80    0.50
   0   3   0    3.50    0.60
  -1  -3   0  106.39    4.00
  -1  -3   0  116.29    4.10
  -1  -3   0  107.39    4.00
  -1  -3   0  113.89    4.30
  -1  -3   0  113.49    4.40
  -1  -3   0  107.49    4.00
  -1  -3   0  118.79    4.40
  -1  -3   0  106.79    4.40
  -1  -3   0  107.59    4.00
  -1  -3   0  113.29    4.40
   1   3   0  107.49    4.00
   1   3   0  110.49    4.30
   1   3   0  109.49    4.40
   1   3   0  108.19    3.90
   1   3   0  112.29    3.90
   1   3   0  115.09    4.10
   1   3   0  105.59    4.40
  -2  -3   0  207.58    7.70
  -2  -3   0  211.58    7.70
  -2  -3   0  222.98    7.80
  -2  -3   0  205.98    8.00
  -2  -3   0  209.98    7.70
  -2  -3   0  214.28    7.80
  -2  -3   0  234.98    8.30
  -2  -3   0  217.08    8.00
  -2  -3   0  214.28    7.70
  -2  -3   0  208.78    7.40
  -2  -3   0  214.48    7.90
   2   3   0  214.48    7.80
   2   3   0  211.78    7.60
   2   3   0  207.18    7.90
   2   3   0  215.58    7.70
   2   3   0  207.88    7.70
   2   3   0  216.58    7.70
   2   3   0  215.78    7.60
   2   3   0  222.88    7.50
  -3  -3   0  138.89    5.60
  -3  -3   0  134.39    5.50
  -3  -3   0  140.29    5.40
  -3  -3   0  139.89    5.50
  -3  -3   0  137.59    5.00
  -3  -3   0  140.89    5.40
  -3  -3   0  140.49    5.50
   3   3   0  138.89    5.50
   3   3   0  142.19    5.00
   3   3   0  142.79    5.50
   3   3   0  132.19    5.60
   3   3   0  134.59    5.40
   3   3   0  140.89    5.40
   3   3   0  140.39    5.40
  -4  -3   0    0.20    0.40
  -4  -3   0    0.30    0.50
  -4  -3   0   -0.10    0.50
  -4  -3   0    0.20    0.30
  -4  -3   0   -0.10    0.40
   4   3   0   -0.40    0.50
   4   3   0    0.00    0.30
   4   3   0   -0.90    0.40
   4   3   0   -0.20    0.40
   4   3   0   -0.10    0.30
  -5  -3   0   18.60    1.30
  -5  -3   0   21.10    2.00
  -5  -3   0   17.80    1.70
  -5  -3   0   19.40    1.80
  -5  -3   0   22.50    1.70
   5   3   0   18.60    1.90
   5   3   0   18.40    1.80
   5   3   0   20.30    1.40
   5   3   0   19.40    1.60
  -6  -3   0    0.80    0.70
  -6  -3   0    1.50    0.80
  -6  -3   0    0.50    0.70
  -6  -3   0    0.80    0.80
   6   3   0    0.10    0.50
   6   3   0    0.10    0.70
   6   3   0    1.40    0.80
  -7  -3   0    0.10    0.70
  -7  -3   0   -0.60    0.70
  -7  -3   0    0.90    0.90
   7   3   0    0.10    0.60
   7   3   0   -0.20    0.80
   7   3   0   -0.30    0.80
  -8  -3   0   16.70    2.20
  -8  -3   0   13.90    2.20
  -8  -3   0   13.90    1.90
   8   3   0   17.00    2.40
   8   3   0   12.50    2.00
   8   3   0   14.50    1.90
  -9  -3   0   -0.10    1.00
  -9  -3   0    0.20    0.80
  -9  -3   0   -0.70    0.70
   9   3   0   -0.20    1.00
   9   3   0    0.10    0.90
 -10  -3   0    3.60    1.50
 -10  -3   0    8.80    1.70
 -10  -3   0    6.30    1.90
  10   3   0    7.20    1.90
  10   3   0    8.50    2.10
 -11  -3   0    0.10    1.30
  11   3   0    0.70    1.30
  11   3   0    2.00    1.60
 -12  -3   0    1.80    1.70
  12   3   0    2.70    1.50
  12   3   0    1.30    1.70
  11  -4   0    0.00    1.40
  11  -4   0    0.90    1.40
  11  -4   0   -1.80    1.70
 -11   4   0    0.80    1.30
 -11   4   0   -0.20    1.20
  10  -4   0   -0.50    1.30
  10  -4   0    3.50    1.60
  10  -4   0   -0.30    1.00
 -10   4   0   -0.10    1.00
 -10   4   0    0.30    1.00
   9  -4   0    0.40    1.30
   9  -4   0    0.50    1.00
   9  -4   0    0.90    1.10
  -9   4   0    1.90    1.30
  -9   4   0    1.60    1.10
   8  -4   0    1.40    1.30
   8  -4   0   -1.10    0.70
   8  -4   0   -0.70    0.70
  -8   4   0    1.00    1.20
  -8   4   0    0.60    0.90
  -8   4   0    1.00    0.60
   7  -4   0   11.40    1.70
   7  -4   0   15.70    2.10
   7  -4   0   14.10    2.20
  -7   4   0   15.00    1.40
  -7   4   0   15.60    2.00
  -7   4   0   15.60    2.10
   6  -4   0  209.28    8.20
   6  -4   0  211.58    8.40
   6  -4   0  203.18    8.70
   6  -4   0  201.78    8.40
   6  -4   0  190.28    8.20
  -6   4   0  191.88    8.30
  -6   4   0  194.08    8.10
  -6   4   0  202.18    8.20
  -6   4   0  201.58    7.90
  -6   4   0  197.48    7.50
   5  -4   0  119.69    5.70
   5  -4   0  120.69    5.20
   5  -4   0  123.99    5.30
   5  -4   0  114.09    5.30
   5  -4   0  122.19    5.20
   5  -4   0  125.49    4.60
  -5   4   0  122.39    5.20
  -5   4   0  121.19    5.10
  -5   4   0  109.49    5.30
  -5   4   0  116.29    4.80
  -5   4   0  121.79    4.90
   4  -4   0   17.90    1.40
   4  -4   0   17.80    1.40
   4  -4   0   21.10    1.30
   4  -4   0   19.00    1.90
   4  -4   0   19.20    1.50
   4  -4   0   18.60    1.40
  -4   4   0   19.20    1.30
  -4   4   0   16.40    1.80
  -4   4   0   19.60    1.30
  -4   4   0   15.40    1.50
  -4   4   0   22.00    1.50
   3  -4   0   25.30    1.50
   3  -4   0   24.70    1.50
   3  -4   0   27.30    1.50
   3  -4   0   24.70    1.90
   3  -4   0   26.40    1.50
   3  -4   0   26.70    1.20
   3  -4   0   24.20    1.60
   3  -4   0   28.60    1.60
  -3   4   0   26.20    1.50
  -3   4   0   29.60    1.40
  -3   4   0   30.10    1.60
  -3   4   0   27.00    1.60
  -3   4   0   31.00    1.70
  -3   4   0   24.50    1.80
   2  -4   0  125.89    4.80
   2  -4   0  119.19    4.80
   2  -4   0  127.79    4.80
   2  -4   0  130.79    4.80
   2  -4   0  135.59    4.80
   2  -4   0  129.49    4.80
   2  -4   0  129.39    5.40
   2  -4   0  128.89    4.80
   2  -4   0  142.09    5.40
  -2   4   0  130.49    4.80
  -2   4   0  127.49    4.80
  -2   4   0  134.19    4.50
  -2   4   0  125.79    5.30
  -2   4   0  125.39    4.80
  -2   4   0  125.79    5.00
  -2   4   0  132.29    4.80
   1  -4   0   19.90    1.30
   1  -4   0   21.80    1.00
   1  -4   0   21.30    1.00
   1  -4   0   21.50    1.00
   1  -4   0   22.30    1.00
  -1   4   0   20.50    1.00
  -1   4   0   21.40    1.40
  -1   4   0   21.10    1.00
  -1   4   0   20.50    1.40
  -1   4   0   20.60    1.40
   0  -4   0  183.18    6.90
   0  -4   0  180.98    6.30
   0  -4   0  185.48    6.30
   0  -4   0  183.18    6.30
   0  -4   0  179.88    6.30
   0  -4   0  188.58    6.30
   0   4   0  189.98    7.00
   0   4   0  184.18    6.90
   0   4   0  179.48    7.00
   0   4   0  180.68    6.30
   0   4   0  183.68    7.00
   0   4   0  193.18    6.40
  -1  -4   0   12.00    0.80
  -1  -4   0   12.00    0.80
  -1  -4   0   13.30    0.80
  -1  -4   0   11.50    1.20
  -1  -4   0   12.20    0.70
  -1  -4   0   13.10    0.80
  -1  -4   0   11.80    0.80
   1   4   0   13.10    0.80
   1   4   0   11.60    1.20
   1   4   0   11.00    1.10
   1   4   0   11.60    0.80
   1   4   0   12.90    0.80
   1   4   0   12.20    1.20
  -2  -4   0    2.50    0.70
  -2  -4   0    3.80    0.50
  -2  -4   0    4.10    0.60
  -2  -4   0    5.20    0.70
  -2  -4   0    4.50    0.60
  -2  -4   0    4.10    0.60
  -2  -4   0    3.20    0.50
   2   4   0    4.50    0.60
   2   4   0    4.00    0.60
   2   4   0    4.40    0.80
   2   4   0    3.60    0.70
   2   4   0    2.60    0.50
   2   4   0    4.20    0.50
  -3  -4   0   91.89    3.90
  -3  -4   0   90.59    3.50
  -3  -4   0   90.49    3.90
  -3  -4   0   96.99    4.00
  -3  -4   0   93.49    4.20
  -3  -4   0   95.99    3.90
  -3  -4   0   89.59    3.90
   3   4   0   96.89    3.50
   3   4   0   91.09    4.00
   3   4   0   92.09    4.10
   3   4   0   90.89    3.70
   3   4   0   89.69    3.90
  -4  -4   0   69.99    3.30
  -4  -4   0   71.39    3.30
  -4  -4   0   65.79    3.50
  -4  -4   0   68.89    2.80
  -4  -4   0   68.39    3.30
   4   4   0   68.89    2.80
   4   4   0   70.99    3.20
   4   4   0   65.99    3.30
   4   4   0   67.29    3.40
  -5  -4   0    6.80    0.90
  -5  -4   0    7.50    1.30
  -5  -4   0   10.10    1.30
  -5  -4   0    7.10    1.20
  -5  -4   0    4.70    1.10
   5   4   0    8.90    1.30
   5   4   0    9.70    1.00
   5   4   0    7.30    1.30
   5   4   0    8.40    1.30
  -6  -4   0    9.40    1.40
  -6  -4   0   13.80    1.70
   6   4   0    4.30    1.10
   6   4   0    6.30    1.10
   6   4   0    5.90    1.20
  -7  -4   0  802.22   28.60
  -7  -4   0  801.72   28.70
  -7  -4   0  803.32   28.80
   7   4   0  780.52   28.90
   7   4   0  823.32   28.50
   7   4   0  811.22   28.60
   7   4   0  800.12   28.90
  -8  -4   0   91.49    4.90
  -8  -4   0  101.59    5.30
  -8  -4   0   87.69    5.20
   8   4   0   98.89    5.30
   8   4   0   98.49    5.00
   8   4   0   81.69    5.10
  -9  -4   0   14.30    2.10
  -9  -4   0   10.70    2.00
  -9  -4   0   14.10    2.30
   9   4   0   16.30    2.30
   9   4   0   14.00    2.40
   9   4   0   15.80    2.40
 -10  -4   0    9.40    2.20
 -10  -4   0    7.30    1.90
 -10  -4   0    8.70    1.90
  10   4   0   10.90    2.00
  10   4   0    8.10    2.10
  10   4   0    4.30    1.60
 -11  -4   0    0.10    1.20
 -11  -4   0   -0.60    1.10
  11   4   0    0.50    1.10
  11   4   0   -1.00    1.00
  11   4   0    0.20    1.40
 -12  -4   0    3.70    2.00
  12   4   0    0.70    1.40
  12   4   0    1.70    1.90
  12   4   0    0.40    1.50
  11  -5   0    2.80    2.00
  11  -5   0    0.00    1.30
  11  -5   0    1.60    1.30
 -11   5   0    3.70    1.70
 -11   5   0    2.30    1.50
  10  -5   0    3.00    1.40
  10  -5   0    1.50    1.60
  10  -5   0    2.00    1.40
 -10   5   0    1.70    1.40
 -10   5   0    0.00    1.20
   9  -5   0    0.70    1.10
   9  -5   0   -1.20    1.00
   9  -5   0   -1.10    0.90
  -9   5   0   -0.90    0.90
  -9   5   0   -1.20    0.80
   8  -5   0   -0.40    1.00
   8  -5   0   -0.90    0.70
   8  -5   0    0.10    0.80
  -8   5   0   -0.30    0.50
  -8   5   0   -0.10    1.00
  -8   5   0    0.50    0.80
   7  -5   0    5.20    1.30
   7  -5   0    3.90    1.10
   7  -5   0    2.80    1.40
  -7   5   0    8.20    1.60
  -7   5   0    5.30    0.90
  -7   5   0    2.60    1.00
   6  -5   0  113.99    5.00
   6  -5   0  111.49    5.00
   6  -5   0  100.29    5.50
   6  -5   0  100.09    5.10
   6  -5   0  106.69    5.10
  -6   5   0  104.59    4.50
  -6   5   0   97.29    4.90
  -6   5   0  100.39    5.30
  -6   5   0  108.49    4.90
   5  -5   0    0.70    0.60
   5  -5   0    0.80    0.80
   5  -5   0    0.50    0.70
   5  -5   0    0.80    0.60
   5  -5   0    1.70    0.70
  -5   5   0    0.40    0.40
  -5   5   0    0.80    0.80
  -5   5   0    0.50    0.50
  -5   5   0   -0.10    0.60
  -5   5   0    1.10    0.60
   4  -5   0    0.00    0.50
   4  -5   0    0.30    0.20
   4  -5   0    0.20    0.20
   4  -5   0    0.60    0.50
   4  -5   0   -0.20    0.40
   4  -5   0    0.40    0.40
   4  -5   0   -0.30    0.50
  -4   5   0    0.90    0.50
  -4   5   0    0.00    0.40
  -4   5   0    1.00    0.70
  -4   5   0    0.00    0.40
   3  -5   0    0.80    0.40
   3  -5   0    0.30    0.30
   3  -5   0   -0.10    0.30
   3  -5   0    1.20    0.80
   3  -5   0    1.10    0.50
   3  -5   0    0.80    0.40
   3  -5   0    0.60    0.40
  -3   5   0    0.60    0.40
  -3   5   0    0.60    0.40
  -3   5   0    0.10    0.40
  -3   5   0    0.60    0.40
  -3   5   0    0.90    0.50
  -3   5   0    0.60    0.60
   2  -5   0  292.57   10.60
   2  -5   0  294.97   10.40
   2  -5   0  311.07   10.40
   2  -5   0  298.37   11.30
   2  -5   0  289.77   10.40
   2  -5   0  294.57   10.40
   2  -5   0  309.27   10.40
   2  -5   0  292.97   10.40
  -2   5   0  281.07   11.00
  -2   5   0  282.97   10.30
  -2   5   0  314.97   10.40
  -2   5   0  294.27   10.40
  -2   5   0  294.67   10.80
  -2   5   0  302.77   10.40
   1  -5   0    9.20    0.60
   1  -5   0    8.00    0.50
   1  -5   0    7.50    0.90
   1  -5   0    8.00    0.60
   1  -5   0    8.50    0.60
  -1   5   0    7.80    0.50
  -1   5   0    7.50    1.10
  -1   5   0    8.20    0.60
  -1   5   0    8.20    1.10
   0  -5   0   75.39    2.70
   0  -5   0   74.09    2.70
   0  -5   0   73.49    3.40
   0  -5   0   73.79    2.70
   0  -5   0   71.09    2.70
   0  -5   0   75.29    2.80
   0   5   0   76.49    3.40
   0   5   0   71.19    3.40
   0   5   0   76.79    2.70
   0   5   0   73.79    2.70
   0   5   0   74.29    2.70
   0   5   0   76.19    3.50
  -1  -5   0   55.99    2.90
  -1  -5   0   57.59    2.30
  -1  -5   0   54.19    2.30
  -1  -5   0   57.79    2.30
  -1  -5   0   57.39    2.30
  -1  -5   0   59.59    2.30
   1   5   0   59.99    2.30
   1   5   0   56.89    2.90
   1   5   0   51.59    2.90
   1   5   0   56.89    2.30
   1   5   0   57.29    2.30
  -2  -5   0   86.79    3.60
  -2  -5   0   87.69    3.40
  -2  -5   0   91.29    3.60
  -2  -5   0   88.69    3.60
  -2  -5   0   86.89    3.60
  -2  -5   0   88.89    3.60
  -2  -5   0   85.49    4.10
   2   5   0   83.79    3.60
   2   5   0   92.99    3.30
   2   5   0   85.99    4.10
   2   5   0   90.59    3.60
   2   5   0   93.49    3.60
   2   5   0   89.79    4.00
  -3  -5   0    9.10    1.00
  -3  -5   0    9.60    1.10
  -3  -5   0    9.90    1.40
  -3  -5   0    8.00    0.70
  -3  -5   0    8.10    1.00
   3   5   0    8.50    1.00
   3   5   0    7.60    1.20
   3   5   0    7.80    1.10
   3   5   0    9.00    0.90
  -4  -5   0    9.00    1.20
  -4  -5   0    6.90    1.20
  -4  -5   0    7.80    0.80
  -4  -5   0    7.30    1.10
  -4  -5   0    5.90    1.10
   4   5   0    8.60    1.00
   4   5   0    8.10    0.80
   4   5   0    7.10    1.20
   4   5   0    7.20    1.10
   4   5   0    5.40    0.90
  -5  -5   0   59.09    3.30
  -5  -5   0   55.99    3.10
  -5  -5   0   52.59    3.30
  -5  -5   0   60.19    2.60
  -5  -5   0   55.99    3.10
   5   5   0   52.59    3.10
   5   5   0   56.99    3.20
   5   5   0   56.59    2.90
   5   5   0   61.69    2.60
  -6  -5   0   24.40    2.30
  -6  -5   0   28.90    2.20
  -6  -5   0   27.50    2.30
  -6  -5   0   22.10    2.30
   6   5   0   23.90    2.30
   6   5   0   20.00    2.00
   6   5   0   18.80    2.10
  -7  -5   0    1.20    1.00
  -7  -5   0    1.40    1.10
  -7  -5   0    1.00    1.00
   7   5   0    0.30    0.90
   7   5   0    3.60    1.30
   7   5   0    2.70    1.10
  -8  -5   0    1.50    1.10
  -8  -5   0    0.80    1.10
  -8  -5   0    0.50    0.90
   8   5   0    1.60    1.10
   8   5   0    1.20    1.00
   8   5   0    0.40    0.90
  -9  -5   0    7.10    1.80
  -9  -5   0    9.60    2.10
  -9  -5   0    9.70    1.90
   9   5   0    6.80    1.90
   9   5   0    9.60    1.80
   9   5   0    8.20    1.80
 -10  -5   0    1.10    1.20
 -10  -5   0    0.80    1.20
 -10  -5   0    0.20    1.20
  10   5   0    0.20    1.00
  10   5   0    0.60    1.30
  10   5   0   -0.10    0.90
 -11  -5   0    2.90    1.90
 -11  -5   0    4.10    1.70
 -11  -5   0    5.90    3.10
  11   5   0    5.20    2.00
  11   5   0    5.40    1.80
  11   5   0    5.50    2.00
 -12  -5   0    3.60    2.00
  12   5   0    2.90    1.90
  12   5   0    4.90    1.70
  12   5   0    1.20    1.80
  11  -6   0   -1.50    1.00
  11  -6   0    1.20    1.40
  11  -6   0   -0.80    1.60
 -11   6   0   -1.40    1.10
 -11   6   0    0.40    1.30
  10  -6   0    5.60    1.80
  10  -6   0    3.80    2.00
  10  -6   0    4.80    1.60
 -10   6   0    3.40    1.50
 -10   6   0    7.60    2.00
   9  -6   0    2.60    1.60
   9  -6   0    2.90    1.40
   9  -6   0    1.30    1.10
  -9   6   0    1.50    1.20
  -9   6   0    1.60    1.20
   8  -6   0    0.10    0.90
   8  -6   0    0.30    1.30
   8  -6   0   -0.10    0.80
  -8   6   0   -1.20    0.70
  -8   6   0    1.00    1.00
   7  -6   0    1.10    0.90
   7  -6   0    0.70    1.10
   7  -6   0   -0.10    0.80
  -7   6   0   -0.90    0.50
  -7   6   0    1.80    0.90
  -7   6   0    1.40    1.00
   6  -6   0   80.89    4.20
   6  -6   0   82.09    4.20
   6  -6   0   72.89    4.70
  -6   6   0   88.29    4.70
  -6   6   0   85.99    4.00
  -6   6   0   79.39    4.10
   5  -6   0   11.00    1.40
   5  -6   0   10.40    1.40
   5  -6   0   16.00    1.60
   5  -6   0   16.80    1.80
   5  -6   0   12.40    2.00
  -5   6   0   14.90    1.50
  -5   6   0   12.60    1.90
  -5   6   0   11.30    1.40
  -5   6   0   15.00    1.60
   4  -6   0    0.20    0.50
   4  -6   0    0.90    0.40
   4  -6   0    0.20    0.50
   4  -6   0    0.80    0.50
   4  -6   0   -0.30    0.80
   4  -6   0    2.00    0.60
  -4   6   0    1.00    0.50
  -4   6   0    0.60    0.60
  -4   6   0    0.30    0.40
  -4   6   0    0.80    0.80
   3  -6   0    3.90    0.70
   3  -6   0    6.40    0.80
   3  -6   0    5.50    0.80
   3  -6   0    6.70    0.80
   3  -6   0    6.00    0.80
   3  -6   0    4.60    0.70
   3  -6   0    6.60    1.30
   3  -6   0    5.50    0.70
  -3   6   0    5.90    0.80
  -3   6   0    4.40    0.90
  -3   6   0    6.80    0.90
  -3   6   0    4.90    0.70
  -3   6   0    4.00    1.00
  -3   6   0    6.70    0.80
   2  -6   0  120.09    4.50
   2  -6   0  117.79    5.50
   2  -6   0  122.89    4.50
   2  -6   0  117.89    4.50
   2  -6   0  116.89    4.50
   2  -6   0  118.79    4.50
   2  -6   0  125.49    4.90
  -2   6   0  114.09    5.20
  -2   6   0  119.79    4.50
  -2   6   0  119.79    5.10
  -2   6   0  118.09    4.40
  -2   6   0  124.99    4.50
   1  -6   0  531.85   17.30
   1  -6   0  511.55   17.30
   1  -6   0  508.55   17.40
   1  -6   0  519.85   18.20
   1  -6   0  515.75   17.40
   1  -6   0  502.15   17.50
  -1   6   0  532.35   17.40
  -1   6   0  495.25   18.40
  -1   6   0  525.25   17.30
  -1   6   0  499.65   18.30
  -1   6   0  508.05   17.30
   0  -6   0    9.60    1.30
   0  -6   0    9.20    0.60
   0  -6   0    8.90    0.70
   0  -6   0    8.20    0.60
   0  -6   0    9.60    0.60
   0  -6   0    9.80    0.50
   0   6   0   11.60    1.40
   0   6   0    7.90    1.20
   0   6   0    9.80    0.60
   0   6   0    7.30    1.20
   0   6   0    9.10    0.50
   0   6   0    9.50    0.50
  -1  -6   0   56.49    3.10
  -1  -6   0   52.19    2.30
  -1  -6   0   52.79    2.40
  -1  -6   0   57.89    2.40
  -1  -6   0   56.89    2.30
  -1  -6   0   55.99    2.40
   1   6   0   64.09    2.40
   1   6   0   56.99    3.00
   1   6   0   64.19    3.20
   1   6   0   60.79    2.30
   1   6   0   54.59    2.30
  -2  -6   0  325.47   11.40
  -2  -6   0  318.57   11.40
  -2  -6   0  329.17   11.40
  -2  -6   0  320.57   12.20
  -2  -6   0  313.67   11.30
  -2  -6   0  324.97   11.40
  -2  -6   0  314.57   11.30
  -2  -6   0  305.17   11.30
   2   6   0  321.77   11.40
   2   6   0  331.97   11.40
   2   6   0  317.17   11.30
   2   6   0  341.97   11.30
   2   6   0  305.77   12.00
   2   6   0  317.57   12.00
  -3  -6   0   55.99    2.70
  -3  -6   0   57.49    3.30
  -3  -6   0   55.29    2.70
  -3  -6   0   57.19    2.40
  -3  -6   0   52.99    2.70
   3   6   0   53.49    2.70
   3   6   0   54.59    3.10
   3   6   0   57.09    3.20
  -4  -6   0  237.38    8.50
  -4  -6   0  242.98    9.20
  -4  -6   0  234.78    9.10
  -4  -6   0  246.18    9.80
  -4  -6   0  241.68    9.20
   4   6   0  246.88    8.80
   4   6   0  236.68    9.40
   4   6   0  240.98    9.20
   4   6   0  225.58    9.50
  -5  -6   0    8.90    0.90
  -5  -6   0    9.40    1.40
  -5  -6   0    9.70    1.50
  -5  -6   0    8.60    1.30
  -5  -6   0    8.10    1.50
   5   6   0    6.10    1.30
   5   6   0    9.00    0.90
   5   6   0    8.00    1.30
   5   6   0    8.80    1.10
  -6  -6   0    5.90    1.20
  -6  -6   0    5.50    1.40
  -6  -6   0    6.80    1.40
   6   6   0    3.20    1.10
   6   6   0    0.60    0.80
  -7  -6   0   26.90    2.80
  -7  -6   0   31.00    3.20
  -7  -6   0   30.90    2.90
   7   6   0   29.70    3.00
   7   6   0   30.20    2.90
  -8  -6   0   -1.30    0.70
  -8  -6   0    0.20    1.00
  -8  -6   0    0.40    1.00
   8   6   0   -0.40    0.80
   8   6   0    0.20    0.90
  -9  -6   0    9.10    2.00
  -9  -6   0   10.30    2.10
  -9  -6   0   10.80    2.20
   9   6   0    5.90    1.70
   9   6   0   10.70    2.10
 -10  -6   0    1.60    1.30
 -10  -6   0    0.40    1.40
 -10  -6   0    0.20    1.20
  10   6   0    0.00    1.30
  10   6   0    1.20    1.20
 -11  -6   0   13.20    2.80
 -11  -6   0    8.40    2.20
 -11  -6   0   12.30    2.70
  11   6   0   14.10    2.60
  11   6   0   17.30    3.00
  10  -7   0   -1.50    1.00
  10  -7   0   -0.90    1.50
 -10   7   0    0.30    1.20
 -10   7   0    1.00    1.40
   9  -7   0    1.80    1.30
   9  -7   0    0.80    1.10
   9  -7   0    0.90    1.50
  -9   7   0    0.80    1.30
  -9   7   0   -0.20    1.00
   8  -7   0    3.80    1.30
   8  -7   0    1.70    1.50
   8  -7   0    2.90    1.20
  -8   7   0    2.30    1.20
  -8   7   0    3.00    1.20
   7  -7   0    3.90    1.60
   7  -7   0    5.90    1.30
   7  -7   0    3.00    1.20
  -7   7   0    4.90    1.50
  -7   7   0    5.90    1.30
  -7   7   0    4.30    1.10
   6  -7   0    2.80    1.40
   6  -7   0    0.20    0.70
   6  -7   0    0.20    0.80
  -6   7   0    1.60    0.80
  -6   7   0    2.00    0.90
  -6   7   0    1.90    1.20
   5  -7   0    1.00    1.10
   5  -7   0    3.20    0.90
   5  -7   0    3.00    0.90
   5  -7   0    3.20    0.80
  -5   7   0    2.70    0.80
  -5   7   0    1.90    0.90
  -5   7   0    2.20    1.10
   4  -7   0    0.10    0.50
   4  -7   0    0.40    0.40
   4  -7   0    0.70    0.50
   4  -7   0    1.10    0.60
   4  -7   0    0.30    0.90
   4  -7   0    0.60    0.40
  -4   7   0    0.90    0.50
  -4   7   0    0.90    0.50
  -4   7   0    0.00    0.60
  -4   7   0   -0.30    0.70
   3  -7   0    0.00    0.40
   3  -7   0   -0.20    0.30
   3  -7   0   -0.50    0.70
   3  -7   0   -0.40    0.40
   3  -7   0   -0.30    0.40
   3  -7   0    0.00    0.40
   3  -7   0   -0.50    0.30
  -3   7   0    0.80    0.60
  -3   7   0    0.00    0.30
  -3   7   0    0.20    0.40
  -3   7   0    0.30    0.30
  -3   7   0    0.00    0.60
   2  -7   0   30.80    1.60
   2  -7   0   33.60    1.50
   2  -7   0   35.60    2.10
   2  -7   0   33.50    2.50
   2  -7   0   31.10    1.60
   2  -7   0   31.70    1.50
   2  -7   0   30.60    1.50
  -2   7   0   30.20    1.40
  -2   7   0   34.40    1.50
  -2   7   0   27.60    2.10
  -2   7   0   30.70    2.30
  -2   7   0   31.10    1.50
   1  -7   0   16.60    0.70
   1  -7   0   15.70    0.80
   1  -7   0   15.90    1.00
   1  -7   0   16.40    0.70
   1  -7   0   16.50    1.70
   1  -7   0   16.40    1.00
  -1   7   0   15.70    1.70
  -1   7   0   14.90    1.80
  -1   7   0   15.70    0.80
  -1   7   0   16.10    0.70
  -1   7   0   16.70    0.70
   0  -7   0   92.49    4.40
   0  -7   0   92.59    3.50
   0  -7   0   92.19    3.30
   0  -7   0   92.49    3.30
   0  -7   0   91.69    3.60
   0   7   0   90.99    4.60
   0   7   0   96.29    3.30
   0   7   0   93.69    3.30
   0   7   0   94.89    4.50
   0   7   0   92.79    4.50
   0   7   0   93.49    3.30
  -1  -7   0   61.09    2.90
  -1  -7   0   56.19    3.30
  -1  -7   0   58.69    2.50
  -1  -7   0   58.99    2.50
  -1  -7   0   59.49    2.40
  -1  -7   0   59.79    2.40
  -1  -7   0   58.59    2.40
   1   7   0   59.79    3.40
   1   7   0   61.89    2.40
   1   7   0   61.19    2.40
   1   7   0   56.99    2.40
   1   7   0   58.99    3.30
  -2  -7   0   58.89    3.50
  -2  -7   0   58.39    2.70
  -2  -7   0   60.89    2.70
  -2  -7   0   56.89    2.60
  -2  -7   0   60.09    2.70
  -2  -7   0   65.39    2.70
  -2  -7   0   57.59    2.70
  -2  -7   0   63.19    2.70
   2   7   0   53.09    3.30
   2   7   0   57.69    2.60
   2   7   0   59.69    2.60
   2   7   0   61.29    2.70
   2   7   0   60.69    2.70
   2   7   0   55.39    3.30
  -3  -7   0  102.89    4.30
  -3  -7   0   98.19    4.20
  -3  -7   0   95.99    5.00
  -3  -7   0   96.79    4.20
  -3  -7   0  100.99    3.90
  -3  -7   0  103.59    4.30
   3   7   0   89.29    4.80
   3   7   0   99.69    4.20
   3   7   0  101.49    4.30
   3   7   0  100.19    4.80
  -4  -7   0    3.50    0.80
  -4  -7   0    3.90    0.90
  -4  -7   0    4.30    0.60
  -4  -7   0    2.90    1.20
  -4  -7   0    4.10    0.90
   4   7   0    4.00    0.90
   4   7   0    1.60    0.90
   4   7   0    3.60    1.10
  -5  -7   0    0.50    0.60
  -5  -7   0    3.20    1.20
  -5  -7   0    0.00    0.70
  -5  -7   0    1.30    0.80
  -5  -7   0    1.00    0.50
   5   7   0   -0.50    0.70
   5   7   0    0.90    0.60
  -6  -7   0    3.10    1.00
  -6  -7   0    4.00    1.40
  -6  -7   0    1.50    0.90
   6   7   0    0.50    0.90
   6   7   0    0.20    0.60
  -7  -7   0   14.00    2.10
  -7  -7   0   15.50    2.20
  -7  -7   0   13.60    2.30
   7   7   0   18.70    2.40
   7   7   0   16.50    2.20
  -8  -7   0    0.50    1.00
  -8  -7   0   -0.40    0.80
  -8  -7   0    0.50    1.20
   8   7   0    0.00    0.80
   8   7   0   -1.20    0.70
  -9  -7   0    1.20    1.00
  -9  -7   0    1.70    1.30
  -9  -7   0    1.90    1.50
   9   7   0   -0.30    0.90
   9   7   0    2.80    1.30
 -10  -7   0   -0.90    1.10
 -10  -7   0   -1.10    1.30
 -10  -7   0    0.30    1.30
  10   7   0    0.70    1.40
  10   7   0    2.20    1.30
 -11  -7   0    0.20    1.70
 -11  -7   0    1.00    1.50
 -11  -7   0   -1.60    1.40
  11   7   0    2.00    1.70
  11   7   0    0.40    1.30
  10  -8   0    1.70    1.40
  10  -8   0    6.40    2.70
 -10   8   0    0.00    1.40
   9  -8   0    0.80    1.20
   9  -8   0    0.00    1.80
  -9   8   0    2.50    1.60
   8  -8   0    6.10    2.10
   8  -8   0    5.00    1.40
  -8   8   0    7.50    2.00
   7  -8   0   -0.80    1.20
   7  -8   0   -1.00    0.70
  -7   8   0    0.40    0.70
  -7   8   0    2.00    1.10
  -7   8   0    2.80    1.40
   6  -8   0    2.60    1.50
   6  -8   0    1.70    0.90
   6  -8   0    3.90    1.00
  -6   8   0    4.10    1.10
  -6   8   0    3.00    1.20
  -6   8   0    4.30    1.00
   5  -8   0  126.39    5.90
   5  -8   0  142.19    5.80
   5  -8   0  144.99    7.20
  -5   8   0  139.99    6.20
  -5   8   0  142.59    5.80
  -5   8   0  134.99    6.70
   4  -8   0    4.80    0.90
   4  -8   0    5.00    0.90
   4  -8   0    5.20    0.90
   4  -8   0    5.70    0.80
   4  -8   0    5.50    1.60
  -4   8   0    6.00    1.20
  -4   8   0    2.20    1.20
  -4   8   0    4.60    0.80
   3  -8   0   24.00    1.80
   3  -8   0   21.40    1.50
   3  -8   0   21.40    2.60
   3  -8   0   23.50    1.50
   3  -8   0   22.00    1.30
  -3   8   0   21.10    1.20
  -3   8   0   21.00    2.20
  -3   8   0   21.30    2.40
   2  -8   0    0.00    0.20
   2  -8   0   -0.60    0.70
   2  -8   0   -0.20    0.30
   2  -8   0    0.50    0.20
   2  -8   0    0.50    0.20
   2  -8   0   -0.80    0.30
   2  -8   0    0.50    0.70
  -2   8   0    0.50    0.20
  -2   8   0    1.10    0.20
  -2   8   0    0.00    0.20
  -2   8   0   -0.40    0.70
  -2   8   0   -0.50    0.50
   1  -8   0   35.60    1.70
   1  -8   0   35.30    2.40
   1  -8   0   38.80    1.80
  -1   8   0   39.20    2.70
  -1   8   0   40.00    2.70
   0  -8   0   32.70    1.60
   0  -8   0   35.70    1.60
   0  -8   0   35.90    2.50
   0   8   0   35.20    2.50
   0   8   0   32.40    2.50
   0   8   0   27.80    2.40
  -1  -8   0    1.60    0.30
  -1  -8   0    1.60    0.40
  -1  -8   0    1.30    0.30
  -1  -8   0    2.90    1.00
  -1  -8   0    1.10    0.60
  -1  -8   0    1.00    0.40
  -1  -8   0    1.10    0.40
  -1  -8   0    1.70    0.40
   1   8   0    1.50    0.80
   1   8   0    1.30    0.30
   1   8   0    1.70    0.30
   1   8   0    1.50    0.30
   1   8   0    0.80    0.80
  -2  -8   0    7.20    0.90
  -2  -8   0    9.60    1.70
  -2  -8   0    9.30    0.90
  -2  -8   0    8.90    0.90
  -2  -8   0    8.90    1.00
  -2  -8   0    7.20    0.90
  -2  -8   0    7.10    0.90
   2   8   0    8.90    0.90
   2   8   0    8.60    0.90
   2   8   0    7.30    1.50
   2   8   0    9.10    1.00
   2   8   0    6.50    1.30
  -3  -8   0    0.10    0.80
  -3  -8   0    0.20    0.50
  -3  -8   0    0.20    0.50
  -3  -8   0    0.80    0.50
  -3  -8   0    1.60    0.60
  -3  -8   0    1.30    0.50
   3   8   0    0.60    0.50
   3   8   0    0.60    0.40
   3   8   0    1.20    0.90
   3   8   0   -0.10    0.80
  -4  -8   0    1.30    0.70
  -4  -8   0    1.00    0.60
  -4  -8   0    2.40    0.50
  -4  -8   0   -0.50    0.50
  -4  -8   0    0.80    1.00
  -4  -8   0    1.40    0.70
   4   8   0    1.80    1.00
   4   8   0    0.10    0.60
   4   8   0    1.00    0.60
   4   8   0    0.80    0.90
  -5  -8   0    0.30    0.70
  -5  -8   0   -0.70    0.80
  -5  -8   0    0.60    0.70
  -5  -8   0   -0.40    0.60
   5   8   0    0.00    0.50
   5   8   0   -0.80    0.70
  -6  -8   0    1.70    1.00
  -6  -8   0    2.40    1.30
  -6  -8   0    1.10    0.80
   6   8   0    1.10    1.00
   6   8   0    0.60    0.70
  -7  -8   0    7.60    1.60
  -7  -8   0    9.60    2.10
  -7  -8   0   11.30    1.90
   7   8   0   12.30    2.20
   7   8   0    8.60    1.70
  -8  -8   0    2.20    1.50
  -8  -8   0    1.80    1.30
  -8  -8   0    1.90    1.30
   8   8   0   -0.30    0.90
   8   8   0    4.00    1.50
  -9  -8   0    2.80    1.80
  -9  -8   0   -0.10    1.20
  -9  -8   0    3.30    1.50
   9   8   0    3.10    1.50
   9   8   0    3.00    1.40
 -10  -8   0    8.70    2.20
 -10  -8   0    8.50    2.10
 -10  -8   0    7.60    2.40
  10   8   0    8.30    2.20
  10   8   0    8.10    2.00
 -11  -8   0    3.50    1.80
 -11  -8   0    3.90    1.90
  11   8   0    2.10    1.80
   9  -9   0    0.10    1.80
   9  -9   0   -1.30    1.10
  -9   9   0    0.10    1.20
   8  -9   0    9.80    2.60
   8  -9   0   16.20    2.30
  -8   9   0   12.10    2.50
   7  -9   0    5.30    1.40
   7  -9   0    7.70    2.30
  -7   9   0    5.20    1.30
  -7   9   0    6.80    1.80
   6  -9   0    4.60    1.80
   6  -9   0    0.90    0.90
  -6   9   0    3.10    1.40
  -6   9   0    2.10    1.00
   5  -9   0   14.20    2.50
   5  -9   0   13.10    1.60
  -5   9   0   17.40    2.10
  -5   9   0   14.80    2.30
   4  -9   0   14.20    1.50
   4  -9   0   19.00    2.70
   4  -9   0   19.40    1.70
  -4   9   0   16.60    2.10
  -4   9   0   11.40    2.00
   3  -9   0   10.30    1.10
   3  -9   0    9.20    1.90
   3  -9   0    9.70    1.40
   3  -9   0    7.80    1.00
  -3   9   0    9.90    1.70
  -3   9   0    8.50    1.80
   2  -9   0   29.10    3.00
   2  -9   0   31.20    1.70
   2  -9   0   27.20    2.20
   2  -9   0   29.40    1.60
  -2   9   0   28.80    2.90
  -2   9   0   27.50    2.70
   1  -9   0    2.60    0.50
   1  -9   0    2.70    0.50
   1  -9   0    2.10    1.00
  -1   9   0    2.10    1.10
  -1   9   0    1.60    0.80
   0  -9   0   24.10    1.40
   0  -9   0   23.50    1.30
   0  -9   0   26.00    2.60
   0   9   0   21.50    2.50
   0   9   0   20.00    2.40
   0   9   0   23.10    2.50
  -1  -9   0   64.69    2.80
  -1  -9   0   68.29    3.30
  -1  -9   0   58.69    3.80
  -1  -9   0   62.59    2.90
   1   9   0   66.99    2.40
   1   9   0   65.59    4.00
   1   9   0   63.29    3.90
  -2  -9   0    3.70    0.70
  -2  -9   0    2.70    0.70
  -2  -9   0    2.30    0.50
  -2  -9   0    4.00    1.30
  -2  -9   0    2.20    0.70
   2   9   0    1.80    1.00
   2   9   0    2.80    0.60
   2   9   0    2.60    1.10
  -3  -9   0    2.40    1.20
  -3  -9   0    0.40    0.60
  -3  -9   0    1.90    0.60
  -3  -9   0    2.00    0.60
  -3  -9   0    0.60    0.60
   3   9   0    2.90    1.10
   3   9   0    1.40    1.00
   3   9   0    1.80    0.60
  -4  -9   0    4.60    0.90
  -4  -9   0    5.00    1.00
  -4  -9   0    4.10    0.90
  -4  -9   0    2.90    1.30
   4   9   0    4.00    0.90
   4   9   0    5.30    1.00
   4   9   0    4.60    1.30
   4   9   0    6.00    1.50
  -5  -9   0   31.90    2.20
  -5  -9   0   27.80    2.20
  -5  -9   0   33.00    2.40
  -5  -9   0   26.50    3.20
   5   9   0   32.00    2.30
   5   9   0   29.10    2.30
   5   9   0   29.20    3.10
  -6  -9   0    0.00    0.80
  -6  -9   0    2.80    1.10
  -6  -9   0    3.00    1.50
  -6  -9   0    2.10    1.00
   6   9   0    1.80    0.90
   6   9   0    2.10    1.00
   6   9   0    3.00    1.30
  -7  -9   0    2.90    1.50
  -7  -9   0    2.90    1.20
  -7  -9   0    3.50    1.30
  -7  -9   0    1.20    1.20
   7   9   0    4.30    1.40
   7   9   0    4.20    1.30
  -8  -9   0    6.70    1.80
  -8  -9   0    5.40    1.70
  -8  -9   0    6.30    2.10
   8   9   0    2.30    1.40
   8   9   0    7.00    1.60
  -9  -9   0    0.40    1.20
  -9  -9   0    1.80    1.30
  -9  -9   0    0.20    1.40
   9   9   0   -0.40    1.10
   9   9   0   -1.30    1.00
 -10  -9   0   -0.30    1.20
 -10  -9   0   -0.90    1.20
 -10  -9   0   -0.60    1.60
  10   9   0   -1.30    1.00
  10   9   0    2.00    1.30
   8 -10   0    0.10    1.70
   8 -10   0    0.30    1.10
  -8  10   0    0.10    1.10
   7 -10   0   10.50    2.80
   7 -10   0    8.60    1.70
  -7  10   0    9.10    2.30
   6 -10   0   -0.10    0.80
   6 -10   0    0.60    1.40
  -6  10   0   -0.60    1.00
  -6  10   0   -1.20    0.80
   5 -10   0   -0.20    1.20
   5 -10   0   -0.10    0.70
  -5  10   0    0.30    1.00
  -5  10   0   -0.10    0.80
   4 -10   0   -0.40    1.10
   4 -10   0    0.40    0.60
  -4  10   0    0.00    0.90
  -4  10   0    0.40    0.90
   3 -10   0   19.90    1.50
   3 -10   0   17.00    1.50
   3 -10   0   22.30    3.00
   3 -10   0   20.90    2.20
  -3  10   0   23.80    2.80
  -3  10   0   20.70    2.50
   2 -10   0    0.90    0.90
   2 -10   0    0.80    0.50
   2 -10   0    0.50    0.40
   2 -10   0   -0.40    0.90
  -2  10   0    0.80    0.90
  -2  10   0    0.50    0.90
   1 -10   0    9.00    0.90
   1 -10   0    7.80    0.90
   1 -10   0   10.30    1.70
  -1  10   0    5.90    1.50
  -1  10   0    5.30    1.40
   0 -10   0   11.30    1.10
   0 -10   0   14.90    2.10
   0 -10   0   12.90    1.00
   0  10   0   13.90    2.00
  -1 -10   0   97.29    4.10
  -1 -10   0   98.49    4.00
  -1 -10   0   96.69    5.40
  -1 -10   0  102.69    4.60
   1  10   0   98.29    5.40
   1  10   0   96.59    5.40
  -2 -10   0   27.80    1.90
  -2 -10   0   28.00    1.80
  -2 -10   0   27.40    2.00
  -2 -10   0   30.60    3.20
   2  10   0   30.90    3.20
   2  10   0   27.00    2.90
  -3 -10   0    0.30    1.10
  -3 -10   0    0.10    0.60
  -3 -10   0   -0.70    0.60
   3  10   0    0.50    1.00
   3  10   0   -1.10    0.80
  -4 -10   0    2.00    0.80
  -4 -10   0    1.80    1.30
   4  10   0    1.60    0.90
   4  10   0    1.30    1.20
  -5 -10   0   14.60    1.90
  -5 -10   0   15.10    2.60
   5  10   0   17.00    2.30
   5  10   0   14.10    2.30
  -6 -10   0   17.30    2.90
  -6 -10   0   22.30    2.60
   6  10   0   26.20    2.60
   6  10   0   23.20    2.50
   6  10   0   23.10    3.00
  -7 -10   0    1.00    1.50
  -7 -10   0    1.00    1.10
   7  10   0   -1.20    0.70
   7  10   0    1.60    1.30
   7  10   0   -0.80    0.60
  -8 -10   0    0.40    1.70
  -8 -10   0    0.10    1.10
   8  10   0    1.20    1.00
   8  10   0    0.50    1.10
   8  10   0   -0.40    1.20
  -9 -10   0    7.10    2.00
  -9 -10   0    6.80    2.40
   9  10   0    6.60    2.20
   9  10   0   15.70    3.10
   9  10   0    7.40    2.00
   7 -11   0   -1.30    1.50
   7 -11   0    1.40    1.00
  -7  11   0   -0.10    1.30
   6 -11   0   -0.50    1.70
   6 -11   0    0.70    0.90
  -6  11   0    0.20    0.90
  -6  11   0    1.80    1.50
   5 -11   0    0.60    0.80
   5 -11   0    3.40    1.90
  -5  11   0    1.80    1.10
  -5  11   0    1.60    1.40
   4 -11   0    0.20    0.60
   4 -11   0   -0.80    1.30
  -4  11   0   -0.40    0.90
  -4  11   0    0.40    1.20
   3 -11   0    3.10    1.50
   3 -11   0    2.70    0.80
  -3  11   0    3.60    1.50
  -3  11   0    1.20    1.00
   2 -11   0    8.90    2.20
   2 -11   0    3.20    0.70
   2 -11   0    2.90    0.70
   2 -11   0    4.20    1.30
  -2  11   0    2.80    1.20
  -2  11   0    2.10    1.20
   1 -11   0   -0.80    1.00
   1 -11   0    0.60    0.50
   1 -11   0   -1.10    0.80
   1 -11   0    0.90    0.50
  -1  11   0    1.70    1.10
  -1  11   0    1.10    1.10
   0 -11   0   23.60    1.50
   0 -11   0   27.90    3.00
   0 -11   0   27.40    2.50
   0 -11   0   23.70    1.50
   0  11   0   24.50    2.90
  -1 -11   0   18.50    1.40
  -1 -11   0   22.70    3.00
  -1 -11   0   21.10    1.50
   1  11   0   16.20    2.50
   1  11   0   22.50    2.80
  -2 -11   0    1.00    1.40
  -2 -11   0    0.20    0.60
  -2 -11   0    0.20    0.60
   2  11   0    0.60    1.10
   2  11   0    1.60    1.20
  -3 -11   0   -0.10    0.60
  -3 -11   0   -0.10    1.10
   3  11   0    1.30    1.20
   3  11   0   -0.50    1.00
  -4 -11   0    1.70    1.40
  -4 -11   0    1.50    0.90
   4  11   0    0.30    1.00
   4  11   0    0.00    1.20
  -5 -11   0    3.70    1.80
  -5 -11   0    1.30    0.90
   5  11   0    3.60    1.60
  -6 -11   0   -0.50    0.80
  -6 -11   0   -0.60    1.50
   6  11   0   -0.50    1.10
  -7 -11   0   -0.90    1.40
  -7 -11   0   -0.50    0.90
   7  11   0   -0.30    1.10
  -8 -11   0    2.30    1.80
  -8 -11   0    0.50    1.10
   8  11   0    0.50    1.30
   6 -12   0    4.80    1.30
   6 -12   0    4.30    2.10
  -6  12   0    1.30    1.60
  -6  12   0    1.70    1.40
   5 -12   0   -0.60    0.70
   5 -12   0    0.50    1.60
  -5  12   0    2.00    1.30
  -5  12   0    0.10    1.20
   4 -12   0    2.00    0.80
   4 -12   0    4.00    1.90
  -4  12   0    1.00    1.00
  -4  12   0    1.70    1.40
   3 -12   0    4.70    0.90
   3 -12   0    4.00    1.70
  -3  12   0    5.20    1.60
  -3  12   0    4.60    1.90
   2 -12   0    3.10    0.70
   2 -12   0    2.30    0.70
   2 -12   0    3.70    1.70
  -2  12   0    3.10    1.70
  -2  12   0    4.70    1.70
   1 -12   0    1.90    1.60
   1 -12   0    1.10    0.50
   1 -12   0    1.50    0.50
   1 -12   0   -0.40    1.00
  -1  12   0    1.70    1.30
   0 -12   0    1.30    0.50
   0 -12   0    2.70    1.50
   0 -12   0    0.50    0.50
   0  12   0    2.20    1.30
  -1 -12   0   -0.80    1.00
  -1 -12   0    0.10    0.60
  -1 -12   0    1.60    0.70
   1  12   0    0.50    1.00
   1  12   0    2.30    1.40
  -2 -12   0   25.90    1.90
  -2 -12   0   29.20    3.60
   2  12   0   23.40    3.20
   2  12   0   30.80    3.50
  -3 -12   0    5.50    2.00
  -3 -12   0    6.20    1.20
   3  12   0    8.30    1.90
   3  12   0    5.50    1.80
  -4 -12   0   -1.10    0.70
  -4 -12   0    0.30    1.40
   4  12   0   -1.70    1.00
   4  12   0    0.40    1.20
  -5 -12   0   -2.40    1.10
  -5 -12   0    3.40    1.20
   5  12   0    1.70    1.40
  -6 -12   0   -0.70    0.90
  -6 -12   0   -0.50    1.70
   6  12   0    0.30    1.40
  -7 -12   0   -1.10    1.00
  -7 -12   0   -0.10    1.70
   7  12   0   -1.20    1.10
   4 -13   0   -1.10    1.40
   4 -13   0   -0.20    0.70
  -4  13   0   -1.20    1.00
  -4  13   0    1.00    1.40
   3 -13   0    0.40    1.50
   3 -13   0   -0.80    0.50
  -3  13   0    1.20    1.20
  -3  13   0    0.70    1.30
   2 -13   0   -0.10    0.50
   2 -13   0    1.00    1.50
  -2  13   0    0.70    1.30
  -2  13   0   -0.60    1.10
   1 -13   0    2.90    0.60
   1 -13   0    3.30    1.70
   1 -13   0    3.50    1.80
  -1  13   0    3.00    1.60
   0 -13   0    2.30    0.60
   0 -13   0    2.90    1.60
   0  13   0    3.20    1.50
  -1 -13   0    0.90    1.50
  -1 -13   0    0.40    0.50
   1  13   0   -0.80    1.20
  -2 -13   0    3.70    1.90
  -2 -13   0    4.50    1.00
   2  13   0    6.40    2.00
   2  13   0    4.10    1.70
  -3 -13   0    3.10    2.00
  -3 -13   0    0.00    0.70
   3  13   0    1.80    1.60
   3  13   0    3.20    1.70
  -4 -13   0    0.10    0.80
  -4 -13   0   -1.70    1.50
   4  13   0    1.30    1.40
   4  13   0    0.00    1.40
  -5 -13   0   -3.10    1.30
  -5 -13   0   -1.50    0.90
   5  13   0    1.20    1.50
  -6 -13   0   -1.00    1.60
  -6 -13   0   -0.10    1.10
   6  13   0   -0.50    1.40
   2 -14   0   -1.50    1.50
   2 -14   0    0.20    0.40
   1 -14   0    0.90    0.50
   1 -14   0   -1.80    1.40
  -1  14   0   -1.30    1.20
   0 -14   0    0.30    1.40
   0 -14   0   -0.10    0.50
   0 -14   0   -1.10    1.50
   0  14   0    1.40    1.60
  -1 -14   0    0.00    1.50
  -1 -14   0   -0.20    0.50
   1  14   0    1.50    1.50
  -2 -14   0   -0.40    0.60
  -2 -14   0   -0.40    1.60
   2  14   0    2.70    1.80
  -3 -14   0   -1.70    1.40
  -3 -14   0    0.80    0.90
   3  14   0    4.40    2.00
   3  14   0    1.50    1.60
   3  14  -1    2.30    1.70
  -3 -14   1    5.50    2.30
  -3 -14   1    4.30    1.00
   2  14  -1    0.10    1.30
  -2 -14   1    1.00    0.70
  -2 -14   1   -1.80    1.60
   1  14  -1    2.50    1.60
  -1 -14   1   -3.00    1.50
  -1 -14   1   -0.40    0.40
   0  14  -1   -1.30    1.20
   0 -14   1    0.30    1.50
   0 -14   1   -0.30    1.50
  -1  14  -1    5.20    1.90
   1 -14   1    5.50    2.20
   5  13  -1    1.40    1.50
  -5 -13   1    0.30    0.90
  -5 -13   1    1.40    1.70
   4  13  -1    1.70    1.50
  -4 -13   1    0.00    0.80
  -4 -13   1   -1.70    1.30
   3  13  -1    2.80    1.60
  -3 -13   1    2.20    1.90
  -3 -13   1    2.30    0.90
   2  13  -1    1.90    1.40
   2  13  -1    3.80    1.70
  -2 -13   1    1.70    1.80
  -2 -13   1    5.10    0.90
   1  13  -1    1.30    1.40
   1  13  -1   -0.20    1.20
  -1 -13   1   -0.50    1.40
  -1 -13   1    2.30    0.50
  -1 -13   1    0.30    0.50
   0  13  -1    0.60    1.30
   0 -13   1    0.50    1.50
   0 -13   1    0.30    0.30
   0 -13   1    3.10    1.50
   0 -13   1    0.30    0.30
  -1  13  -1    4.20    1.70
   1 -13   1    4.00    1.80
   1 -13   1    1.60    1.70
  -2  13  -1    1.40    1.50
  -2  13  -1    0.30    1.30
   2 -13   1   -0.80    1.30
  -3  13  -1   -1.40    1.10
  -3  13  -1   -0.10    1.30
   3 -13   1    2.80    0.60
   3 -13   1    0.40    1.50
  -4  13  -1   -1.30    1.10
  -4  13  -1    0.70    1.20
   4 -13   1    0.70    0.60
   4 -13   1   -0.20    1.80
   7  12  -1    0.60    1.50
  -7 -12   1    0.20    1.10
  -7 -12   1    0.90    1.80
   6  12  -1   -0.10    1.40
  -6 -12   1    0.80    1.00
  -6 -12   1   -0.40    1.50
   5  12  -1   -0.80    1.20
  -5 -12   1    0.00    1.40
  -5 -12   1    0.50    0.90
   4  12  -1    0.40    1.30
  -4 -12   1    1.10    1.50
  -4 -12   1    2.10    0.90
   3  12  -1    9.10    2.20
   3  12  -1   10.60    2.30
  -3 -12   1    8.70    2.30
  -3 -12   1   10.20    1.40
   2  12  -1   22.00    3.00
   2  12  -1   16.20    2.70
  -2 -12   1   17.10    1.60
  -2 -12   1   19.20    2.90
   1  12  -1    4.30    1.70
   1  12  -1    3.30    1.50
  -1 -12   1    5.20    0.70
  -1 -12   1    3.00    0.70
  -1 -12   1    1.90    1.40
   0  12  -1   -0.10    1.00
   0 -12   1    0.60    0.30
   0 -12   1    0.20    0.30
   0 -12   1   -0.90    1.00
  -1  12  -1    0.30    1.00
   1 -12   1    0.10    0.30
   1 -12   1   -0.40    1.10
   1 -12   1    0.20    0.30
   1 -12   1    0.30    1.10
   1 -12   1    0.70    0.90
  -2  12  -1    6.50    1.80
  -2  12  -1    7.80    2.00
   2 -12   1    5.60    2.00
   2 -12   1    7.50    0.70
   2 -12   1    7.00    0.70
  -3  12  -1    1.60    1.40
  -3  12  -1    1.10    1.50
   3 -12   1    0.20    0.50
   3 -12   1    0.90    0.50
   3 -12   1   -2.40    1.10
  -4  12  -1    3.00    1.60
  -4  12  -1    1.70    1.20
   4 -12   1    1.90    1.60
   4 -12   1    2.10    0.70
  -5  12  -1    5.30    1.80
  -5  12  -1    4.20    1.40
   5 -12   1    1.30    1.60
   5 -12   1    4.60    1.10
  -6  12  -1    6.80    2.10
   6 -12   1    6.20    1.40
   6 -12   1    8.60    2.50
   8  11  -1    0.10    1.30
  -8 -11   1    0.40    1.10
  -8 -11   1   -1.00    1.70
   7  11  -1    1.10    1.50
  -7 -11   1    4.50    2.10
  -7 -11   1    0.00    1.00
   6  11  -1    0.20    1.20
  -6 -11   1    2.30    1.70
  -6 -11   1   -0.30    0.80
   5  11  -1   -0.40    1.00
  -5 -11   1   -0.20    0.80
  -5 -11   1   -0.90    1.10
   4  11  -1   -0.10    1.00
  -4 -11   1   -0.80    0.60
  -4 -11   1   -0.50    1.00
   3  11  -1    3.30    1.40
   3  11  -1    1.70    1.30
  -3 -11   1    1.60    0.70
  -3 -11   1    2.80    1.50
   2  11  -1   28.60    3.30
   2  11  -1   27.70    3.20
  -2 -11   1   24.30    1.70
  -2 -11   1   26.40    1.70
  -2 -11   1   26.70    3.20
   1  11  -1   -0.80    0.90
   1  11  -1    2.00    1.30
  -1 -11   1    1.00    0.50
  -1 -11   1   -0.40    0.70
  -1 -11   1    0.10    0.40
  -1 -11   1   -0.40    1.00
   0  11  -1    6.10    1.60
   0  11  -1    6.70    1.80
   0 -11   1    5.20    0.60
   0 -11   1    5.80    1.60
   0 -11   1    6.10    0.70
   0 -11   1    5.80    1.40
  -1  11  -1   13.10    2.30
  -1  11  -1   16.40    2.40
   1 -11   1   16.50    2.50
   1 -11   1   14.80    0.90
   1 -11   1   15.20    2.20
   1 -11   1   14.30    0.90
  -2  11  -1   -1.20    1.00
  -2  11  -1    0.30    0.90
   2 -11   1    1.20    1.30
   2 -11   1    0.30    0.30
   2 -11   1   -1.40    0.80
   2 -11   1   -0.20    0.30
  -3  11  -1   -0.50    0.90
  -3  11  -1    0.10    1.00
   3 -11   1   -0.40    1.10
   3 -11   1    0.50    0.50
   3 -11   1    0.60    0.50
  -4  11  -1    0.50    1.10
  -4  11  -1   -0.20    0.80
   4 -11   1   -0.10    0.50
   4 -11   1    0.00    1.10
  -5  11  -1    0.00    1.10
  -5  11  -1    0.30    0.90
   5 -11   1    0.10    0.60
   5 -11   1   -1.70    1.10
  -6  11  -1   -0.20    0.90
  -6  11  -1    1.00    1.40
   6 -11   1    0.20    0.80
   6 -11   1    1.80    1.70
  -7  11  -1   -0.60    1.20
   7 -11   1   -0.20    0.90
   7 -11   1    0.40    1.90
   9  10  -1   10.30    2.40
  -9 -10   1    8.20    2.10
  -9 -10   1    7.00    2.60
   8  10  -1   -1.00    1.10
  -8 -10   1   -0.80    1.30
  -8 -10   1    0.40    1.20
   7  10  -1    4.60    1.60
  -7 -10   1    1.20    1.40
  -7 -10   1    1.90    1.20
   6  10  -1    3.20    1.40
  -6 -10   1    1.40    1.00
  -6 -10   1    2.00    1.40
   5  10  -1    8.40    1.90
  -5 -10   1   10.40    2.20
  -5 -10   1    9.60    1.60
   4  10  -1    5.40    1.60
  -4 -10   1    8.10    1.30
  -4 -10   1    5.20    1.70
   3  10  -1    1.00    1.00
   3  10  -1   -1.10    0.80
  -3 -10   1    0.60    0.50
  -3 -10   1   -0.50    1.00
  -3 -10   1    0.10    0.60
   2  10  -1   14.60    2.20
   2  10  -1   13.20    2.20
  -2 -10   1   14.10    1.30
  -2 -10   1   13.70    2.30
  -2 -10   1   13.10    1.30
  -2 -10   1   17.20    1.80
   1  10  -1   25.30    2.90
   1  10  -1   24.80    2.80
  -1 -10   1   28.30    2.20
  -1 -10   1   25.50    1.40
  -1 -10   1   23.80    1.50
  -1 -10   1   23.70    2.80
   0  10  -1    7.20    1.60
   0  10  -1    5.00    1.50
   0 -10   1    6.80    1.30
   0 -10   1    9.20    1.80
   0 -10   1    6.60    0.70
   0 -10   1    5.40    0.60
  -1  10  -1    0.30    0.80
  -1  10  -1    0.80    0.90
   1 -10   1    0.20    0.90
   1 -10   1    1.20    0.30
   1 -10   1    1.30    1.10
   1 -10   1    0.90    0.30
  -2  10  -1   13.40    2.20
  -2  10  -1   18.50    2.30
   2 -10   1   19.80    2.70
   2 -10   1   14.00    1.00
   2 -10   1   13.20    1.00
   2 -10   1   16.00    2.00
  -3  10  -1    3.10    1.20
  -3  10  -1    2.50    1.20
   3 -10   1    3.20    0.70
   3 -10   1    2.10    1.00
   3 -10   1    2.90    1.40
   3 -10   1    1.50    0.50
  -4  10  -1   12.90    2.20
  -4  10  -1   10.80    1.90
   4 -10   1   16.20    1.50
   4 -10   1   16.10    2.50
   4 -10   1   12.60    1.40
  -5  10  -1    0.90    1.00
  -5  10  -1    2.70    1.30
   5 -10   1    1.50    1.60
   5 -10   1    0.20    0.70
  -6  10  -1    1.50    0.90
  -6  10  -1   -0.20    1.00
   6 -10   1   -0.70    0.70
   6 -10   1   -0.20    1.40
  -7  10  -1    3.20    1.40
   7 -10   1    0.80    1.00
   7 -10   1    1.20    1.60
  -8  10  -1    9.60    2.50
   8 -10   1    4.80    1.60
   8 -10   1    9.30    2.60
  10   9  -1    1.00    1.30
  10   9  -1    3.40    1.80
 -10  -9   1    3.30    2.00
 -10  -9   1    0.40    1.40
 -10  -9   1    5.10    1.90
   9   9  -1   -0.60    1.20
   9   9  -1    1.90    1.30
  -9  -9   1    0.20    1.30
  -9  -9   1   -0.10    1.40
  -9  -9   1    0.00    1.20
   8   9  -1    0.60    0.90
   8   9  -1    1.80    1.40
  -8  -9   1   -0.10    0.90
  -8  -9   1    2.20    1.60
  -8  -9   1   -0.40    1.10
   7   9  -1   -1.20    0.60
   7   9  -1    0.30    1.20
  -7  -9   1   -0.70    0.90
  -7  -9   1    0.00    0.90
  -7  -9   1    0.40    1.20
   6   9  -1    7.60    1.70
   6   9  -1    5.60    1.30
  -6  -9   1    6.60    1.90
  -6  -9   1    5.40    1.40
  -6  -9   1    8.10    1.50
   5   9  -1   15.50    1.70
   5   9  -1   17.90    2.50
  -5  -9   1   16.80    1.80
  -5  -9   1   17.50    1.90
  -5  -9   1   16.10    2.50
  -5  -9   1   16.60    2.00
   4   9  -1   -1.10    0.70
   4   9  -1   -0.30    0.40
   4   9  -1   -0.40    0.50
  -4  -9   1   -0.40    0.90
  -4  -9   1    1.00    0.70
  -4  -9   1   -0.40    0.50
  -4  -9   1   -0.30    0.60
  -4  -9   1   -0.70    0.50
   3   9  -1   15.40    1.20
   3   9  -1   12.80    2.00
   3   9  -1   11.20    1.90
   3   9  -1   14.60    1.20
  -3  -9   1   13.20    1.30
  -3  -9   1   14.60    1.50
  -3  -9   1   13.40    2.20
  -3  -9   1   14.90    1.50
  -3  -9   1   16.30    1.20
  -3  -9   1   12.00    1.40
   2   9  -1    5.90    0.80
   2   9  -1    8.00    1.60
   2   9  -1    6.00    1.50
  -2  -9   1    5.30    0.90
  -2  -9   1    8.50    1.70
  -2  -9   1    5.80    1.10
  -2  -9   1    6.20    0.90
   1   9  -1  132.39    6.40
   1   9  -1  126.49    6.40
  -1  -9   1  130.29    5.00
  -1  -9   1  132.79    5.00
  -1  -9   1  140.99    6.50
  -1  -9   1  138.69    5.80
   0   9  -1  150.18    6.90
   0   9  -1  139.59    6.80
   0   9  -1  149.39    6.80
   0  -9   1  141.39    5.30
   0  -9   1  151.28    6.40
   0  -9   1  143.39    5.20
   0  -9   1  155.18    6.90
  -1   9  -1    5.60    1.30
  -1   9  -1    7.30    1.50
   1  -9   1    6.40    0.60
   1  -9   1    7.90    1.40
   1  -9   1    7.20    0.60
  -2   9  -1   15.80    2.00
  -2   9  -1   16.80    2.30
   2  -9   1   18.10    2.40
   2  -9   1   16.40    1.00
   2  -9   1   20.20    2.10
   2  -9   1   16.60    1.10
  -3   9  -1    0.00    0.80
  -3   9  -1    1.80    1.00
   3  -9   1    1.80    1.10
   3  -9   1    0.80    0.80
   3  -9   1    0.40    0.40
   3  -9   1    1.10    0.50
  -4   9  -1    4.10    1.40
  -4   9  -1    4.80    1.20
   4  -9   1    4.80    0.90
   4  -9   1    3.60    1.50
   4  -9   1    6.00    1.00
  -5   9  -1    7.80    1.50
  -5   9  -1   10.20    2.00
   5  -9   1    9.50    2.10
   5  -9   1   10.00    1.40
  -6   9  -1   -0.40    0.70
  -6   9  -1    0.10    1.00
   6  -9   1    0.20    0.80
   6  -9   1   -0.30    1.00
  -7   9  -1    0.10    1.10
   7  -9   1   -0.40    1.40
   7  -9   1   -0.20    0.90
  -8   9  -1    8.20    2.10
   8  -9   1   12.00    2.80
   8  -9   1   13.30    2.10
  -9   9  -1    5.70    1.90
   9  -9   1    4.00    1.40
   9  -9   1    3.20    2.10
  10   8  -1    2.80    1.60
  10   8  -1    4.20    1.90
 -10  -8   1    3.50    1.80
 -10  -8   1    2.90    1.80
 -10  -8   1    7.00    2.00
   9   8  -1    9.70    2.20
   9   8  -1   11.30    2.20
  -9  -8   1   12.20    2.40
  -9  -8   1    9.80    2.40
  -9  -8   1    5.40    1.80
   8   8  -1    0.30    1.00
   8   8  -1    2.50    1.50
  -8  -8   1    0.00    1.20
  -8  -8   1    0.70    1.00
  -8  -8   1   -0.10    0.80
   7   8  -1   -0.60    0.90
   7   8  -1    0.10    0.80
  -7  -8   1    0.10    1.00
  -7  -8   1    1.70    1.00
  -7  -8   1   -0.50    0.80
   6   8  -1    1.60    1.20
   6   8  -1    4.20    1.10
  -6  -8   1    1.30    0.80
  -6  -8   1    1.40    1.00
  -6  -8   1    2.30    1.30
   5   8  -1   20.10    2.50
   5   8  -1   24.90    1.90
  -5  -8   1   21.10    2.10
  -5  -8   1   18.80    2.60
  -5  -8   1   21.30    2.20
  -5  -8   1   20.20    1.60
   4   8  -1   34.50    3.30
   4   8  -1   33.40    2.20
  -4  -8   1   35.10    3.00
  -4  -8   1   38.20    2.30
  -4  -8   1   32.90    2.00
  -4  -8   1   39.00    2.30
  -4  -8   1   37.30    2.30
   3   8  -1    8.00    1.00
   3   8  -1    8.10    1.60
   3   8  -1    8.20    1.00
   3   8  -1    7.50    1.50
  -3  -8   1    6.70    1.00
  -3  -8   1    6.40    1.50
  -3  -8   1    7.80    1.00
  -3  -8   1    6.50    1.00
  -3  -8   1    7.80    1.00
  -3  -8   1    7.50    1.10
   2   8  -1   28.60    2.70
   2   8  -1   31.90    1.50
   2   8  -1   32.40    2.60
   2   8  -1   29.90    1.50
  -2  -8   1   28.30    2.80
  -2  -8   1   31.60    1.60
  -2  -8   1   35.40    1.70
  -2  -8   1   27.30    1.70
  -2  -8   1   32.50    1.80
  -2  -8   1   31.20    2.00
  -2  -8   1   32.60    1.60
   1   8  -1   62.49    3.70
   1   8  -1   72.39    4.00
  -1  -8   1   68.29    3.40
  -1  -8   1   67.09    2.80
  -1  -8   1   68.69    2.80
  -1  -8   1   75.79    4.10
   0   8  -1   14.50    1.80
   0   8  -1   15.60    2.00
   0   8  -1   11.00    1.70
   0  -8   1   12.10    0.70
   0  -8   1   10.80    0.70
   0  -8   1   12.60    1.80
  -1   8  -1    7.50    1.50
  -1   8  -1    6.50    1.40
  -1   8  -1    4.60    1.20
   1  -8   1    5.40    0.50
   1  -8   1    6.30    0.50
   1  -8   1    6.20    1.20
  -2   8  -1    5.60    1.30
  -2   8  -1    7.40    1.40
   2  -8   1    6.80    0.70
   2  -8   1    7.60    1.60
   2  -8   1    7.60    1.30
   2  -8   1    6.40    0.70
  -3   8  -1   14.00    1.80
  -3   8  -1   14.40    0.70
  -3   8  -1   12.20    1.90
   3  -8   1   13.50    2.00
   3  -8   1   13.80    1.50
   3  -8   1   14.80    1.10
   3  -8   1   12.90    1.20
  -4   8  -1   26.90    1.50
  -4   8  -1   27.40    2.90
  -4   8  -1   32.40    2.30
   4  -8   1   28.10    2.00
   4  -8   1   26.90    1.80
   4  -8   1   26.20    1.80
   4  -8   1   28.10    1.90
   4  -8   1   24.20    2.80
  -5   8  -1   69.49    3.20
  -5   8  -1   62.09    4.20
  -5   8  -1   66.39    3.60
   5  -8   1   62.39    3.40
   5  -8   1   67.69    4.50
   5  -8   1   70.39    3.80
  -6   8  -1   14.40    2.30
  -6   8  -1   14.10    1.80
   6  -8   1   11.30    1.60
   6  -8   1   11.70    2.30
  -7   8  -1    3.50    1.10
  -7   8  -1    5.50    1.70
   7  -8   1    5.40    1.30
   7  -8   1    5.80    1.80
  -8   8  -1    0.90    1.20
   8  -8   1   -0.10    0.90
   8  -8   1    0.90    1.50
  -9   8  -1   -0.10    1.30
   9  -8   1   -1.20    1.40
   9  -8   1    0.00    0.90
 -10   8  -1   -0.90    1.30
  10  -8   1   -1.00    1.70
  10  -8   1   -0.30    1.30
  11   7  -1    0.00    1.20
  11   7  -1   -0.30    1.10
 -11  -7   1    1.80    1.60
 -11  -7   1   -0.20    1.50
 -11  -7   1   -2.00    1.10
  10   7  -1    0.70    1.40
  10   7  -1   -0.50    1.10
 -10  -7   1   -0.40    1.40
 -10  -7   1   -0.30    1.40
 -10  -7   1    2.00    1.30
   9   7  -1    0.10    1.10
   9   7  -1    1.10    1.10
  -9  -7   1   -1.20    0.90
  -9  -7   1   -0.60    1.10
  -9  -7   1    1.20    1.20
   8   7  -1   -0.10    0.80
   8   7  -1   -0.40    0.90
  -8  -7   1   -0.20    1.10
  -8  -7   1   -1.20    1.00
  -8  -7   1    1.20    1.20
   7   7  -1    1.40    1.00
   7   7  -1    4.30    1.40
  -7  -7   1    3.90    1.20
  -7  -7   1    1.70    1.40
  -7  -7   1    2.20    1.10
   6   7  -1   17.20    2.10
   6   7  -1   18.50    2.40
  -6  -7   1   20.70    1.60
  -6  -7   1   21.70    2.30
  -6  -7   1   19.10    2.20
  -6  -7   1   26.20    3.00
   5   7  -1   14.90    1.70
   5   7  -1   13.50    2.00
  -5  -7   1   14.20    1.70
  -5  -7   1   14.50    1.70
  -5  -7   1   13.10    1.30
  -5  -7   1   13.30    2.10
  -5  -7   1   11.90    1.60
   4   7  -1    1.00    0.90
   4   7  -1   -0.60    0.40
  -4  -7   1    0.90    0.60
  -4  -7   1    0.60    0.60
  -4  -7   1    0.50    0.50
  -4  -7   1    0.30    0.60
  -4  -7   1    0.50    0.80
   3   7  -1  102.59    4.30
   3   7  -1  101.39    5.00
   3   7  -1   99.19    5.00
  -3  -7   1   97.19    5.10
  -3  -7   1  105.89    4.30
  -3  -7   1  104.39    4.30
  -3  -7   1   98.09    4.30
  -3  -7   1  105.19    4.40
   2   7  -1    2.50    0.50
   2   7  -1    1.60    0.40
   2   7  -1    2.90    0.60
   2   7  -1    2.20    0.90
   2   7  -1    2.50    0.80
   2   7  -1    3.60    1.10
  -2  -7   1    2.00    0.50
  -2  -7   1    2.10    0.50
  -2  -7   1    1.90    0.90
  -2  -7   1    2.80    0.70
  -2  -7   1    3.40    0.60
  -2  -7   1    2.70    0.50
  -2  -7   1    1.70    0.50
   1   7  -1   28.70    2.10
   1   7  -1   25.30    2.10
   1   7  -1   22.70    2.30
   1   7  -1   23.90    1.00
   1   7  -1   26.30    1.10
  -1  -7   1   24.10    1.30
  -1  -7   1   25.90    1.70
  -1  -7   1   24.80    2.10
  -1  -7   1   24.30    1.30
  -1  -7   1   24.90    1.00
  -1  -7   1   25.20    1.00
   0   7  -1    2.20    0.90
   0   7  -1    2.30    0.80
   0   7  -1    2.00    0.80
   0   7  -1    2.20    0.90
   0  -7   1    3.10    1.00
  -1   7  -1   16.00    1.90
  -1   7  -1   17.90    2.00
  -1   7  -1   20.90    2.00
  -1   7  -1   16.60    1.80
   1  -7   1   18.00    0.80
   1  -7   1   17.60    0.90
   1  -7   1   19.90    1.90
  -2   7  -1    3.80    0.90
  -2   7  -1    2.60    0.90
  -2   7  -1    3.90    1.00
   2  -7   1    2.70    0.40
   2  -7   1    3.40    1.10
   2  -7   1    3.30    0.80
   2  -7   1    2.10    0.40
  -3   7  -1    9.10    0.70
  -3   7  -1    8.90    0.70
  -3   7  -1   10.60    1.40
  -3   7  -1    8.80    0.80
  -3   7  -1    9.70    1.40
  -3   7  -1   10.80    1.60
   3  -7   1    6.80    1.40
   3  -7   1    8.50    1.10
   3  -7   1    7.50    0.90
   3  -7   1    7.70    0.90
   3  -7   1    9.20    0.70
   3  -7   1    9.70    0.70
  -4   7  -1    4.80    1.00
  -4   7  -1    6.20    1.40
  -4   7  -1    7.90    0.90
   4  -7   1    6.50    1.50
   4  -7   1    6.60    0.90
   4  -7   1    4.40    0.80
   4  -7   1    7.90    0.90
   4  -7   1    6.10    0.90
  -5   7  -1   21.60    2.50
  -5   7  -1   23.20    1.80
  -5   7  -1   20.50    1.60
   5  -7   1   24.30    2.80
   5  -7   1   19.20    1.90
   5  -7   1   22.60    1.70
   5  -7   1   24.30    1.80
  -6   7  -1   20.30    2.00
  -6   7  -1   17.30    1.80
  -6   7  -1   16.90    2.40
   6  -7   1   18.60    1.90
   6  -7   1   20.30    2.80
   6  -7   1   15.10    1.80
  -7   7  -1    2.20    1.20
  -7   7  -1   -0.60    0.50
  -7   7  -1    0.40    0.70
   7  -7   1    0.90    0.80
   7  -7   1    1.90    0.90
   7  -7   1    1.20    1.40
  -8   7  -1    2.80    1.10
  -8   7  -1    2.80    1.40
   8  -7   1    2.10    1.20
   8  -7   1    2.70    1.20
   8  -7   1    2.20    1.50
  -9   7  -1   -0.40    1.00
  -9   7  -1    0.70    1.00
   9  -7   1    1.20    1.10
   9  -7   1    0.70    1.40
   9  -7   1   -0.10    1.00
 -10   7  -1    0.70    1.30
  10  -7   1    1.00    1.70
  10  -7   1    0.70    1.30
  11   6  -1    2.10    1.40
  11   6  -1    3.00    1.60
 -11  -6   1    1.90    1.60
 -11  -6   1    2.80    1.60
 -11  -6   1    3.30    1.80
  10   6  -1    2.10    1.40
  10   6  -1   -1.50    0.90
 -10  -6   1    1.70    1.30
 -10  -6   1    1.20    1.20
 -10  -6   1   -0.20    1.10
   9   6  -1    1.20    1.10
   9   6  -1    0.20    1.10
  -9  -6   1   -0.30    0.90
  -9  -6   1    0.10    0.90
  -9  -6   1   -0.60    0.90
   8   6  -1   15.40    2.40
   8   6  -1   18.60    2.50
  -8  -6   1   16.30    2.40
  -8  -6   1   16.60    2.40
  -8  -6   1   21.50    2.70
   7   6  -1  109.89    5.60
   7   6  -1  103.49    5.40
  -7  -6   1  101.69    5.40
  -7  -6   1  102.59    5.50
  -7  -6   1  102.39    5.60
  -7  -6   1  106.59    4.70
   6   6  -1    1.00    0.80
   6   6  -1   -0.20    0.80
  -6  -6   1    1.10    0.80
  -6  -6   1   -0.40    0.70
  -6  -6   1    0.30    0.60
  -6  -6   1    1.10    1.00
   5   6  -1   10.30    1.40
   5   6  -1   10.50    1.20
   5   6  -1   10.40    1.60
  -5  -6   1   10.30    1.50
  -5  -6   1   10.40    1.70
  -5  -6   1   11.20    1.20
  -5  -6   1   13.00    1.60
  -5  -6   1    9.40    1.40
   4   6  -1   42.10    2.10
   4   6  -1   40.20    2.80
   4   6  -1   45.30    2.50
   4   6  -1   45.40    2.20
  -4  -6   1   42.20    2.90
  -4  -6   1   42.30    2.40
  -4  -6   1   40.50    2.40
  -4  -6   1   45.00    2.20
  -4  -6   1   41.30    2.50
   3   6  -1  105.29    4.90
   3   6  -1  100.29    4.80
   3   6  -1  105.69    5.00
   3   6  -1  104.49    4.30
  -3  -6   1  101.99    4.30
  -3  -6   1  103.09    4.40
  -3  -6   1  105.09    5.10
  -3  -6   1  106.39    4.20
  -3  -6   1  106.29    4.40
   2   6  -1  140.69    5.30
   2   6  -1  136.49    6.00
   2   6  -1  139.59    6.00
   2   6  -1  140.79    6.00
   2   6  -1  141.49    5.20
  -2  -6   1  137.69    5.30
  -2  -6   1  137.09    6.10
  -2  -6   1  148.99    5.30
  -2  -6   1  144.39    5.50
  -2  -6   1  133.99    5.30
  -2  -6   1  135.59    5.30
   1   6  -1   10.60    0.60
   1   6  -1   11.10    0.60
   1   6  -1   11.10    1.50
   1   6  -1   10.00    0.60
   1   6  -1   10.10    1.40
   1   6  -1   11.80    1.40
  -1  -6   1   11.30    0.60
  -1  -6   1   12.50    1.50
  -1  -6   1    9.60    0.70
  -1  -6   1   11.50    1.20
  -1  -6   1   11.40    0.70
  -1  -6   1   11.00    0.70
  -1  -6   1   10.60    0.60
   0   6  -1   93.49    4.50
   0   6  -1   99.89    4.50
   0   6  -1  103.89    4.50
   0   6  -1   94.29    4.50
   0  -6   1   96.69    3.40
   0  -6   1  103.19    4.50
   0  -6   1   95.69    3.40
  -1   6  -1   53.89    3.00
  -1   6  -1   56.19    2.90
  -1   6  -1   56.89    3.10
  -1   6  -1   59.69    3.10
   1  -6   1   51.29    2.80
   1  -6   1   56.29    2.00
   1  -6   1   56.79    2.00
  -2   6  -1    7.70    1.10
  -2   6  -1    7.70    0.50
  -2   6  -1    6.60    1.10
  -2   6  -1    6.90    0.50
  -2   6  -1    4.80    1.00
   2  -6   1    6.50    0.60
   2  -6   1    7.30    0.50
   2  -6   1    6.80    0.50
   2  -6   1    6.40    0.60
   2  -6   1    6.40    1.00
   2  -6   1    7.10    1.20
  -3   6  -1    8.70    0.80
  -3   6  -1    7.60    1.10
  -3   6  -1    6.90    1.00
  -3   6  -1    6.20    1.20
  -3   6  -1    8.80    0.90
  -3   6  -1    7.80    0.80
   3  -6   1    9.50    0.80
   3  -6   1    6.40    0.70
   3  -6   1    7.30    0.80
   3  -6   1    7.80    1.40
   3  -6   1    7.80    1.00
   3  -6   1    8.20    0.90
   3  -6   1    7.90    0.90
  -4   6  -1   -0.10    0.50
  -4   6  -1   -0.60    0.60
  -4   6  -1   -0.10    0.50
  -4   6  -1    0.50    0.40
   4  -6   1    0.40    0.50
   4  -6   1   -0.30    0.70
   4  -6   1    0.60    0.50
   4  -6   1    0.00    0.40
   4  -6   1   -0.10    0.30
   4  -6   1    0.20    0.40
  -5   6  -1    0.90    0.60
  -5   6  -1    1.00    1.00
  -5   6  -1    1.70    0.60
   5  -6   1   -0.10    0.50
   5  -6   1    1.10    0.30
   5  -6   1    0.60    0.90
   5  -6   1    2.70    0.70
   5  -6   1    0.90    0.60
  -6   6  -1   46.60    3.20
  -6   6  -1   40.60    2.40
  -6   6  -1   44.20    2.70
   6  -6   1   43.90    2.80
   6  -6   1   43.60    3.40
   6  -6   1   45.70    2.80
  -7   6  -1    5.90    1.00
  -7   6  -1    5.30    1.50
  -7   6  -1    6.70    1.30
   7  -6   1    7.00    1.30
   7  -6   1    7.00    1.40
   7  -6   1    6.10    1.80
  -8   6  -1    7.60    1.70
  -8   6  -1    2.60    1.10
   8  -6   1    2.00    1.20
   8  -6   1    6.20    1.70
   8  -6   1    4.60    1.30
  -9   6  -1    1.90    1.20
  -9   6  -1    3.30    1.50
   9  -6   1    3.40    1.30
   9  -6   1    6.70    2.00
   9  -6   1    7.00    1.60
 -10   6  -1    0.10    1.00
 -10   6  -1    0.50    1.10
  10  -6   1   -0.30    1.10
  10  -6   1   -0.60    1.10
  10  -6   1    0.40    1.70
 -11   6  -1   -2.30    1.00
 -11   6  -1    1.30    1.30
  11  -6   1   -1.30    1.20
  11  -6   1    2.20    1.60
  11  -6   1    1.40    1.80
  12   5  -1   -0.70    1.20
  12   5  -1    1.50    1.40
  12   5  -1    3.10    1.90
 -12  -5   1    1.70    1.70
  11   5  -1    3.80    1.90
  11   5  -1    2.00    1.50
  11   5  -1    3.60    1.80
 -11  -5   1    2.00    1.80
 -11  -5   1    2.70    1.60
 -11  -5   1    2.70    1.70
  10   5  -1   -0.80    1.10
  10   5  -1    0.80    1.20
  10   5  -1    1.00    1.30
 -10  -5   1   -0.70    1.10
 -10  -5   1   -1.60    0.70
 -10  -5   1   -1.50    0.80
   9   5  -1    1.00    1.00
   9   5  -1    1.00    1.20
   9   5  -1   -0.40    0.90
  -9  -5   1    0.80    1.20
  -9  -5   1   -0.10    0.90
  -9  -5   1    0.70    0.90
   8   5  -1   14.80    2.30
   8   5  -1   12.60    2.00
   8   5  -1   17.40    2.40
  -8  -5   1   10.70    1.90
  -8  -5   1   19.20    2.50
  -8  -5   1   19.00    2.60
   7   5  -1  222.58    9.30
   7   5  -1  210.28    9.30
   7   5  -1  202.58    9.20
  -7  -5   1  216.78    9.30
  -7  -5   1  224.18    8.50
  -7  -5   1  225.48    9.30
  -7  -5   1  216.78    9.40
   6   5  -1  142.39    6.70
   6   5  -1  158.38    6.40
   6   5  -1  144.69    6.70
  -6  -5   1  149.99    6.80
  -6  -5   1  149.59    6.10
  -6  -5   1  147.79    6.70
  -6  -5   1  154.48    6.70
  -6  -5   1  146.89    6.60
   5   5  -1   16.90    2.00
   5   5  -1   18.10    1.70
   5   5  -1   16.50    1.80
  -5  -5   1   17.70    2.10
  -5  -5   1   17.80    1.80
  -5  -5   1   19.20    2.00
  -5  -5   1   18.90    1.40
  -5  -5   1   18.20    1.80
   4   5  -1   34.00    2.10
   4   5  -1   34.10    1.90
   4   5  -1   35.00    2.40
   4   5  -1   34.80    1.80
  -4  -5   1   32.70    2.40
  -4  -5   1   33.40    2.10
  -4  -5   1   32.50    1.80
  -4  -5   1   32.60    2.10
  -4  -5   1   34.30    2.10
   3   5  -1  144.29    6.20
   3   5  -1  145.49    5.80
   3   5  -1  156.88    5.60
   3   5  -1  145.49    5.50
   3   5  -1  146.69    6.10
  -3  -5   1  139.39    5.80
  -3  -5   1  146.59    5.80
  -3  -5   1  150.78    5.60
  -3  -5   1  144.79    6.30
  -3  -5   1  152.88    5.80
   2   5  -1  129.69    4.90
   2   5  -1  120.99    5.40
   2   5  -1  123.59    5.40
   2   5  -1  135.09    5.40
   2   5  -1  136.89    4.90
  -2  -5   1  126.29    4.90
  -2  -5   1  122.89    4.80
  -2  -5   1  125.09    4.90
  -2  -5   1  130.19    4.90
  -2  -5   1  127.19    4.90
   1   5  -1   12.10    0.70
   1   5  -1   12.30    0.70
   1   5  -1   11.80    1.40
   1   5  -1   14.60    1.50
   1   5  -1   10.10    1.20
  -1  -5   1   11.40    0.70
  -1  -5   1   13.60    0.70
  -1  -5   1   12.40    1.00
  -1  -5   1   12.40    0.70
  -1  -5   1   11.60    0.70
   0   5  -1   46.60    2.50
   0   5  -1   48.20    2.50
   0   5  -1   43.90    2.50
   0   5  -1   43.80    2.50
  -1   5  -1    5.90    1.00
  -1   5  -1    6.60    1.00
  -1   5  -1    7.60    1.10
  -1   5  -1    4.40    0.80
   1  -5   1    6.20    0.30
   1  -5   1    6.10    0.30
  -2   5  -1  447.76   15.80
  -2   5  -1  456.75   15.10
  -2   5  -1  430.86   16.00
  -2   5  -1  454.35   15.20
  -2   5  -1  430.96   15.70
  -2   5  -1  448.46   15.10
   2  -5   1  446.66   15.20
   2  -5   1  448.66   15.20
   2  -5   1  457.95   15.10
   2  -5   1  439.66   16.10
   2  -5   1  442.16   15.10
   2  -5   1  433.16   15.20
  -3   5  -1    0.30    0.30
  -3   5  -1    0.70    0.40
  -3   5  -1   -0.30    0.50
  -3   5  -1    0.10    0.50
  -3   5  -1    0.40    0.40
   3  -5   1    1.00    0.40
   3  -5   1    0.50    0.40
   3  -5   1    1.20    0.40
   3  -5   1    0.00    0.60
  -4   5  -1   19.90    2.00
  -4   5  -1   16.90    1.30
  -4   5  -1   17.30    1.30
  -4   5  -1   19.10    1.40
   4  -5   1   18.60    1.40
   4  -5   1   16.60    1.30
   4  -5   1   19.40    1.10
   4  -5   1   19.70    1.40
   4  -5   1   14.40    1.80
   4  -5   1   18.70    1.10
  -5   5  -1    1.40    0.90
  -5   5  -1    4.70    0.90
  -5   5  -1    3.00    0.70
   5  -5   1    3.80    0.80
   5  -5   1    3.60    0.80
   5  -5   1    4.50    1.30
   5  -5   1    4.00    0.90
  -6   5  -1   76.69    3.90
  -6   5  -1   72.99    4.30
  -6   5  -1   74.79    3.40
   6  -5   1   83.49    4.10
   6  -5   1   76.29    4.00
   6  -5   1   83.69    4.70
   6  -5   1   74.89    3.90
  -7   5  -1   62.39    4.00
  -7   5  -1   59.59    3.60
  -7   5  -1   66.69    3.00
   7  -5   1   63.39    3.70
   7  -5   1   63.99    3.70
   7  -5   1   59.19    4.20
  -8   5  -1    5.80    1.30
  -8   5  -1    4.70    1.50
   8  -5   1    4.80    1.30
   8  -5   1    6.60    1.90
   8  -5   1    6.10    1.50
  -9   5  -1   -0.50    0.80
  -9   5  -1   -0.50    0.90
   9  -5   1   -0.30    1.20
   9  -5   1    0.00    0.80
   9  -5   1   -1.30    0.80
 -10   5  -1    0.30    1.10
 -10   5  -1    1.00    1.20
  10  -5   1    1.50    1.30
  10  -5   1   -0.80    1.00
  10  -5   1    2.00    1.80
 -11   5  -1   -0.40    1.30
 -11   5  -1   -0.10    1.10
  11  -5   1    0.00    1.10
  11  -5   1    0.90    1.70
  11  -5   1   -0.80    1.10
  12   4  -1    4.20    1.90
  12   4  -1    2.30    1.60
  12   4  -1    1.50    1.60
 -12  -4   1    0.30    1.60
  11   4  -1    5.50    1.90
  11   4  -1    2.00    1.70
  11   4  -1    3.20    1.70
 -11  -4   1    4.00    2.50
 -11  -4   1    2.20    1.80
  10   4  -1    0.00    1.10
  10   4  -1    4.10    1.60
 -10  -4   1    2.20    1.40
 -10  -4   1    0.80    1.00
 -10  -4   1   -1.20    1.00
   9   4  -1    2.80    1.30
   9   4  -1    1.20    1.20
  -9  -4   1    2.50    1.30
  -9  -4   1    3.90    1.30
  -9  -4   1   -0.80    1.00
   8   4  -1   18.80    2.60
   8   4  -1   20.50    2.60
  -8  -4   1   19.60    2.30
  -8  -4   1   17.70    2.40
  -8  -4   1   21.10    2.60
   7   4  -1   -0.90    0.70
   7   4  -1    1.10    1.00
   7   4  -1   -0.30    0.90
  -7  -4   1    0.70    0.80
  -7  -4   1    0.10    1.00
  -7  -4   1   -0.40    0.90
  -7  -4   1   -1.40    0.80
   6   4  -1   23.40    2.40
   6   4  -1   23.70    2.40
   6   4  -1   26.20    2.00
  -6  -4   1   29.00    2.30
  -6  -4   1   31.10    2.20
  -6  -4   1   27.60    2.20
  -6  -4   1   24.80    2.40
  -6  -4   1   27.30    1.90
   5   4  -1   -0.20    0.50
   5   4  -1   -0.60    0.50
   5   4  -1   -0.30    0.60
   5   4  -1    0.50    0.30
  -5  -4   1    0.20    0.60
  -5  -4   1    0.20    0.50
  -5  -4   1    1.40    0.70
  -5  -4   1    0.90    0.60
  -5  -4   1    0.30    0.70
   4   4  -1   -0.30    0.40
   4   4  -1    0.00    0.50
   4   4  -1    0.00    0.30
   4   4  -1    0.30    0.40
   4   4  -1   -0.40    0.40
  -4  -4   1    0.00    0.50
  -4  -4   1    0.00    0.40
  -4  -4   1   -0.40    0.50
  -4  -4   1   -0.30    0.40
  -4  -4   1   -0.50    0.40
   3   4  -1   35.90    1.70
   3   4  -1   31.50    2.00
   3   4  -1   29.40    1.90
   3   4  -1   33.30    1.90
   3   4  -1   33.70    1.70
  -3  -4   1   28.80    1.80
  -3  -4   1   33.40    2.00
  -3  -4   1   31.20    2.10
  -3  -4   1   33.60    1.80
  -3  -4   1   29.30    1.70
  -3  -4   1   31.00    1.70
   2   4  -1  650.93   23.80
   2   4  -1  699.73   23.50
   2   4  -1  719.43   23.40
   2   4  -1  689.03   23.40
   2   4  -1  712.43   23.20
   2   4  -1  695.03   23.80
   2   4  -1  640.84   23.80
  -2  -4   1  653.43   23.40
  -2  -4   1  692.13   23.40
  -2  -4   1  685.83   23.40
  -2  -4   1  685.43   23.40
  -2  -4   1  715.43   23.50
   1   4  -1   41.10    1.70
   1   4  -1   46.30    2.30
   0   4  -1   17.90    1.40
   0   4  -1   21.90    1.50
   0   4  -1   21.00    1.50
   0   4  -1   21.30    1.50
  -1   4  -1   66.09    2.90
  -1   4  -1   60.39    2.10
  -1   4  -1   61.69    2.90
  -1   4  -1   65.99    3.00
  -1   4  -1   62.39    2.80
   1  -4   1   61.89    2.10
   1  -4   1   60.89    2.10
   1  -4   1   60.59    2.10
  -2   4  -1   41.10    2.10
  -2   4  -1   41.40    2.30
  -2   4  -1   40.20    1.70
  -2   4  -1   42.40    1.80
  -2   4  -1   36.10    2.00
   2  -4   1   39.50    1.70
   2  -4   1   37.60    1.70
   2  -4   1   42.10    1.70
   2  -4   1   41.20    2.30
   2  -4   1   36.40    1.70
  -3   4  -1   43.90    1.70
  -3   4  -1   43.30    2.10
  -3   4  -1   41.40    2.40
  -3   4  -1   43.70    2.10
  -3   4  -1   42.10    2.00
  -3   4  -1   40.20    2.10
   3  -4   1   43.40    2.00
   3  -4   1   41.50    2.00
   3  -4   1   32.80    2.30
   3  -4   1   40.90    2.00
   3  -4   1   38.90    2.00
  -4   4  -1   23.70    1.80
  -4   4  -1   24.10    1.30
  -4   4  -1   23.90    1.40
  -4   4  -1   20.60    1.50
  -4   4  -1   23.60    1.40
   4  -4   1   24.40    1.60
   4  -4   1   25.70    1.50
   4  -4   1   23.50    1.10
   4  -4   1   18.50    1.90
   4  -4   1   22.30    1.50
   4  -4   1   19.70    1.40
  -5   4  -1    1.50    0.50
  -5   4  -1    2.50    0.80
  -5   4  -1    2.90    0.60
  -5   4  -1    3.30    1.00
  -5   4  -1    2.30    0.60
   5  -4   1    2.90    1.00
   5  -4   1    3.30    0.80
   5  -4   1    1.00    0.60
   5  -4   1    2.40    0.70
  -6   4  -1  153.08    6.80
  -6   4  -1  159.28    7.10
  -6   4  -1  166.18    6.10
  -6   4  -1  168.48    6.50
   6  -4   1  166.08    6.80
   6  -4   1  162.88    6.90
   6  -4   1  158.48    6.80
   6  -4   1  157.18    7.30
  -7   4  -1   51.09    3.20
  -7   4  -1   50.69    2.40
  -7   4  -1   45.60    3.30
   7  -4   1   51.19    3.70
   7  -4   1   54.39    3.30
   7  -4   1   55.19    3.40
  -8   4  -1   40.40    3.00
  -8   4  -1   36.90    3.00
   8  -4   1   38.40    2.90
   8  -4   1   35.20    3.60
   8  -4   1   43.10    3.10
  -9   4  -1    0.60    1.10
  -9   4  -1    0.50    0.90
   9  -4   1    1.90    1.20
   9  -4   1    0.30    1.20
   9  -4   1   -0.40    0.80
 -10   4  -1   -0.60    1.10
 -10   4  -1    0.80    1.20
  10  -4   1    1.00    1.40
  10  -4   1   -1.00    1.00
  10  -4   1   -1.40    1.00
 -11   4  -1   -0.10    1.30
 -11   4  -1    2.10    1.50
  11  -4   1    1.80    1.30
  11  -4   1    1.50    1.40
  11  -4   1    0.90    1.80
 -12   4  -1    4.20    1.80
  12  -4   1    4.00    2.70
  12  -4   1    6.10    2.10
  12  -4   1    8.40    2.30
  12   3  -1   -0.10    1.60
  12   3  -1    1.00    1.30
 -12  -3   1    3.00    2.00
  11   3  -1    6.90    1.90
  11   3  -1    2.60    1.70
 -11  -3   1    1.60    1.50
  10   3  -1    0.50    1.20
  10   3  -1    0.50    1.20
 -10  -3   1    3.40    1.40
 -10  -3   1    0.90    1.20
 -10  -3   1    0.20    0.90
   9   3  -1    2.60    1.30
   9   3  -1    1.70    1.20
  -9  -3   1    0.00    0.70
  -9  -3   1    0.30    1.20
  -9  -3   1    0.40    0.90
   8   3  -1    0.00    0.80
   8   3  -1    1.50    0.90
   8   3  -1    1.30    1.00
  -8  -3   1    2.40    1.00
  -8  -3   1    1.30    0.90
  -8  -3   1   -0.60    0.80
   7   3  -1  109.49    5.50
   7   3  -1  106.59    5.50
   7   3  -1  107.69    5.20
  -7  -3   1  102.19    5.10
  -7  -3   1  107.29    5.50
  -7  -3   1  110.09    5.40
   6   3  -1   32.00    2.30
   6   3  -1   33.30    2.50
   6   3  -1   33.30    2.50
  -6  -3   1   35.20    2.40
  -6  -3   1   38.50    2.70
  -6  -3   1   37.50    2.50
  -6  -3   1   36.10    2.40
  -6  -3   1   35.30    2.20
   5   3  -1    5.00    1.10
   5   3  -1    4.30    1.00
   5   3  -1    3.80    1.00
   5   3  -1    4.80    0.90
  -5  -3   1    4.00    0.90
  -5  -3   1    4.50    0.80
  -5  -3   1    5.20    1.00
  -5  -3   1    3.30    0.90
  -5  -3   1    4.90    1.00
  -5  -3   1    4.00    0.90
   4   3  -1   66.39    3.30
   4   3  -1   69.89    3.40
   4   3  -1   68.89    3.00
   4   3  -1   63.49    3.30
   4   3  -1   67.09    3.10
  -4  -3   1   69.09    3.30
  -4  -3   1   69.09    3.30
  -4  -3   1   67.99    3.00
  -4  -3   1   68.79    3.30
  -4  -3   1   75.39    3.50
  -4  -3   1   68.99    3.30
   3   3  -1  170.18    6.60
   3   3  -1  187.48    6.40
   3   3  -1  168.38    6.50
   3   3  -1  171.88    6.70
   3   3  -1  176.68    6.40
   3   3  -1  167.98    6.60
   3   3  -1  169.58    6.70
   3   3  -1  184.68    6.70
  -3  -3   1  165.48    6.50
  -3  -3   1  175.08    6.50
  -3  -3   1  166.88    6.30
  -3  -3   1  170.08    6.60
  -3  -3   1  164.08    6.60
   2   3  -1   20.10    1.40
   2   3  -1   20.80    1.20
   2   3  -1   23.50    1.30
   2   3  -1   22.70    1.40
   2   3  -1   24.80    1.30
   2   3  -1   23.30    1.30
   2   3  -1   26.20    1.30
  -2  -3   1   21.50    1.20
  -2  -3   1   25.70    1.50
  -2  -3   1   22.80    1.20
  -2  -3   1   20.30    1.20
  -2  -3   1   21.10    1.30
  -2  -3   1   19.40    1.20
  -2  -3   1   23.20    1.30
   1   3  -1  424.86   14.00
   1   3  -1  414.16   14.20
   1   3  -1  415.36   14.60
   1   3  -1  424.36   14.20
   1   3  -1  412.96   14.60
   1   3  -1  387.76   14.60
   1   3  -1  420.36   14.00
   1   3  -1  419.56   14.20
  -1  -3   1  444.36   14.70
  -1  -3   1  400.36   14.20
  -1  -3   1  411.96   14.20
  -1  -3   1  415.46   14.40
  -1  -3   1  395.96   14.20
  -1  -3   1  408.36   14.20
  -1  -3   1  426.36   14.20
  -1  -3   1  421.26   14.80
  -1  -3   1  432.16   14.70
  -1  -3   1  455.45   14.70
   0   3  -1   61.49    2.80
   0   3  -1   61.39    2.80
   0   3  -1   61.99    2.80
   0  -3   1   67.29    2.80
   0  -3   1   68.89    2.90
   0  -3   1   65.49    2.80
   0  -3   1   62.69    2.70
  -1   3  -1   37.90    1.40
  -1   3  -1   38.60    1.40
  -1   3  -1   38.80    1.90
  -1   3  -1   41.10    1.90
  -1   3  -1   39.60    1.90
  -1   3  -1   36.60    1.90
   1  -3   1   38.20    1.40
   1  -3   1   34.80    1.90
   1  -3   1   38.50    1.90
   1  -3   1   35.80    1.40
   1  -3   1   36.90    1.40
   1  -3   1   38.20    1.40
   1  -3   1   40.60    1.90
   1  -3   1   39.90    2.00
   1  -3   1   41.10    1.90
  -2   3  -1  619.14   20.50
  -2   3  -1  617.64   20.30
  -2   3  -1  590.44   20.70
  -2   3  -1  602.84   20.50
  -2   3  -1  621.04   20.90
  -2   3  -1  597.64   20.60
  -2   3  -1  616.24   20.50
  -2   3  -1  616.54   20.30
  -2   3  -1  572.34   20.90
   2  -3   1  583.84   20.90
   2  -3   1  625.04   20.60
   2  -3   1  597.74   20.40
   2  -3   1  587.64   20.50
   2  -3   1  619.74   20.50
   2  -3   1  605.94   20.70
   2  -3   1  574.84   20.40
   2  -3   1  612.64   20.80
  -3   3  -1    7.00    0.80
  -3   3  -1   10.90    1.00
  -3   3  -1    8.10    0.90
  -3   3  -1    8.60    0.80
  -3   3  -1    7.80    1.10
  -3   3  -1    6.80    0.70
  -3   3  -1    6.20    0.70
   3  -3   1    9.90    0.90
   3  -3   1    8.50    0.90
   3  -3   1    8.50    1.10
   3  -3   1    7.90    0.80
   3  -3   1    7.40    0.90
   3  -3   1    8.00    0.60
   3  -3   1    8.40    0.90
  -4   3  -1    3.00    0.50
  -4   3  -1    5.90    1.00
  -4   3  -1    4.10    0.70
  -4   3  -1    3.40    0.50
  -4   3  -1    5.00    0.90
   4  -3   1    3.80    1.00
   4  -3   1    3.80    0.70
   4  -3   1    4.10    0.80
   4  -3   1    3.90    0.80
   4  -3   1    4.00    0.40
  -5   3  -1    2.10    0.40
  -5   3  -1    1.60    0.40
  -5   3  -1    0.90    0.50
  -5   3  -1    1.20    0.60
  -5   3  -1    2.10    0.80
   5  -3   1    1.70    0.70
   5  -3   1    0.20    0.70
   5  -3   1    2.50    0.80
  -6   3  -1   15.90    1.60
  -6   3  -1   12.00    0.90
  -6   3  -1   12.30    1.70
   6  -3   1   12.80    1.60
   6  -3   1   14.30    1.90
   6  -3   1   11.70    1.60
   6  -3   1   15.00    1.70
  -7   3  -1   17.90    1.10
  -7   3  -1   14.40    1.90
  -7   3  -1   15.10    1.80
   7  -3   1   14.80    1.90
   7  -3   1   16.10    2.20
   7  -3   1   15.00    2.00
  -8   3  -1    6.30    1.50
   8  -3   1    7.00    1.50
   8  -3   1    8.00    1.60
   8  -3   1    7.10    1.70
  -9   3  -1    1.60    1.00
   9  -3   1    0.80    1.20
   9  -3   1    0.50    1.10
   9  -3   1   -0.50    0.90
 -10   3  -1    6.70    1.80
  10  -3   1    7.30    1.80
  10  -3   1    5.10    1.70
  10  -3   1    6.50    2.10
 -11   3  -1    5.70    1.90
  11  -3   1    7.30    2.00
  11  -3   1    2.70    1.90
  11  -3   1    8.60    2.20
 -12   3  -1   -0.60    1.30
 -12   3  -1    0.80    1.50
  12  -3   1   -2.60    1.50
  12  -3   1    2.60    1.80
  12  -3   1    2.20    1.50
  12   2  -1    0.50    1.80
  12   2  -1   -0.30    1.60
 -12  -2   1   -0.90    1.40
  11   2  -1   10.10    2.30
  11   2  -1    5.50    2.20
 -11  -2   1    9.40    2.40
  10   2  -1    0.90    1.30
  10   2  -1   -0.20    1.10
 -10  -2   1    0.10    0.80
 -10  -2   1   -1.70    0.90
   9   2  -1   -0.20    0.80
   9   2  -1    0.00    1.00
   9   2  -1   -0.30    0.90
  -9  -2   1    1.80    0.80
  -9  -2   1    0.50    1.00
  -9  -2   1    0.70    1.00
   8   2  -1    0.80    0.90
   8   2  -1    0.60    0.80
   8   2  -1    0.20    0.90
  -8  -2   1    0.50    0.80
  -8  -2   1    0.20    0.70
  -8  -2   1    1.30    0.80
   7   2  -1   10.80    1.70
   7   2  -1    8.30    1.50
   7   2  -1   10.40    1.70
  -7  -2   1   12.30    1.10
  -7  -2   1    9.20    1.60
  -7  -2   1    9.50    1.70
  -7  -2   1   11.00    1.40
   6   2  -1   11.80    1.60
   6   2  -1   11.50    1.70
   6   2  -1   12.50    1.70
   6   2  -1   10.60    1.60
  -6  -2   1   13.40    1.00
  -6  -2   1   12.80    1.70
  -6  -2   1   11.30    1.60
  -6  -2   1   11.60    1.60
  -6  -2   1   12.00    1.40
  -6  -2   1   13.10    1.50
  -6  -2   1   10.60    1.60
   5   2  -1    4.30    1.00
   5   2  -1    3.20    0.90
   5   2  -1    4.80    0.90
   5   2  -1    2.30    0.80
  -5  -2   1    3.20    0.90
  -5  -2   1    3.50    0.80
  -5  -2   1    5.10    1.00
  -5  -2   1    3.00    0.90
  -5  -2   1    4.50    1.00
  -5  -2   1    4.30    0.90
  -5  -2   1    4.70    0.70
   4   2  -1    4.80    0.90
   4   2  -1    4.00    0.60
   4   2  -1    4.60    0.70
   4   2  -1    3.00    0.80
   4   2  -1    3.40    0.90
   4   2  -1    4.10    0.80
  -4  -2   1    4.70    0.80
  -4  -2   1    4.60    0.60
  -4  -2   1    2.80    0.60
  -4  -2   1    2.50    0.70
  -4  -2   1    3.50    0.80
  -4  -2   1    4.30    0.80
  -4  -2   1    2.70    0.70
   3   2  -1  293.37   10.10
   3   2  -1  277.97   10.20
   3   2  -1  268.17   10.00
   3   2  -1  289.67   10.00
   3   2  -1  265.27    9.90
   3   2  -1  272.47   10.00
   3   2  -1  272.87   10.10
   3   2  -1  276.27   10.20
  -3  -2   1  279.47    9.90
  -3  -2   1  287.07   10.20
  -3  -2   1  276.27   10.10
  -3  -2   1  288.17    9.90
  -3  -2   1  287.87   10.10
  -3  -2   1  290.87   10.20
  -3  -2   1  262.87   10.10
  -3  -2   1  288.27   10.10
   2   2  -1   34.00    1.70
   2   2  -1   34.40    1.60
   2   2  -1   33.30    1.60
   2   2  -1   29.10    1.60
   2   2  -1   33.40    1.70
   2   2  -1   34.10    1.70
   2   2  -1   36.70    1.70
   2   2  -1   34.20    1.70
  -2  -2   1   33.40    1.70
  -2  -2   1   32.30    1.70
  -2  -2   1   35.20    1.70
  -2  -2   1   35.20    1.70
  -2  -2   1   36.60    1.80
  -2  -2   1   35.30    1.70
  -2  -2   1   33.00    1.70
  -2  -2   1   39.10    1.70
  -2  -2   1   32.30    1.60
   1   2  -1   81.19    3.00
   1   2  -1   81.79    3.10
   1   2  -1   83.59    3.10
   1   2  -1   78.89    3.00
   1   2  -1   78.19    3.20
   1   2  -1   81.89    3.10
   1   2  -1   81.29    3.10
   1   2  -1   81.39    3.30
  -1  -2   1   75.79    3.00
  -1  -2   1   83.59    3.10
  -1  -2   1   80.59    3.20
  -1  -2   1   76.99    3.10
  -1  -2   1   80.89    3.10
  -1  -2   1   80.19    3.10
  -1  -2   1   80.59    3.20
  -1  -2   1   85.59    3.30
  -1  -2   1   78.49    3.00
   0   2  -1 1987.30   68.69
   0   2  -1 1980.30   68.69
   0   2  -1 1997.00   68.69
   0   2  -1 2009.10   68.69
   0   2  -1 2014.30   68.69
   0   2  -1 2148.58   68.89
   0  -2   1 2078.09   68.69
   0  -2   1 2061.79   68.69
   0  -2   1 2020.00   68.69
   0  -2   1 2117.29   68.79
   0  -2   1 2173.48   68.79
   0  -2   1 2087.89   68.69
  -1   2  -1  132.39    4.50
  -1   2  -1  128.59    4.50
  -1   2  -1  122.19    4.80
  -1   2  -1  128.69    4.60
  -1   2  -1  128.99    4.50
  -1   2  -1  130.59    4.70
  -1   2  -1  128.39    4.70
   1  -2   1  128.39    4.70
   1  -2   1  126.69    4.60
   1  -2   1  124.89    4.40
   1  -2   1  124.89    4.50
   1  -2   1  129.89    4.50
   1  -2   1  128.19    4.50
   1  -2   1  136.99    4.80
   1  -2   1  132.69    4.80
   1  -2   1  123.89    4.70
   1  -2   1  122.29    4.40
  -2   2  -1  177.28    6.40
  -2   2  -1  181.68    6.50
  -2   2  -1  182.38    6.30
  -2   2  -1  174.08    6.30
  -2   2  -1  191.48    6.70
  -2   2  -1  184.58    6.30
  -2   2  -1  174.58    6.50
  -2   2  -1  180.78    6.40
  -2   2  -1  175.68    6.70
   2  -2   1  179.88    6.40
   2  -2   1  174.68    6.50
   2  -2   1  183.68    6.40
   2  -2   1  173.98    6.70
   2  -2   1  169.88    6.40
   2  -2   1  183.48    6.30
   2  -2   1  182.88    6.40
   2  -2   1  181.68    6.40
   2  -2   1  182.98    6.30
  -3   2  -1   16.10    0.90
  -3   2  -1   16.50    1.20
  -3   2  -1   17.90    1.00
  -3   2  -1   16.90    1.20
  -3   2  -1   17.10    1.20
  -3   2  -1   18.10    1.10
   3  -2   1   17.20    0.90
   3  -2   1   18.90    1.20
   3  -2   1   17.70    1.20
   3  -2   1   16.70    1.20
   3  -2   1   19.10    1.20
   3  -2   1   15.10    1.10
   3  -2   1   18.00    1.40
  -4   2  -1   70.79    3.10
  -4   2  -1   72.69    3.30
  -4   2  -1   72.89    2.70
  -4   2  -1   72.99    2.70
   4  -2   1   73.59    3.30
   4  -2   1   66.29    3.40
   4  -2   1   70.39    2.70
   4  -2   1   73.59    3.30
   4  -2   1   68.09    3.30
  -5   2  -1   71.09    3.50
  -5   2  -1   70.99    2.70
  -5   2  -1   71.99    2.70
  -5   2  -1   68.19    2.60
   5  -2   1   72.69    2.70
   5  -2   1   68.39    3.40
   5  -2   1   74.29    3.80
   5  -2   1   69.89    3.40
   5  -2   1   67.29    3.50
  -6   2  -1   32.80    2.40
  -6   2  -1   34.90    1.50
  -6   2  -1   35.10    1.60
   6  -2   1   37.10    2.40
   6  -2   1   33.50    2.60
   6  -2   1   34.20    2.40
   6  -2   1   39.10    2.60
  -7   2  -1    4.50    0.60
  -7   2  -1    6.70    0.60
  -7   2  -1    5.00    1.10
  -7   2  -1    5.00    1.30
   7  -2   1    4.70    1.20
   7  -2   1    5.60    1.20
   7  -2   1    3.80    1.10
   7  -2   1    2.30    1.10
  -8   2  -1    6.00    1.50
  -8   2  -1    7.40    0.70
   8  -2   1    5.70    1.40
   8  -2   1    5.90    1.60
   8  -2   1    6.10    1.50
  -9   2  -1   24.80    2.90
   9  -2   1   33.30    3.20
   9  -2   1   25.90    3.20
   9  -2   1   26.40    3.00
 -10   2  -1   -0.10    1.20
  10  -2   1    1.30    1.50
  10  -2   1    0.10    1.10
  10  -2   1    0.50    1.20
 -11   2  -1    3.40    1.60
  11  -2   1    3.70    1.90
  11  -2   1    3.40    1.50
  11  -2   1    3.00    1.60
 -12   2  -1   -1.20    1.00
  12  -2   1   -1.20    1.10
  12  -2   1   -2.20    1.80
  12  -2   1   -3.00    1.70
  12   1  -1    5.70    2.50
  12   1  -1    3.30    1.90
 -12  -1   1   12.20    2.80
  11   1  -1    0.40    1.20
  11   1  -1    0.10    1.40
 -11  -1   1   -1.60    0.90
  10   1  -1    2.30    1.60
  10   1  -1    3.10    1.40
 -10  -1   1    3.00    1.40
   9   1  -1   -0.20    1.00
   9   1  -1    1.00    1.00
   9   1  -1    0.80    1.10
  -9  -1   1   -0.10    0.80
  -9  -1   1    0.50    0.70
  -9  -1   1    0.80    1.00
   8   1  -1    2.40    1.20
   8   1  -1    4.00    1.20
   8   1  -1    4.20    1.30
  -8  -1   1    3.30    1.20
  -8  -1   1    4.30    1.40
  -8  -1   1    3.70    0.90
   7   1  -1    3.60    1.00
   7   1  -1    5.60    1.20
   7   1  -1    2.40    1.20
   7   1  -1    5.20    1.40
  -7  -1   1    4.00    1.20
  -7  -1   1    6.10    1.40
  -7  -1   1    3.30    1.20
  -7  -1   1    3.00    0.80
   6   1  -1   57.19    3.20
   6   1  -1   55.29    3.30
   6   1  -1   56.89    3.40
   6   1  -1   58.59    3.40
  -6  -1   1   54.49    2.80
  -6  -1   1   47.90    3.10
  -6  -1   1   52.79    3.10
  -6  -1   1   56.69    3.30
   5   1  -1   86.89    4.00
   5   1  -1   73.79    4.00
   5   1  -1   83.59    4.00
   5   1  -1   74.99    4.10
  -5  -1   1   85.09    3.70
  -5  -1   1   80.49    4.00
  -5  -1   1   78.59    4.00
  -5  -1   1   85.19    3.90
  -5  -1   1   91.19    3.20
  -5  -1   1   88.89    4.00
  -5  -1   1   87.79    4.00
   4   1  -1   62.49    2.90
   4   1  -1   57.59    3.10
   4   1  -1   60.89    2.40
   4   1  -1   59.89    3.10
   4   1  -1   64.49    3.00
   4   1  -1   59.59    3.00
  -4  -1   1   64.99    3.00
  -4  -1   1   59.19    2.80
  -4  -1   1   57.19    3.00
  -4  -1   1   60.29    2.90
  -4  -1   1   59.09    3.00
  -4  -1   1   65.29    3.00
  -4  -1   1   66.19    2.50
   3   1  -1  348.77   12.30
   3   1  -1  355.36   12.70
   3   1  -1  367.56   12.70
   3   1  -1  369.46   12.80
   3   1  -1  357.06   12.80
   3   1  -1  386.86   12.70
   3   1  -1  371.16   12.70
   3   1  -1  355.36   12.90
  -3  -1   1  354.56   12.70
  -3  -1   1  347.47   12.60
  -3  -1   1  358.86   12.70
  -3  -1   1  376.86   12.40
  -3  -1   1  346.27   12.80
  -3  -1   1  365.56   12.70
  -3  -1   1  349.57   12.80
  -3  -1   1  341.57   12.70
   2   1  -1 1149.98   38.90
   2   1  -1 1114.69   38.90
   2   1  -1 1139.79   38.70
   2   1  -1 1163.38   39.00
   2   1  -1 1187.78   39.00
   2   1  -1 1193.28   39.00
   2   1  -1 1222.88   38.90
   2   1  -1 1157.58   38.90
  -2  -1   1 1135.89   38.90
  -2  -1   1 1131.09   39.00
  -2  -1   1 1153.58   39.00
  -2  -1   1 1156.68   38.70
  -2  -1   1 1156.48   39.00
  -2  -1   1 1144.49   38.90
  -2  -1   1 1158.68   38.90
  -2  -1   1 1136.09   38.90
   1   1  -1  165.48    5.50
   1   1  -1  149.99    5.50
   1   1  -1  155.48    5.40
   1   1  -1  152.08    5.50
   1   1  -1  150.98    5.40
   1   1  -1  154.68    5.50
  -1  -1   1  150.58    5.40
  -1  -1   1  154.98    5.50
  -1  -1   1  149.39    5.50
  -1  -1   1  162.38    5.50
  -1  -1   1  160.28    5.50
  -1  -1   1  156.38    5.40
  -1  -1   1  150.38    5.50
   0   1  -1  738.93   25.70
   0   1  -1  786.32   25.60
   0   1  -1  731.23   25.70
   0   1  -1  782.62   25.60
   0   1  -1  713.93   25.50
   0   1  -1  758.62   25.60
   0   1  -1  749.13   25.70
   0   1  -1  757.52   25.60
   0   1  -1  749.13   25.70
   0  -1   1  740.13   25.70
   0  -1   1  772.32   25.60
   0  -1   1  753.52   25.60
   0  -1   1  737.03   25.60
   0  -1   1  765.82   25.70
   0  -1   1  735.73   25.70
   0  -1   1  771.92   25.70
   0  -1   1  785.02   25.70
   0  -1   1  706.23   25.60
  -1   1  -1  770.92   25.60
  -1   1  -1  793.42   25.60
  -1   1  -1  730.13   25.60
  -1   1  -1  762.22   25.70
  -1   1  -1  767.82   25.60
  -1   1  -1  759.42   25.50
  -1   1  -1  780.02   25.50
  -1   1  -1  754.52   25.50
   1  -1   1  739.33   25.50
   1  -1   1  799.42   25.70
   1  -1   1  750.22   25.60
   1  -1   1  724.63   25.50
   1  -1   1  756.32   25.60
   1  -1   1  754.52   25.50
   1  -1   1  763.82   25.50
   1  -1   1  783.12   25.60
   1  -1   1  769.32   25.60
  -2   1  -1  872.81   30.20
  -2   1  -1  918.41   30.30
  -2   1  -1  888.81   30.20
  -2   1  -1  891.01   30.10
  -2   1  -1  893.01   30.00
  -2   1  -1  927.21   30.40
  -2   1  -1  913.91   30.00
  -2   1  -1  903.91   29.90
   2  -1   1  876.41   30.20
   2  -1   1  887.21   30.20
   2  -1   1  904.71   30.20
   2  -1   1  877.71   30.20
   2  -1   1  866.11   30.30
   2  -1   1  907.61   30.20
   2  -1   1  903.31   30.00
  -3   1  -1  758.42   25.40
  -3   1  -1  755.82   25.60
  -3   1  -1  762.02   25.60
  -3   1  -1  739.13   25.90
  -3   1  -1  769.32   26.10
  -3   1  -1  819.92   26.10
  -3   1  -1  753.92   26.00
  -3   1  -1  824.02   26.20
   3  -1   1  764.22   26.00
   3  -1   1  753.42   26.00
   3  -1   1  713.23   26.00
   3  -1   1  766.72   25.60
   3  -1   1  732.53   26.10
   3  -1   1  780.92   26.00
   3  -1   1  733.53   26.00
  -4   1  -1   52.79    2.70
  -4   1  -1   52.29    2.50
  -4   1  -1   55.19    2.00
  -4   1  -1   51.19    2.20
   4  -1   1   53.99    2.60
   4  -1   1   47.70    2.60
   4  -1   1   49.80    2.70
   4  -1   1   53.39    2.60
   4  -1   1   56.69    2.20
  -5   1  -1  266.07    9.10
  -5   1  -1  256.17   10.00
  -5   1  -1  269.57    9.40
  -5   1  -1  262.97   10.20
   5  -1   1  276.77    9.40
   5  -1   1  273.07   10.10
   5  -1   1  264.57   10.20
   5  -1   1  279.47   10.10
   5  -1   1  258.77   10.30
  -6   1  -1    7.70    1.30
  -6   1  -1    8.10    1.20
  -6   1  -1    7.40    0.80
   6  -1   1    7.20    1.30
   6  -1   1    5.40    1.10
   6  -1   1    5.80    1.20
  -7   1  -1   24.60    2.30
  -7   1  -1   22.00    1.40
  -7   1  -1   22.20    2.40
   7  -1   1   31.20    2.40
   7  -1   1   26.20    2.50
   7  -1   1   23.00    2.50
   7  -1   1   29.70    2.20
  -8   1  -1    4.50    0.70
  -8   1  -1    3.10    1.20
  -8   1  -1    4.60    1.20
   8  -1   1    5.20    1.30
   8  -1   1    4.20    1.40
   8  -1   1    3.90    1.30
  -9   1  -1   18.00    2.60
   9  -1   1   22.50    2.80
   9  -1   1   19.00    2.50
   9  -1   1   18.30    2.70
 -10   1  -1   -1.60    0.80
  10  -1   1   -0.80    1.30
  10  -1   1    1.90    1.10
  10  -1   1    0.20    1.00
 -11   1  -1   -1.10    1.10
  11  -1   1    0.00    1.00
  11  -1   1    2.40    1.70
  11  -1   1   -0.50    1.10
 -12   1  -1    0.70    1.30
  12  -1   1   -0.20    1.50
  12  -1   1    2.20    2.00
  12   0  -1    0.00    1.40
  12   0  -1    0.60    1.60
 -12   0   1    2.80    1.70
  11   0  -1    1.20    1.50
  11   0  -1    0.30    1.20
 -11   0   1    0.10    1.30
  10   0  -1    2.80    1.50
  10   0  -1    1.60    1.40
  10   0  -1    2.00    1.20
 -10   0   1    2.20    1.40
   9   0  -1   51.59    3.70
   9   0  -1   56.49    4.00
   9   0  -1   51.39    4.10
  -9   0   1   59.19    4.10
  -9   0   1   52.49    3.10
   8   0  -1   50.59    3.60
   8   0  -1   50.09    3.60
   8   0  -1   44.90    3.20
   8   0  -1   43.00    3.30
  -8   0   1   48.60    3.20
  -8   0   1   47.60    2.60
  -8   0   1   48.10    3.40
  -8   0   1   45.50    3.40
   7   0  -1    3.50    1.10
   7   0  -1    4.20    1.30
   7   0  -1    3.70    1.20
   7   0  -1    3.30    1.10
  -7   0   1    4.60    0.90
  -7   0   1    4.70    1.20
  -7   0   1    5.70    1.40
  -7   0   1    3.60    1.00
   6   0  -1   14.90    1.80
   6   0  -1   11.40    1.60
   6   0  -1   13.20    1.70
   6   0  -1   10.20    1.60
  -6   0   1   11.30    1.50
  -6   0   1   12.60    1.20
  -6   0   1   12.20    1.70
  -6   0   1   11.80    1.60
   5   0  -1    8.70    1.30
   5   0  -1   10.30    1.30
   5   0  -1    9.20    1.40
   5   0  -1   11.10    1.40
   5   0  -1   10.90    1.40
  -5   0   1   12.90    1.00
  -5   0   1    9.00    1.30
  -5   0   1    9.70    1.30
  -5   0   1    8.90    1.30
   4   0  -1   32.80    2.00
   4   0  -1   34.00    1.90
   4   0  -1   31.70    2.10
   4   0  -1   29.80    2.00
   4   0  -1   32.00    2.00
  -4   0   1   32.30    2.00
  -4   0   1   31.60    1.90
  -4   0   1   33.10    1.60
  -4   0   1   29.90    1.90
  -4   0   1   30.70    2.00
  -4   0   1   33.30    2.00
   3   0  -1  197.58    7.50
   3   0  -1  213.98    7.50
   3   0  -1  198.38    6.90
   3   0  -1  196.88    7.60
   3   0  -1  208.58    7.50
   3   0  -1  208.38    7.60
   3   0  -1  205.18    7.70
   3   0  -1  186.08    7.40
  -3   0   1  209.08    7.50
  -3   0   1  203.88    7.50
  -3   0   1  204.48    7.60
  -3   0   1  193.38    7.40
  -3   0   1  204.98    7.60
  -3   0   1  214.58    7.70
  -3   0   1  194.28    7.50
   2   0  -1  141.49    5.40
   2   0  -1  143.39    5.50
   2   0  -1  153.38    5.50
   2   0  -1  150.48    5.50
   2   0  -1  154.18    5.50
   2   0  -1  140.59    5.10
   2   0  -1  143.29    5.60
  -2   0   1  146.19    5.50
  -2   0   1  139.09    5.40
  -2   0   1  155.68    5.60
  -2   0   1  149.59    5.50
  -2   0   1  149.39    5.50
  -2   0   1  138.49    5.40
   1   0  -1   46.60    1.90
   1   0  -1   45.20    1.90
   1   0  -1   44.20    1.90
   1   0  -1   42.20    1.90
   1   0  -1   43.90    1.90
   1   0  -1   42.30    1.90
  -1   0   1   46.10    1.90
  -1   0   1   46.20    2.00
  -1   0   1   43.50    1.90
  -1   0   1   45.00    1.90
  -1   0   1   43.20    1.90
   0   0  -1   -1.40    0.10
   0   0  -1   -1.90    0.10
   0   0  -1   -1.90    0.10
   0   0  -1   -1.90    0.10
   0   0  -1   -1.80    0.10
   0   0  -1   -1.80    0.10
   0   0  -1   -1.90    0.10
   0   0   1   -1.20    0.10
   0   0   1   -1.60    0.10
   0   0   1   -1.90    0.10
   0   0   1   -1.00    0.20
   0   0   1   -1.60    0.10
   0   0   1   -1.20    0.20
  -1   0  -1   -0.50    0.30
  -1   0  -1   -0.40    0.30
  -1   0  -1   -0.60    0.20
  -1   0  -1   -0.30    0.30
  -1   0  -1   -0.80    0.20
  -1   0  -1    0.00    0.30
   1   0   1   -1.00    0.20
   1   0   1   -0.50    0.20
   1   0   1   -0.80    0.20
   1   0   1   -0.60    0.30
   1   0   1   -0.70    0.20
   1   0   1   -0.70    0.30
  -2   0  -1    4.50    0.60
  -2   0  -1    5.00    0.60
  -2   0  -1    5.50    0.70
  -2   0  -1    5.80    0.70
  -2   0  -1    5.00    0.60
  -2   0  -1    5.10    0.50
   2   0   1    5.70    0.60
   2   0   1    6.50    0.60
   2   0   1    5.20    0.70
   2   0   1    5.60    0.70
   2   0   1    4.40    0.60
   2   0   1    4.50    0.60
  -3   0  -1  360.66   13.00
  -3   0  -1  374.16   12.40
  -3   0  -1  388.26   13.20
  -3   0  -1  380.96   13.20
  -3   0  -1  387.76   13.10
  -3   0  -1  363.86   12.80
  -3   0  -1  373.16   13.10
  -3   0  -1  357.46   13.00
   3   0   1  356.66   12.70
   3   0   1  346.17   13.10
   3   0   1  383.86   13.00
   3   0   1  368.46   13.00
   3   0   1  376.76   13.10
   3   0   1  357.26   13.10
   3   0   1  379.16   13.10
  -4   0  -1   67.29    3.10
  -4   0  -1   67.99    2.50
  -4   0  -1   66.89    3.10
  -4   0  -1   68.79    2.80
  -4   0  -1   67.29    3.20
   4   0   1   70.19    3.20
   4   0   1   68.89    3.20
   4   0   1   69.59    2.80
   4   0   1   67.29    3.30
   4   0   1   65.09    3.20
  -5   0  -1  111.99    4.80
  -5   0  -1  105.69    4.90
  -5   0  -1  110.49    4.40
  -5   0  -1  109.79    4.00
   5   0   1  109.69    5.00
   5   0   1  112.59    4.80
   5   0   1  110.79    4.40
   5   0   1  105.69    5.00
   5   0   1  118.49    4.90
  -6   0  -1    4.90    1.10
  -6   0  -1    7.70    0.70
  -6   0  -1    7.30    1.00
  -6   0  -1    7.50    0.50
  -6   0  -1    5.80    1.10
   6   0   1    7.40    1.30
   6   0   1    7.80    1.30
   6   0   1    6.60    1.20
  -7   0  -1    0.70    0.70
  -7   0  -1    2.20    0.70
  -7   0  -1    1.70    0.90
  -7   0  -1    1.50    0.40
   7   0   1    2.80    1.00
   7   0   1    2.00    1.00
   7   0   1    1.70    0.90
  -8   0  -1    7.10    1.50
  -8   0  -1    9.00    1.20
  -8   0  -1    8.30    1.50
   8   0   1    7.00    1.60
   8   0   1    7.30    1.50
   8   0   1    7.30    1.60
  -9   0  -1    0.20    1.00
  -9   0  -1    2.20    0.80
   9   0   1    1.20    1.10
   9   0   1    0.50    0.90
   9   0   1    0.60    1.20
 -10   0  -1    2.50    1.40
  10   0   1    1.30    1.10
  10   0   1    4.40    1.80
  10   0   1   -0.50    1.00
 -11   0  -1    0.20    1.20
  11   0   1    1.50    1.70
  11   0   1    6.40    2.00
 -12   0  -1    0.70    1.50
  12   0   1    4.80    1.90
  12   0   1    2.00    1.70
  12  -1  -1    1.70    1.70
  12  -1  -1    0.00    1.80
 -12   1   1    1.20    1.70
  11  -1  -1    0.00    1.40
  11  -1  -1   -0.40    1.20
 -11   1   1   -1.80    1.10
  10  -1  -1    2.50    1.30
  10  -1  -1   -0.10    1.20
  10  -1  -1    4.50    1.80
 -10   1   1    2.10    1.20
   9  -1  -1    1.60    1.30
   9  -1  -1    1.60    1.10
   9  -1  -1    3.30    1.40
  -9   1   1    2.40    1.30
   8  -1  -1   39.70    3.30
   8  -1  -1   39.90    3.30
   8  -1  -1   42.70    3.10
   8  -1  -1   40.20    3.20
  -8   1   1   44.80    2.10
  -8   1   1   49.99    3.30
  -8   1   1   42.60    3.20
  -8   1   1   45.80    3.30
   7  -1  -1   12.90    2.00
   7  -1  -1   17.40    2.10
   7  -1  -1   13.00    2.00
   7  -1  -1   13.40    1.80
  -7   1   1   17.10    2.00
  -7   1   1   16.20    2.10
  -7   1   1   13.30    1.80
  -7   1   1   15.20    1.10
   6  -1  -1   51.99    3.10
   6  -1  -1   47.50    3.10
   6  -1  -1   57.49    3.30
   6  -1  -1   51.49    3.30
   6  -1  -1   54.89    3.00
  -6   1   1   53.79    3.20
  -6   1   1   51.49    3.00
  -6   1   1   51.69    2.30
   5  -1  -1    0.70    0.60
   5  -1  -1    1.20    0.70
   5  -1  -1    1.10    0.70
   5  -1  -1    1.10    0.70
   5  -1  -1    1.10    0.60
  -5   1   1    1.70    0.60
  -5   1   1    0.70    0.60
  -5   1   1    0.60    0.70
  -5   1   1    1.20    0.30
   4  -1  -1 1052.79   35.60
   4  -1  -1 1003.10   35.70
   4  -1  -1 1092.29   35.70
   4  -1  -1 1019.00   35.70
   4  -1  -1 1009.80   35.70
  -4   1   1 1058.89   35.70
  -4   1   1 1049.89   35.50
  -4   1   1 1040.90   34.90
  -4   1   1 1038.40   35.60
   3  -1  -1  135.89    5.60
   3  -1  -1  146.49    5.60
   3  -1  -1  135.89    5.60
   3  -1  -1  142.69    5.50
   3  -1  -1  150.48    5.60
   3  -1  -1  142.89    5.50
   3  -1  -1  138.59    5.60
  -3   1   1  142.39    5.50
  -3   1   1  147.09    5.70
  -3   1   1  132.69    5.50
  -3   1   1  137.29    5.50
  -3   1   1  147.19    5.60
  -3   1   1  151.98    5.70
  -3   1   1  150.08    5.60
   2  -1  -1    9.70    0.90
   2  -1  -1    7.80    0.90
   2  -1  -1    8.70    0.90
   2  -1  -1    9.20    0.90
   2  -1  -1    9.20    1.00
  -2   1   1    7.50    0.80
  -2   1   1   10.60    1.00
  -2   1   1   11.50    0.90
  -2   1   1    7.40    0.90
  -2   1   1    9.70    0.50
  -2   1   1    9.20    0.90
   1  -1  -1   18.30    0.90
   1  -1  -1   14.50    0.70
   1  -1  -1   13.90    0.90
   1  -1  -1   14.00    0.90
   1  -1  -1   18.30    1.00
   1  -1  -1   19.80    0.90
   1  -1  -1   13.20    0.90
   1  -1  -1   19.70    1.00
  -1   1   1   19.20    1.00
  -1   1   1   14.80    0.70
  -1   1   1   17.00    0.90
  -1   1   1   18.20    0.90
  -1   1   1   16.10    0.90
  -1   1   1   14.20    0.90
   0  -1  -1  391.16   14.10
   0  -1  -1  395.86   14.20
   0  -1  -1  392.86   14.20
   0  -1  -1  407.66   14.10
   0  -1  -1  411.66   14.20
   0  -1  -1  405.86   14.20
   0  -1  -1  404.96   14.20
   0   1   1  412.66   14.20
   0   1   1  430.16   14.10
   0   1   1  420.66   14.10
   0   1   1  405.46   14.20
   0   1   1  407.66   14.20
   0   1   1  417.76   14.20
  -1  -1  -1  907.81   31.50
  -1  -1  -1  906.91   31.40
  -1  -1  -1  918.81   31.50
  -1  -1  -1  981.90   31.50
  -1  -1  -1  916.31   31.50
  -1  -1  -1  914.71   31.40
  -1  -1  -1  985.40   31.30
  -1  -1  -1  949.31   31.30
   1   1   1  945.61   31.50
   1   1   1  948.61   31.50
   1   1   1  925.11   31.30
   1   1   1  929.31   31.50
   1   1   1  930.21   31.40
   1   1   1  921.41   31.40
   1   1   1  935.71   31.30
   1   1   1  948.11   31.30
   1   1   1  967.10   31.50
  -2  -1  -1   17.20    1.10
  -2  -1  -1   17.60    0.90
  -2  -1  -1   18.40    1.20
  -2  -1  -1   17.30    1.10
  -2  -1  -1   16.70    1.00
  -2  -1  -1   18.30    1.10
  -2  -1  -1   16.60    1.10
   2   1   1   17.70    1.10
   2   1   1   19.60    1.10
   2   1   1   19.60    1.10
   2   1   1   17.20    1.10
   2   1   1   15.40    1.00
   2   1   1   16.70    0.80
   2   1   1   18.30    1.10
  -3  -1  -1  289.57   10.20
  -3  -1  -1  292.77   10.10
  -3  -1  -1  279.77    9.60
  -3  -1  -1  268.97   10.00
  -3  -1  -1  279.67   10.00
  -3  -1  -1  287.37   10.20
  -3  -1  -1  288.17   10.20
  -3  -1  -1  266.07   10.10
   3   1   1  295.67    9.80
   3   1   1  274.37   10.00
   3   1   1  268.27   10.10
   3   1   1  280.97   10.10
   3   1   1  271.47   10.20
   3   1   1  281.97   10.00
   3   1   1  282.97   10.20
   3   1   1  284.87   10.10
  -4  -1  -1  905.61   30.30
  -4  -1  -1  879.51   31.10
  -4  -1  -1  888.71   30.70
  -4  -1  -1  933.51   31.00
  -4  -1  -1  920.91   31.00
   4   1   1  918.41   31.20
   4   1   1  925.01   30.80
   4   1   1  899.01   30.90
   4   1   1  836.62   31.10
   4   1   1  882.51   30.90
   4   1   1  941.51   30.70
  -5  -1  -1  125.79    5.70
  -5  -1  -1  135.49    5.60
  -5  -1  -1  134.09    5.30
  -5  -1  -1  131.89    5.60
  -5  -1  -1  133.99    4.90
   5   1   1  131.39    5.80
   5   1   1  126.89    5.50
   5   1   1  132.79    5.80
   5   1   1  134.09    5.60
   5   1   1  148.49    5.70
  -6  -1  -1    1.10    0.40
  -6  -1  -1    0.90    0.80
  -6  -1  -1    1.20    0.60
  -6  -1  -1    1.00    0.40
  -6  -1  -1    0.90    0.60
   6   1   1    1.20    0.70
   6   1   1    1.10    0.80
   6   1   1    1.10    0.70
  -7  -1  -1   34.50    2.20
  -7  -1  -1   33.70    2.50
  -7  -1  -1   32.00    2.60
  -7  -1  -1   36.60    1.70
  -7  -1  -1   37.80    1.60
   7   1   1   33.20    2.70
   7   1   1   30.20    2.40
   7   1   1   27.30    2.70
  -8  -1  -1    0.60    0.80
  -8  -1  -1   -0.30    0.80
  -8  -1  -1    0.70    0.70
   8   1   1    0.30    0.80
   8   1   1   -1.50    0.80
   8   1   1    0.20    0.80
  -9  -1  -1   28.50    3.20
  -9  -1  -1   27.80    2.90
  -9  -1  -1   26.30    2.10
   9   1   1   26.70    3.20
   9   1   1   27.50    2.90
   9   1   1   26.10    3.10
 -10  -1  -1    1.80    1.30
  10   1   1    0.60    1.00
  10   1   1    0.80    1.30
  10   1   1    0.40    0.90
 -11  -1  -1    2.20    1.30
  11   1   1    1.80    1.60
  11   1   1    1.40    1.40
 -12  -1  -1    1.70    1.60
  12   1   1    0.30    1.30
  12   1   1    3.80    2.10
  12  -2  -1    1.30    1.70
  12  -2  -1    3.40    2.30
 -12   2   1    1.40    1.60
  11  -2  -1    0.40    1.50
  11  -2  -1   -0.10    1.30
  11  -2  -1   -0.70    1.10
 -11   2   1    0.90    1.30
  10  -2  -1    1.50    1.40
  10  -2  -1   -0.40    0.90
  10  -2  -1    0.20    1.10
 -10   2   1   -0.50    0.80
   9  -2  -1    1.60    1.30
   9  -2  -1    1.60    1.20
   9  -2  -1    2.40    1.20
  -9   2   1    3.40    1.30
   8  -2  -1   53.39    3.70
   8  -2  -1   47.10    3.50
   8  -2  -1   52.99    3.50
   8  -2  -1   53.59    3.80
  -8   2   1   49.10    3.50
  -8   2   1   47.70    3.40
   7  -2  -1    3.00    1.00
   7  -2  -1    2.30    1.10
   7  -2  -1    3.10    1.10
   7  -2  -1    2.70    1.10
  -7   2   1    4.80    1.30
  -7   2   1    3.50    1.10
  -7   2   1    5.10    1.20
   6  -2  -1    7.80    1.40
   6  -2  -1    7.80    1.30
   6  -2  -1    9.40    1.40
   6  -2  -1    7.50    1.50
   6  -2  -1   10.20    1.60
  -6   2   1    6.70    1.30
  -6   2   1    8.80    1.30
  -6   2   1    5.00    1.20
   5  -2  -1   11.50    1.40
   5  -2  -1   10.70    1.50
   5  -2  -1   10.80    1.40
   5  -2  -1   10.00    1.30
   5  -2  -1    8.60    1.40
  -5   2   1   10.70    1.40
  -5   2   1    8.20    1.20
  -5   2   1    9.20    1.30
   4  -2  -1  137.49    5.50
   4  -2  -1  129.59    5.70
   4  -2  -1  135.29    5.60
   4  -2  -1  145.09    4.70
   4  -2  -1  139.39    5.60
   4  -2  -1  135.59    5.80
  -4   2   1  131.09    5.40
  -4   2   1  136.99    5.60
  -4   2   1  135.19    5.60
   3  -2  -1    2.20    0.30
   3  -2  -1    1.90    0.50
   3  -2  -1    1.70    0.60
   3  -2  -1    1.10    0.50
   3  -2  -1    1.80    0.60
   3  -2  -1    1.90    0.60
  -3   2   1    1.60    0.60
  -3   2   1    1.40    0.50
   2  -2  -1    0.20    0.40
   2  -2  -1    0.20    0.20
   2  -2  -1   -0.10    0.40
   2  -2  -1    0.70    0.40
   2  -2  -1    0.30    0.30
   2  -2  -1    0.20    0.40
   2  -2  -1    0.30    0.30
  -2   2   1    0.40    0.30
  -2   2   1    0.30    0.30
  -2   2   1   -0.10    0.30
  -2   2   1   -0.10    0.30
  -2   2   1    0.50    0.20
  -2   2   1   -0.10    0.40
  -2   2   1    0.30    0.40
   1  -2  -1   41.20    1.80
   1  -2  -1   40.90    1.70
   1  -2  -1   43.90    1.80
   1  -2  -1   42.50    1.80
   1  -2  -1   41.80    1.80
   1  -2  -1   42.10    1.90
   1  -2  -1   40.50    1.80
   1  -2  -1   41.60    1.80
  -1   2   1   44.50    1.80
  -1   2   1   39.70    1.70
  -1   2   1   41.40    1.70
  -1   2   1   40.70    1.80
  -1   2   1   43.50    1.80
  -1   2   1   39.90    1.70
  -1   2   1   44.20    1.90
   0  -2  -1  433.56   15.40
   0  -2  -1  431.26   15.20
   0  -2  -1  441.36   15.20
   0  -2  -1  447.76   15.30
   0  -2  -1  457.65   15.20
   0  -2  -1  458.95   15.30
   0  -2  -1  429.06   15.20
   0  -2  -1  423.06   15.30
   0   2   1  465.65   15.30
   0   2   1  419.46   15.20
   0   2   1  451.45   15.30
   0   2   1  484.35   15.30
   0   2   1  431.56   15.40
   0   2   1  465.85   15.20
   0   2   1  501.05   15.30
  -1  -2  -1  567.84   18.50
  -1  -2  -1  537.95   18.50
  -1  -2  -1  545.65   18.40
  -1  -2  -1  583.04   18.50
  -1  -2  -1  550.94   18.50
  -1  -2  -1  537.45   18.40
  -1  -2  -1  539.65   18.60
  -1  -2  -1  543.35   18.50
   1   2   1  528.55   18.50
   1   2   1  543.65   18.40
   1   2   1  570.14   18.50
   1   2   1  549.25   18.60
   1   2   1  537.15   18.50
   1   2   1  455.05   18.30
   1   2   1  549.54   18.50
   1   2   1  558.64   18.50
  -2  -2  -1   55.39    2.40
  -2  -2  -1   55.09    2.30
  -2  -2  -1   49.80    2.50
  -2  -2  -1   57.89    2.50
  -2  -2  -1   50.69    2.40
  -2  -2  -1   54.89    2.50
  -2  -2  -1   54.39    2.30
  -2  -2  -1   57.89    2.40
   2   2   1   55.29    2.30
   2   2   1   56.29    2.50
   2   2   1   54.39    2.40
   2   2   1   54.39    2.50
   2   2   1   52.29    2.30
   2   2   1   58.79    2.50
   2   2   1   55.39    2.00
   2   2   1   55.49    2.30
  -3  -2  -1  142.89    5.50
  -3  -2  -1  133.89    5.00
  -3  -2  -1  135.69    5.30
  -3  -2  -1  144.39    5.80
  -3  -2  -1  135.99    5.30
  -3  -2  -1  137.99    5.40
   3   2   1  143.89    4.90
   3   2   1  137.29    5.40
   3   2   1  133.49    5.20
   3   2   1  142.79    5.50
   3   2   1  136.29    5.10
   3   2   1  133.09    5.30
   3   2   1  139.49    5.30
   3   2   1  134.89    5.30
   3   2   1  129.09    5.40
  -4  -2  -1    6.60    1.00
  -4  -2  -1    6.90    0.70
  -4  -2  -1    6.00    1.00
  -4  -2  -1    6.60    1.00
  -4  -2  -1    6.20    0.90
   4   2   1    6.10    1.00
   4   2   1    6.80    0.90
   4   2   1    7.10    1.10
   4   2   1    7.00    0.80
   4   2   1    7.90    1.10
  -5  -2  -1   66.29    3.30
  -5  -2  -1   69.29    2.90
  -5  -2  -1   72.59    3.00
  -5  -2  -1   72.89    3.50
  -5  -2  -1   75.19    3.50
  -5  -2  -1   68.99    3.50
   5   2   1   67.89    3.50
   5   2   1   69.59    3.60
   5   2   1   60.89    3.30
   5   2   1   71.69    3.10
  -6  -2  -1   22.60    1.50
  -6  -2  -1   22.40    2.10
  -6  -2  -1   18.40    1.80
  -6  -2  -1   23.00    2.30
  -6  -2  -1   21.30    1.30
   6   2   1   21.80    2.00
   6   2   1   19.00    2.20
   6   2   1   18.50    2.00
  -7  -2  -1  113.89    5.50
  -7  -2  -1  128.19    4.80
  -7  -2  -1  110.09    5.10
  -7  -2  -1  114.89    5.70
   7   2   1  103.59    5.60
   7   2   1  108.39    5.40
   7   2   1  119.49    5.80
  -8  -2  -1    0.30    1.00
  -8  -2  -1    0.80    0.80
  -8  -2  -1    1.20    0.90
   8   2   1    1.50    1.10
   8   2   1    0.00    0.80
   8   2   1    0.00    0.80
  -9  -2  -1   20.70    2.50
  -9  -2  -1   25.50    2.10
  -9  -2  -1   22.20    2.90
   9   2   1   25.30    3.10
   9   2   1   21.20    2.80
   9   2   1   22.00    2.60
 -10  -2  -1   -1.20    0.70
 -10  -2  -1   -0.80    0.90
  10   2   1    0.20    1.10
  10   2   1   -0.40    1.20
 -11  -2  -1    1.20    1.50
  11   2   1    4.20    1.90
  11   2   1    2.20    1.50
 -12  -2  -1    3.30    1.80
  12   2   1    3.70    2.00
  12   2   1    4.40    1.90
  12  -3  -1    0.00    1.60
  12  -3  -1   -0.70    1.80
 -12   3   1    1.20    1.60
  11  -3  -1    0.70    1.50
  11  -3  -1   -0.90    1.20
  11  -3  -1    0.00    1.20
 -11   3   1   -0.70    1.10
  10  -3  -1    2.50    1.50
  10  -3  -1    1.80    1.50
  10  -3  -1    0.00    1.20
 -10   3   1    1.20    1.20
   9  -3  -1   -0.70    1.00
   9  -3  -1    0.30    0.80
   9  -3  -1    0.90    1.20
  -9   3   1   -0.70    0.80
   8  -3  -1   20.20    2.40
   8  -3  -1   22.80    2.70
   8  -3  -1   21.10    2.80
   8  -3  -1   25.00    3.00
  -8   3   1   18.30    2.50
  -8   3   1   18.40    2.40
   7  -3  -1   -0.50    0.80
   7  -3  -1   -0.50    0.70
   7  -3  -1   -2.30    0.70
   7  -3  -1   -0.90    0.50
  -7   3   1    0.60    0.80
  -7   3   1   -0.10    0.50
  -7   3   1   -0.10    0.70
   6  -3  -1   23.10    2.20
   6  -3  -1   28.90    2.70
   6  -3  -1   24.80    2.00
   6  -3  -1   20.00    2.40
   6  -3  -1   21.90    2.30
  -6   3   1   26.50    2.10
  -6   3   1   26.40    2.10
   5  -3  -1    8.50    1.30
   5  -3  -1    8.60    1.20
   5  -3  -1    8.50    1.40
   5  -3  -1   10.50    0.60
   5  -3  -1   12.40    1.40
   5  -3  -1    6.90    1.20
  -5   3   1    7.80    1.10
  -5   3   1   10.60    1.40
  -5   3   1   10.60    1.40
   4  -3  -1   54.79    3.10
   4  -3  -1   52.89    2.90
   4  -3  -1   53.79    2.90
   4  -3  -1   56.59    2.30
   4  -3  -1   58.89    2.80
   4  -3  -1   55.79    2.90
  -4   3   1   58.49    2.90
  -4   3   1   56.79    2.70
  -4   3   1   62.19    2.90
   3  -3  -1   32.20    1.80
   3  -3  -1   32.00    1.90
   3  -3  -1   34.20    1.90
   3  -3  -1   32.00    1.50
   3  -3  -1   31.00    1.80
   3  -3  -1   30.70    2.10
  -3   3   1   34.30    1.70
  -3   3   1   31.30    1.90
  -3   3   1   29.70    1.80
  -3   3   1   36.20    2.10
   2  -3  -1    4.90    0.90
   2  -3  -1    6.40    0.70
   2  -3  -1    4.20    0.70
   2  -3  -1    4.20    0.80
   2  -3  -1    4.90    0.60
   2  -3  -1    6.20    0.70
   2  -3  -1    4.40    0.50
   2  -3  -1    4.70    0.60
   2  -3  -1    4.50    0.70
  -2   3   1    5.30    0.80
  -2   3   1    4.90    0.50
  -2   3   1    4.50    0.70
  -2   3   1    4.70    0.60
  -2   3   1    5.30    0.70
  -2   3   1    5.80    0.70
   1  -3  -1   22.40    1.30
   1  -3  -1   18.30    1.10
   1  -3  -1   19.10    1.00
   1  -3  -1   24.50    1.30
   1  -3  -1   18.40    1.10
   1  -3  -1   16.50    1.00
   0  -3  -1   80.29    3.20
   0  -3  -1   88.39    3.40
   0  -3  -1   81.59    3.30
   0  -3  -1   75.39    3.00
   0  -3  -1   77.99    3.00
   0  -3  -1   74.99    3.20
   0  -3  -1   79.29    3.00
   0  -3  -1   78.29    3.10
   0   3   1   77.89    3.30
   0   3   1   80.99    2.90
   0   3   1   78.69    3.20
   0   3   1   83.79    3.00
   0   3   1   79.29    2.90
   0   3   1   80.49    3.30
   0   3   1   79.69    3.10
   0   3   1   80.59    3.20
  -1  -3  -1  817.72   29.30
  -1  -3  -1  904.71   29.30
  -1  -3  -1  872.41   29.10
  -1  -3  -1  865.91   29.20
  -1  -3  -1  883.41   29.10
  -1  -3  -1  845.32   29.00
  -1  -3  -1  839.92   29.10
  -1  -3  -1  859.01   29.00
  -1  -3  -1  868.01   29.20
   1   3   1  784.12   29.20
   1   3   1  878.21   29.10
   1   3   1  902.21   29.10
   1   3   1  849.22   29.30
   1   3   1  888.61   28.90
   1   3   1  877.81   29.30
   1   3   1  850.41   29.00
   1   3   1  854.11   29.10
  -2  -3  -1    5.50    0.80
  -2  -3  -1    5.80    0.70
  -2  -3  -1    5.10    0.70
  -2  -3  -1    4.40    0.70
  -2  -3  -1    5.00    0.80
  -2  -3  -1    5.00    0.70
  -2  -3  -1    4.90    0.70
  -2  -3  -1    4.80    0.70
   2   3   1    4.70    0.60
   2   3   1    5.50    0.70
   2   3   1    4.50    0.80
   2   3   1    4.30    0.70
   2   3   1    4.30    0.60
   2   3   1    5.10    0.70
   2   3   1    4.70    0.60
  -3  -3  -1  116.59    4.70
  -3  -3  -1  110.49    4.70
  -3  -3  -1  109.89    4.70
  -3  -3  -1  123.79    4.80
  -3  -3  -1  115.29    4.60
  -3  -3  -1  115.69    4.60
   3   3   1  118.09    4.10
   3   3   1  111.19    4.60
   3   3   1  112.99    4.50
   3   3   1  115.69    4.70
  -4  -3  -1    2.80    0.80
  -4  -3  -1    3.90    0.70
  -4  -3  -1    2.00    0.70
  -4  -3  -1    3.80    0.90
   4   3   1    1.90    0.70
   4   3   1    0.90    0.50
   4   3   1    2.40    0.60
   4   3   1    2.50    0.70
   4   3   1    1.60    0.50
   4   3   1    2.80    0.50
  -5  -3  -1    1.00    0.50
  -5  -3  -1    0.60    0.60
  -5  -3  -1    0.30    0.50
  -5  -3  -1    0.00    0.40
   5   3   1    1.50    0.70
   5   3   1    0.20    0.50
   5   3   1    0.00    0.60
   5   3   1   -0.50    0.50
   5   3   1    0.00    0.40
  -6  -3  -1    5.90    1.10
  -6  -3  -1    5.10    1.20
  -6  -3  -1    4.60    1.00
  -6  -3  -1    5.20    1.00
   6   3   1    3.40    1.00
   6   3   1    4.90    1.20
   6   3   1    3.90    1.00
  -7  -3  -1    0.20    0.90
  -7  -3  -1    1.00    0.80
  -7  -3  -1    1.50    1.00
   7   3   1    0.40    0.80
   7   3   1    1.00    0.80
   7   3   1    1.80    1.10
  -8  -3  -1   -0.40    0.70
  -8  -3  -1    1.00    1.00
  -8  -3  -1   -0.50    0.80
   8   3   1    0.30    1.00
   8   3   1   -0.10    0.80
   8   3   1   -0.50    0.70
  -9  -3  -1   17.90    2.70
  -9  -3  -1   13.10    1.90
  -9  -3  -1   15.00    2.20
   9   3   1   15.70    2.50
   9   3   1   10.80    2.00
 -10  -3  -1    3.10    1.30
 -10  -3  -1    5.70    1.80
 -10  -3  -1    3.90    1.30
  10   3   1    2.40    1.50
  10   3   1    3.50    1.50
 -11  -3  -1    1.20    1.40
  11   3   1    3.00    1.80
  11   3   1    3.90    1.70
 -12  -3  -1    1.10    1.50
  12   3   1    0.40    1.60
  12   3   1    1.80    1.60
  12   3   1    2.80    1.80
  11  -4  -1   -0.60    1.60
  11  -4  -1    0.40    1.30
  11  -4  -1    0.20    1.20
 -11   4   1    1.00    1.40
 -11   4   1   -1.80    1.10
  10  -4  -1    4.90    2.00
  10  -4  -1    0.60    1.20
  10  -4  -1    0.70    1.20
 -10   4   1    3.50    1.40
 -10   4   1    4.30    1.60
   9  -4  -1    1.60    1.40
   9  -4  -1    1.20    1.10
   9  -4  -1   -0.30    0.90
  -9   4   1    2.90    1.40
  -9   4   1    1.90    1.30
   8  -4  -1    1.10    1.00
   8  -4  -1    0.30    0.90
   8  -4  -1    1.40    1.20
   8  -4  -1    1.90    1.10
  -8   4   1   -0.50    0.80
  -8   4   1   -0.50    0.80
  -8   4   1   -0.90    0.50
  -8   4   1   -0.20    0.80
   7  -4  -1    8.30    1.50
   7  -4  -1   10.10    1.60
   7  -4  -1   10.80    2.00
   7  -4  -1   12.90    2.00
  -7   4   1   15.30    2.00
  -7   4   1   14.70    1.50
  -7   4   1   17.40    2.10
  -7   4   1   16.20    2.00
   6  -4  -1   20.40    2.30
   6  -4  -1   16.60    1.90
   6  -4  -1   15.20    2.10
   6  -4  -1   18.00    2.10
   6  -4  -1   23.00    2.20
  -6   4   1   17.40    1.60
  -6   4   1   20.40    2.20
  -6   4   1   18.70    2.00
  -6   4   1   21.00    1.90
  -6   4   1   13.60    1.90
   5  -4  -1   41.70    1.80
   5  -4  -1   36.00    2.50
   5  -4  -1   42.60    2.50
   5  -4  -1   37.30    2.40
   5  -4  -1   35.50    2.70
   5  -4  -1   38.80    2.50
  -5   4   1   36.60    2.40
  -5   4   1   38.20    2.50
  -5   4   1   37.50    2.20
  -5   4   1   38.70    2.20
  -5   4   1   39.70    2.40
   4  -4  -1   30.20    2.00
   4  -4  -1   28.00    1.90
   4  -4  -1   32.70    1.60
   4  -4  -1   29.60    1.90
   4  -4  -1   30.40    2.30
   4  -4  -1   34.50    2.00
  -4   4   1   30.60    1.90
  -4   4   1   31.20    1.90
  -4   4   1   29.40    1.70
  -4   4   1   28.10    2.10
  -4   4   1   31.10    2.00
   3  -4  -1   68.29    2.90
   3  -4  -1   65.09    2.40
   3  -4  -1   58.49    2.90
   3  -4  -1   64.69    2.80
   3  -4  -1   58.39    3.30
   3  -4  -1   59.49    2.90
   3  -4  -1   66.79    3.30
   3  -4  -1   64.29    3.10
  -3   4   1   60.99    2.80
  -3   4   1   62.29    3.00
  -3   4   1   62.19    3.10
  -3   4   1   65.49    2.70
   2  -4  -1  408.16   14.50
   2  -4  -1  414.66   14.70
   2  -4  -1  444.36   15.00
   2  -4  -1  412.76   15.20
   2  -4  -1  441.76   14.70
   2  -4  -1  408.46   14.60
   2  -4  -1  391.76   14.60
   2  -4  -1  429.16   14.70
  -2   4   1  403.06   14.80
  -2   4   1  437.36   14.70
  -2   4   1  431.56   14.40
  -2   4   1  407.56   14.60
  -2   4   1  425.66   14.90
  -2   4   1  435.96   14.70
   1  -4  -1  925.41   31.80
   1  -4  -1  922.31   31.70
   1  -4  -1  900.01   31.60
   1  -4  -1  984.90   31.70
   1  -4  -1  936.41   31.70
  -1   4   1 1001.10   31.70
  -1   4   1  898.21   32.00
  -1   4   1  955.00   31.80
  -1   4   1  970.70   31.50
  -1   4   1  923.51   31.60
  -1   4   1  916.11   32.00
   0  -4  -1   13.50    1.10
   0  -4  -1   18.20    0.90
   0  -4  -1   13.50    0.80
   0  -4  -1   13.40    0.80
   0  -4  -1   14.00    0.90
   0  -4  -1   12.40    0.80
   0   4   1   13.90    1.10
   0   4   1   13.80    1.30
   0   4   1   12.60    1.20
   0   4   1   16.80    0.90
   0   4   1   13.40    0.70
   0   4   1   15.20    0.90
   0   4   1   14.00    0.90
  -1  -4  -1    4.80    0.60
  -1  -4  -1    4.60    0.60
  -1  -4  -1    5.70    0.60
  -1  -4  -1    4.10    0.60
  -1  -4  -1    5.00    0.80
  -1  -4  -1    5.00    0.60
   1   4   1    7.00    0.70
   1   4   1    4.50    0.80
   1   4   1    3.80    0.70
   1   4   1    6.00    0.70
   1   4   1    5.60    0.50
  -2  -4  -1   77.79    3.30
  -2  -4  -1   76.59    3.30
  -2  -4  -1   78.29    2.80
  -2  -4  -1   85.69    3.40
  -2  -4  -1   79.19    3.40
  -2  -4  -1   80.89    3.40
   2   4   1   80.89    3.40
   2   4   1   77.99    3.50
   2   4   1   82.79    3.50
   2   4   1   81.89    3.20
   2   4   1   81.19    3.40
   2   4   1   88.09    3.40
  -3  -4  -1  371.76   13.40
  -3  -4  -1  371.16   13.40
  -3  -4  -1  366.86   13.40
  -3  -4  -1  381.76   13.70
   3   4   1  383.06   13.40
   3   4   1  372.26   13.50
   3   4   1  379.26   13.50
   3   4   1  380.56   13.20
  -4  -4  -1    3.30    0.70
  -4  -4  -1    2.20    0.80
  -4  -4  -1    3.10    0.80
  -4  -4  -1    2.60    0.70
   4   4   1    3.20    0.70
   4   4   1    3.10    0.80
   4   4   1    2.70    0.70
   4   4   1    2.40    0.40
  -5  -4  -1    0.30    0.60
  -5  -4  -1    0.60    0.60
  -5  -4  -1    0.80    0.60
  -5  -4  -1   -0.60    0.60
   5   4   1   -0.20    0.30
   5   4   1    0.70    0.70
   5   4   1   -0.50    0.50
   5   4   1    0.80    0.50
   5   4   1    0.10    0.40
  -6  -4  -1    0.50    0.70
  -6  -4  -1    0.40    0.70
  -6  -4  -1    0.60    0.60
  -6  -4  -1    1.30    0.80
   6   4   1    0.70    0.70
   6   4   1    0.90    0.50
   6   4   1    1.10    0.70
   6   4   1    1.40    0.70
   6   4   1    1.30    0.80
  -7  -4  -1    1.70    1.10
  -7  -4  -1   -1.20    1.00
  -7  -4  -1    2.50    1.00
   7   4   1    1.80    0.80
   7   4   1    0.00    0.90
   7   4   1    1.80    0.80
   7   4   1    1.70    1.00
  -8  -4  -1   20.40    2.40
  -8  -4  -1   22.50    2.70
  -8  -4  -1   23.80    2.70
   8   4   1   21.80    2.70
   8   4   1   18.20    2.20
   8   4   1   22.00    2.60
   8   4   1   21.40    2.80
  -9  -4  -1    0.70    1.20
  -9  -4  -1    1.00    1.00
  -9  -4  -1    2.40    1.10
   9   4   1    5.10    1.40
   9   4   1    1.10    1.10
   9   4   1    4.10    1.50
 -10  -4  -1    0.50    1.10
 -10  -4  -1    0.00    1.20
 -10  -4  -1   -0.60    1.00
  10   4   1    0.70    1.40
  10   4   1    0.50    1.00
  10   4   1   -0.20    0.90
 -11  -4  -1    4.00    1.70
 -11  -4  -1    4.90    1.60
  11   4   1    3.10    1.50
  11   4   1    3.80    1.70
  11   4   1    7.00    2.10
 -12  -4  -1    2.80    1.80
  12   4   1    2.60    1.40
  12   4   1    4.10    1.90
  12   4   1    2.90    2.10
  11  -5  -1    1.30    2.00
  11  -5  -1    2.20    1.60
  11  -5  -1    2.80    1.80
 -11   5   1    2.10    1.50
 -11   5   1    5.10    1.90
  10  -5  -1    1.70    1.40
  10  -5  -1    2.60    2.00
  10  -5  -1   -0.30    1.20
 -10   5   1    2.40    1.30
 -10   5   1    2.50    1.40
   9  -5  -1   -0.80    0.80
   9  -5  -1    0.90    1.30
   9  -5  -1    0.50    1.20
  -9   5   1    1.40    1.10
  -9   5   1    1.10    1.10
   8  -5  -1    4.30    1.30
   8  -5  -1    2.30    1.40
   8  -5  -1    3.10    1.30
   8  -5  -1    3.30    1.30
  -8   5   1    4.10    1.40
  -8   5   1    3.30    0.90
  -8   5   1    1.50    1.00
  -8   5   1    4.50    1.30
   7  -5  -1    3.40    1.20
   7  -5  -1    5.80    1.40
   7  -5  -1    6.50    1.40
   7  -5  -1    3.40    1.50
  -7   5   1    5.10    1.30
  -7   5   1    5.30    1.00
  -7   5   1    6.20    1.40
  -7   5   1    6.90    1.50
   6  -5  -1   62.79    3.60
   6  -5  -1   64.29    4.20
   6  -5  -1   60.09    3.70
   6  -5  -1   61.99    3.60
  -6   5   1   63.99    3.50
  -6   5   1   67.29    3.70
  -6   5   1   68.49    3.30
  -6   5   1   61.29    3.70
   5  -5  -1   39.70    2.50
   5  -5  -1   42.50    2.60
   5  -5  -1   40.80    2.60
   5  -5  -1   41.30    3.00
   5  -5  -1   42.80    2.70
  -5   5   1   44.90    2.40
  -5   5   1   42.90    2.80
  -5   5   1   43.30    2.60
  -5   5   1   42.20    2.60
  -5   5   1   41.40    2.50
   4  -5  -1    0.60    0.50
   4  -5  -1    1.50    0.60
   4  -5  -1    1.40    0.60
   4  -5  -1    0.90    0.70
   4  -5  -1    1.80    0.70
  -4   5   1    2.20    0.50
  -4   5   1    2.10    0.70
  -4   5   1    0.90    0.60
  -4   5   1    2.10    0.80
  -4   5   1    1.60    0.70
   3  -5  -1   13.40    1.30
   3  -5  -1   14.10    0.90
   3  -5  -1   11.80    1.20
   3  -5  -1   11.80    1.30
   3  -5  -1   11.60    1.60
  -3   5   1   11.50    1.30
  -3   5   1   11.90    1.20
  -3   5   1   13.90    1.60
  -3   5   1   14.40    0.90
   2  -5  -1   21.90    1.80
   2  -5  -1   18.00    1.20
   2  -5  -1   14.10    1.10
   2  -5  -1   17.90    1.20
   2  -5  -1   18.00    1.20
   2  -5  -1   16.70    1.20
   2  -5  -1   19.80    1.20
  -2   5   1   16.80    1.70
  -2   5   1   17.20    1.10
  -2   5   1   17.00    1.10
  -2   5   1   16.70    1.20
  -2   5   1   16.40    0.90
  -2   5   1   18.90    1.50
   1  -5  -1  111.39    4.40
   1  -5  -1  114.49    4.40
   1  -5  -1  111.99    4.70
   1  -5  -1  122.39    4.50
   1  -5  -1  117.49    4.50
  -1   5   1  116.69    4.90
  -1   5   1  125.79    4.40
  -1   5   1  113.49    4.40
  -1   5   1  118.39    4.90
   0  -5  -1    3.40    0.50
   0  -5  -1    2.50    0.50
   0  -5  -1    3.60    0.70
   0  -5  -1    3.30    0.50
   0  -5  -1    3.00    0.50
   0  -5  -1    3.20    0.50
   0  -5  -1    3.30    0.50
   0   5   1    3.70    0.50
   0   5   1    3.80    0.50
   0   5   1    2.80    0.70
   0   5   1    5.10    0.90
   0   5   1    4.20    0.80
   0   5   1    4.10    0.50
  -1  -5  -1    6.10    1.00
  -1  -5  -1    5.30    0.70
  -1  -5  -1    6.90    0.80
  -1  -5  -1    6.10    0.70
  -1  -5  -1    8.60    0.80
   1   5   1    5.20    0.90
   1   5   1    6.30    0.70
   1   5   1    6.80    0.80
   1   5   1    6.90    1.00
   1   5   1    6.70    0.50
  -2  -5  -1  114.09    4.60
  -2  -5  -1  108.69    5.00
  -2  -5  -1  113.89    4.70
  -2  -5  -1  116.69    4.20
  -2  -5  -1  116.69    4.60
  -2  -5  -1  123.79    4.70
  -2  -5  -1  121.09    4.60
   2   5   1  122.79    4.70
   2   5   1  120.29    4.40
   2   5   1  122.69    5.00
   2   5   1  116.39    4.70
   2   5   1  116.89    4.70
   2   5   1  113.39    4.90
  -3  -5  -1  315.57   11.60
  -3  -5  -1  312.07   12.00
  -3  -5  -1  322.67   10.80
  -3  -5  -1  327.97   11.70
  -3  -5  -1  320.57   11.60
  -3  -5  -1  311.47   11.60
   3   5   1  312.67   11.80
   3   5   1  325.57   11.90
   3   5   1  321.67   11.70
   3   5   1  330.47   11.40
   3   5   1  326.37   11.70
  -4  -5  -1    2.40    0.70
  -4  -5  -1    1.30    0.60
  -4  -5  -1    2.30    0.90
  -4  -5  -1    1.20    0.60
   4   5   1    1.70    0.50
   4   5   1    2.40    0.70
   4   5   1    2.50    0.80
   4   5   1    1.10    0.70
  -5  -5  -1    0.40    0.60
  -5  -5  -1   -0.10    0.60
  -5  -5  -1    1.20    0.60
  -5  -5  -1   -1.00    0.50
   5   5   1    0.80    0.60
   5   5   1    0.40    0.30
   5   5   1    0.10    0.50
   5   5   1    1.30    0.70
   5   5   1    0.80    0.50
  -6  -5  -1    4.60    1.20
  -6  -5  -1    6.60    1.40
  -6  -5  -1    5.60    1.10
  -6  -5  -1    7.60    1.30
   6   5   1    3.80    1.00
   6   5   1    5.60    1.20
   6   5   1    8.10    0.80
  -7  -5  -1    6.90    1.60
  -7  -5  -1    5.30    1.50
  -7  -5  -1    6.70    1.40
   7   5   1    6.10    1.50
   7   5   1    8.20    1.40
   7   5   1    6.70    1.70
   7   5   1    6.50    1.40
  -8  -5  -1   16.50    2.30
  -8  -5  -1   21.50    2.60
  -8  -5  -1   16.10    2.40
   8   5   1   15.30    2.40
   8   5   1   17.80    2.20
   8   5   1   20.90    2.60
  -9  -5  -1    4.70    1.60
  -9  -5  -1    5.70    1.60
  -9  -5  -1    6.10    1.70
   9   5   1    3.30    1.30
   9   5   1    5.00    1.50
   9   5   1    6.00    1.70
 -10  -5  -1   -0.50    1.20
 -10  -5  -1    0.60    1.10
 -10  -5  -1    0.50    1.20
  10   5   1    1.30    1.10
  10   5   1    2.60    1.60
  10   5   1    2.80    1.50
 -11  -5  -1    2.80    1.70
 -11  -5  -1    1.50    1.40
  11   5   1    3.00    1.70
  11   5   1    2.20    1.50
  11   5   1    2.60    1.40
 -12  -5  -1    1.70    1.90
  12   5   1   -0.70    1.50
  12   5   1   -0.20    1.60
  12   5   1    0.40    1.40
  11  -6  -1    1.00    1.50
  11  -6  -1    0.80    1.60
  11  -6  -1    3.10    2.10
 -11   6   1    2.00    1.40
 -11   6   1    3.80    1.90
  10  -6  -1   10.20    2.80
  10  -6  -1   11.80    2.40
  10  -6  -1   12.30    2.40
 -10   6   1   10.60    2.20
 -10   6   1    9.50    2.20
   9  -6  -1    0.20    1.00
   9  -6  -1   -1.00    0.80
   9  -6  -1    1.10    1.40
  -9   6   1    1.50    1.20
  -9   6   1   -0.70    0.90
   8  -6  -1    3.00    1.20
   8  -6  -1    3.40    1.60
   8  -6  -1    1.80    1.10
  -8   6   1    2.60    1.30
  -8   6   1    4.20    1.10
  -8   6   1    1.90    1.00
   7  -6  -1   16.80    2.30
   7  -6  -1   14.20    2.00
   7  -6  -1   16.70    2.10
   7  -6  -1   16.70    2.60
  -7   6   1   15.80    1.80
  -7   6   1   19.50    2.30
  -7   6   1   15.70    2.00
  -7   6   1   15.20    2.20
   6  -6  -1   13.20    2.20
   6  -6  -1   11.60    1.80
   6  -6  -1    9.60    1.60
   6  -6  -1   12.80    1.80
  -6   6   1   11.00    1.80
  -6   6   1   10.00    1.50
  -6   6   1   15.30    1.80
  -6   6   1   10.70    1.60
   5  -6  -1   64.99    3.50
   5  -6  -1   68.09    3.50
   5  -6  -1   71.39    4.30
   5  -6  -1   67.19    3.60
   5  -6  -1   67.89    3.60
  -5   6   1   67.89    3.50
  -5   6   1   67.19    3.50
  -5   6   1   61.19    3.80
  -5   6   1   63.69    3.40
   4  -6  -1   21.00    1.10
   4  -6  -1   21.80    1.70
   4  -6  -1   17.90    2.20
   4  -6  -1   20.40    1.60
   4  -6  -1   20.60    1.60
   4  -6  -1   19.60    1.60
  -4   6   1   23.30    2.30
  -4   6   1   21.40    1.60
  -4   6   1   22.80    1.60
  -4   6   1   22.20    2.00
   3  -6  -1    3.20    0.70
   3  -6  -1    2.80    0.60
   3  -6  -1    2.90    0.70
   3  -6  -1    3.80    1.10
   3  -6  -1    3.30    0.70
   3  -6  -1    1.40    0.60
  -3   6   1    2.40    0.80
  -3   6   1    2.90    0.90
  -3   6   1    3.90    0.70
   2  -6  -1   20.80    1.30
   2  -6  -1   20.60    2.10
   2  -6  -1   20.50    1.30
   2  -6  -1   19.80    1.30
   2  -6  -1   21.00    1.50
   2  -6  -1   20.50    1.30
  -2   6   1   18.40    1.20
  -2   6   1   17.80    1.80
  -2   6   1   21.60    1.90
  -2   6   1   20.00    1.20
   1  -6  -1   54.29    2.80
   1  -6  -1   54.79    2.40
   1  -6  -1   57.29    2.40
   1  -6  -1   50.39    2.40
   1  -6  -1   58.19    2.40
  -1   6   1   56.49    3.00
  -1   6   1   54.99    2.30
  -1   6   1   52.79    2.90
  -1   6   1   56.89    2.40
   0  -6  -1  166.68    6.10
   0  -6  -1  178.38    6.20
   0  -6  -1  166.48    6.20
   0  -6  -1  158.48    6.20
   0  -6  -1  167.18    6.80
   0  -6  -1  173.98    6.20
   0  -6  -1  167.58    6.20
   0   6   1  174.88    6.80
   0   6   1  163.78    6.10
   0   6   1  179.38    6.20
   0   6   1  158.98    6.70
   0   6   1  177.78    6.20
   0   6   1  168.58    7.00
   0   6   1  168.18    6.10
  -1  -6  -1    1.00    0.40
  -1  -6  -1    0.40    0.30
  -1  -6  -1   -0.40    0.30
  -1  -6  -1    0.70    0.30
  -1  -6  -1    1.00    0.60
   1   6   1    0.20    0.30
   1   6   1    0.30    0.30
   1   6   1   -0.60    0.40
   1   6   1   -0.10    0.50
  -2  -6  -1   76.39    3.10
  -2  -6  -1   77.29    3.40
  -2  -6  -1   75.49    3.40
  -2  -6  -1   77.19    3.40
  -2  -6  -1   79.49    3.40
  -2  -6  -1   86.49    3.50
  -2  -6  -1   80.59    4.00
   2   6   1   75.79    3.80
   2   6   1   79.49    3.40
   2   6   1   83.09    3.50
   2   6   1   88.69    3.50
   2   6   1   79.39    3.90
  -3  -6  -1  153.18    6.60
  -3  -6  -1  148.29    6.00
  -3  -6  -1  150.78    6.00
  -3  -6  -1  155.58    6.00
  -3  -6  -1  148.89    6.00
  -3  -6  -1  152.18    5.20
   3   6   1  151.78    5.70
   3   6   1  136.09    6.30
   3   6   1  156.38    6.10
   3   6   1  153.78    6.00
   3   6   1  148.29    6.30
  -4  -6  -1   16.50    1.70
  -4  -6  -1   15.90    1.60
  -4  -6  -1   14.50    1.60
  -4  -6  -1   15.80    2.00
  -4  -6  -1   16.90    1.60
   4   6   1   17.10    1.80
   4   6   1   16.20    1.80
   4   6   1   19.40    1.60
   4   6   1   18.20    1.30
  -5  -6  -1    2.20    1.00
  -5  -6  -1    1.60    0.80
  -5  -6  -1    1.80    0.70
  -5  -6  -1    1.60    0.70
   5   6   1    1.10    0.80
   5   6   1    1.70    0.80
   5   6   1    3.00    0.90
   5   6   1    2.10    0.60
  -6  -6  -1   32.30    2.50
  -6  -6  -1   27.30    2.60
  -6  -6  -1   30.00    2.90
   6   6   1   28.30    2.40
   6   6   1   26.80    2.60
   6   6   1   33.40    2.50
  -7  -6  -1   95.29    5.10
  -7  -6  -1   91.29    5.10
  -7  -6  -1   88.99    4.90
   7   6   1   94.39    5.00
   7   6   1   95.29    5.00
  -8  -6  -1    1.10    1.00
  -8  -6  -1    3.50    1.40
  -8  -6  -1    4.20    1.50
   8   6   1    2.20    1.20
   8   6   1   -0.10    0.90
  -9  -6  -1    7.40    1.80
  -9  -6  -1    5.10    1.70
  -9  -6  -1    5.70    1.70
   9   6   1    4.50    1.40
   9   6   1    5.40    1.70
 -10  -6  -1    1.70    1.40
 -10  -6  -1   -1.40    1.20
 -10  -6  -1    0.00    1.30
  10   6   1    1.50    1.40
  10   6   1   -0.60    0.90
 -11  -6  -1   -2.50    1.10
 -11  -6  -1   -0.60    1.40
 -11  -6  -1    1.70    1.50
  11   6   1   -0.20    1.30
  11   6   1    1.50    1.30
  10  -7  -1   -1.10    1.00
  10  -7  -1    0.70    1.60
  10  -7  -1    1.20    1.30
 -10   7   1   -0.90    1.10
 -10   7   1   -1.10    1.10
   9  -7  -1   -0.40    1.00
   9  -7  -1   -1.40    0.90
   9  -7  -1    0.70    1.50
  -9   7   1    2.00    1.20
  -9   7   1    1.00    1.10
   8  -7  -1    0.70    1.00
   8  -7  -1    0.50    1.50
   8  -7  -1   -0.40    0.80
  -8   7   1   -0.50    0.80
  -8   7   1   -0.90    0.90
   7  -7  -1    6.70    1.40
   7  -7  -1    6.00    1.50
   7  -7  -1    3.30    1.70
   7  -7  -1    4.70    1.40
  -7   7   1    2.30    1.20
  -7   7   1    4.10    1.10
  -7   7   1    3.90    1.20
  -7   7   1    2.60    1.10
   6  -7  -1   81.59    4.40
   6  -7  -1   83.19    4.40
   6  -7  -1   84.29    5.20
   6  -7  -1   81.29    4.30
  -6   7   1   81.09    4.10
  -6   7   1   89.89    4.30
  -6   7   1   77.79    4.10
  -6   7   1   77.49    4.60
   5  -7  -1   41.70    2.70
   5  -7  -1   43.60    2.80
   5  -7  -1   37.10    2.60
   5  -7  -1   42.80    3.40
  -5   7   1   47.40    2.80
  -5   7   1   45.80    2.60
  -5   7   1   52.09    3.00
  -5   7   1   44.40    3.20
   4  -7  -1   -0.10    0.50
   4  -7  -1    0.10    0.50
   4  -7  -1    0.70    0.50
   4  -7  -1    0.40    0.40
   4  -7  -1    0.20    1.00
   4  -7  -1    2.00    0.70
  -4   7   1    0.50    0.80
  -4   7   1    1.50    0.60
  -4   7   1   -0.20    0.70
  -4   7   1    1.50    0.60
   3  -7  -1   -0.30    0.40
   3  -7  -1   -0.30    0.40
   3  -7  -1    0.10    0.50
   3  -7  -1    0.10    0.70
   3  -7  -1   -0.20    0.50
   3  -7  -1   -0.10    0.40
  -3   7   1    0.30    0.40
  -3   7   1    0.20    0.40
  -3   7   1    0.40    0.70
  -3   7   1   -0.40    0.50
   2  -7  -1  143.69    5.50
   2  -7  -1  132.89    5.50
   2  -7  -1  145.89    5.50
   2  -7  -1  155.58    5.50
   2  -7  -1  148.59    5.90
   2  -7  -1  137.09    6.60
  -2   7   1  134.09    6.20
  -2   7   1  149.09    5.50
  -2   7   1  145.69    6.20
  -2   7   1  141.29    5.40
   1  -7  -1   62.79    2.90
   1  -7  -1   69.09    2.80
   1  -7  -1   69.39    2.90
   1  -7  -1   70.19    2.90
   1  -7  -1   67.39    3.40
   1  -7  -1   71.69    2.90
  -1   7   1   63.49    3.50
  -1   7   1   72.19    2.80
  -1   7   1   72.89    2.90
  -1   7   1   67.89    3.60
  -1   7   1   64.99    2.80
   0  -7  -1  122.69    4.70
   0  -7  -1  120.49    4.80
   0  -7  -1  121.39    4.80
   0  -7  -1  125.69    4.80
   0  -7  -1  124.59    5.50
   0  -7  -1  131.09    4.80
   0   7   1  134.59    4.80
   0   7   1  123.39    4.70
   0   7   1  129.79    5.60
   0   7   1  128.19    5.60
   0   7   1  124.09    5.70
   0   7   1  126.19    4.70
  -1  -7  -1    0.40    0.30
  -1  -7  -1   -0.20    0.60
  -1  -7  -1    0.20    0.30
  -1  -7  -1   -0.30    0.30
  -1  -7  -1    0.00    0.30
   1   7   1   -0.10    0.30
   1   7   1    0.00    0.50
   1   7   1    0.20    0.30
   1   7   1   -0.60    0.50
  -2  -7  -1   12.00    1.20
  -2  -7  -1   12.60    1.20
  -2  -7  -1   11.60    0.90
  -2  -7  -1    9.60    1.60
  -2  -7  -1   13.30    1.20
  -2  -7  -1   13.40    1.20
   2   7   1   12.10    1.60
   2   7   1   15.40    1.20
   2   7   1   12.60    1.70
   2   7   1   15.80    1.40
  -3  -7  -1   -0.10    0.50
  -3  -7  -1    0.00    0.20
  -3  -7  -1   -0.20    0.40
  -3  -7  -1    0.10    0.50
  -3  -7  -1    0.50    0.80
  -3  -7  -1    0.30    0.50
   3   7   1   -0.40    0.40
   3   7   1    0.10    0.40
   3   7   1   -0.30    0.60
   3   7   1   -0.70    0.60
  -4  -7  -1    8.40    1.30
  -4  -7  -1   11.10    1.50
  -4  -7  -1    8.50    1.30
  -4  -7  -1   11.10    1.40
  -4  -7  -1    8.40    1.60
   4   7   1   12.20    1.40
   4   7   1   10.40    1.40
   4   7   1   11.10    1.60
   4   7   1   11.20    1.60
  -5  -7  -1   21.30    2.10
  -5  -7  -1   22.10    2.10
  -5  -7  -1   25.80    2.30
  -5  -7  -1   22.00    2.60
  -5  -7  -1   24.10    2.30
   5   7   1   23.10    1.90
   5   7   1   22.90    2.40
   5   7   1   22.20    2.20
   5   7   1   20.20    2.20
  -6  -7  -1   11.90    1.80
  -6  -7  -1   10.60    1.60
  -6  -7  -1   10.60    1.90
   6   7   1    7.40    1.50
   6   7   1    9.80    1.60
  -7  -7  -1  131.19    6.50
  -7  -7  -1  139.19    6.90
  -7  -7  -1  137.29    6.60
   7   7   1  126.89    6.50
   7   7   1  134.09    6.50
  -8  -7  -1   -0.70    1.20
  -8  -7  -1    1.20    1.20
  -8  -7  -1    0.30    1.20
   8   7   1   -0.50    0.90
   8   7   1    1.10    1.10
  -9  -7  -1    8.60    2.10
  -9  -7  -1    8.30    2.00
  -9  -7  -1    5.50    1.70
   9   7   1    4.30    1.60
   9   7   1    4.80    1.50
 -10  -7  -1   -0.10    1.20
 -10  -7  -1    1.00    1.50
 -10  -7  -1    1.60    1.50
  10   7   1   -1.00    1.00
  10   7   1   -1.00    1.00
 -11  -7  -1    4.70    1.90
 -11  -7  -1    6.10    2.20
 -11  -7  -1    4.20    1.90
  11   7   1    1.40    1.60
  11   7   1    2.30    1.60
  10  -8  -1   -0.60    1.80
   9  -8  -1    3.70    1.50
   9  -8  -1    1.50    1.80
  -9   8   1    5.00    1.80
   8  -8  -1    0.70    1.50
   8  -8  -1   -0.40    1.00
  -8   8   1   -0.20    1.10
  -8   8   1    1.00    1.50
   7  -8  -1    0.80    1.40
   7  -8  -1    3.20    1.10
   7  -8  -1    2.30    1.10
  -7   8   1    2.00    1.00
  -7   8   1    2.00    1.20
  -7   8   1    1.30    1.00
   6  -8  -1    0.20    0.80
   6  -8  -1    0.30    0.70
   6  -8  -1    0.50    1.30
   6  -8  -1    0.30    0.70
  -6   8   1    0.00    0.60
  -6   8   1    0.30    0.90
  -6   8   1    0.20    0.80
  -6   8   1   -0.70    0.50
   5  -8  -1    0.70    0.70
   5  -8  -1    1.60    0.80
   5  -8  -1    0.70    1.10
   5  -8  -1    0.50    0.70
  -5   8   1   -0.60    0.90
  -5   8   1    1.10    0.70
  -5   8   1    0.70    0.60
  -5   8   1    0.40    0.80
   4  -8  -1   18.10    1.80
   4  -8  -1   13.30    2.30
   4  -8  -1   20.20    1.40
   4  -8  -1   18.20    1.80
   4  -8  -1   19.70    1.90
   4  -8  -1   18.50    1.70
  -4   8   1   20.10    1.60
  -4   8   1   23.60    2.40
  -4   8   1   18.30    1.60
  -4   8   1   18.60    2.30
   3  -8  -1    5.70    0.80
   3  -8  -1    7.40    1.00
   3  -8  -1    6.20    0.90
   3  -8  -1    6.70    1.60
   3  -8  -1    5.40    0.90
   3  -8  -1    6.90    1.10
  -3   8   1    5.90    1.30
  -3   8   1    5.50    0.90
  -3   8   1    3.90    1.10
  -3   8   1    6.40    0.90
   2  -8  -1    0.10    0.40
   2  -8  -1    0.10    0.40
   2  -8  -1    1.70    1.00
   2  -8  -1    0.70    0.40
   2  -8  -1    1.10    0.40
   2  -8  -1    0.10    0.60
  -2   8   1    0.40    0.70
  -2   8   1    0.10    0.30
  -2   8   1    0.10    0.70
  -2   8   1   -0.40    0.30
   1  -8  -1   24.30    1.40
   1  -8  -1   20.80    1.30
   1  -8  -1   21.10    1.20
   1  -8  -1   20.10    1.40
   1  -8  -1   23.00    1.20
   1  -8  -1   22.60    2.10
  -1   8   1   23.00    1.20
  -1   8   1   22.00    1.20
  -1   8   1   23.50    1.20
  -1   8   1   23.40    2.30
  -1   8   1   23.10    2.30
   0  -8  -1    0.10    0.30
   0  -8  -1   -0.10    0.20
   0  -8  -1    0.40    0.80
   0  -8  -1   -0.40    0.40
   0  -8  -1    0.00    0.30
   0  -8  -1    0.20    0.40
   0   8   1   -0.10    0.30
   0   8   1    0.40    0.30
   0   8   1    0.90    0.80
   0   8   1    0.70    0.80
   0   8   1    0.20    0.30
  -1  -8  -1    4.90    0.70
  -1  -8  -1    5.20    0.70
  -1  -8  -1    2.20    1.00
  -1  -8  -1    4.00    0.70
  -1  -8  -1    4.80    0.70
   1   8   1    5.30    0.80
   1   8   1    2.20    1.00
   1   8   1    4.60    0.70
   1   8   1    6.10    1.30
  -2  -8  -1    3.00    0.60
  -2  -8  -1    3.90    1.20
  -2  -8  -1    3.00    0.70
  -2  -8  -1    2.80    0.70
  -2  -8  -1    2.10    0.60
  -2  -8  -1    4.40    0.70
   2   8   1    2.80    1.00
   2   8   1    3.70    1.10
   2   8   1    3.40    0.70
  -3  -8  -1   10.40    1.30
  -3  -8  -1   11.40    0.80
  -3  -8  -1    9.20    1.20
  -3  -8  -1    7.60    1.20
  -3  -8  -1   11.90    1.30
  -3  -8  -1   13.10    2.00
   3   8   1    9.70    1.20
   3   8   1   13.30    1.30
   3   8   1   10.70    1.70
   3   8   1   10.30    1.60
  -4  -8  -1   25.40    2.80
  -4  -8  -1   24.10    1.90
  -4  -8  -1   26.00    1.90
  -4  -8  -1   21.90    1.80
  -4  -8  -1   27.70    2.00
   4   8   1   26.20    2.60
   4   8   1   25.30    2.60
   4   8   1   25.20    1.90
   4   8   1   26.80    1.90
  -5  -8  -1    1.00    1.00
  -5  -8  -1   -0.40    0.70
  -5  -8  -1    0.30    0.70
  -5  -8  -1    0.80    0.70
   5   8   1    0.50    0.80
   5   8   1    0.60    0.60
   5   8   1    1.00    0.90
   5   8   1    0.50    0.70
  -6  -8  -1   38.60    2.80
  -6  -8  -1   40.40    3.40
  -6  -8  -1   43.20    3.00
  -6  -8  -1   43.90    2.90
   6   8   1   34.90    2.80
   6   8   1   42.40    2.90
   6   8   1   40.90    3.10
  -7  -8  -1    1.60    1.10
  -7  -8  -1    2.10    1.10
  -7  -8  -1    0.30    0.90
  -7  -8  -1   -0.10    1.00
   7   8   1    2.40    1.00
   7   8   1    2.30    1.10
  -8  -8  -1   -1.00    0.90
  -8  -8  -1   -0.10    1.00
  -8  -8  -1    0.30    1.20
   8   8   1   -0.60    0.80
   8   8   1    0.30    0.90
  -9  -8  -1    1.10    1.30
  -9  -8  -1   -1.00    1.10
  -9  -8  -1    1.90    1.40
   9   8   1    0.80    1.20
   9   8   1    0.00    1.00
 -10  -8  -1    7.70    2.50
 -10  -8  -1    9.60    2.40
 -10  -8  -1   10.90    2.30
  10   8   1   14.00    2.60
  10   8   1   13.70    2.50
 -11  -8  -1   -0.20    1.20
 -11  -8  -1    0.80    1.40
 -11  -8  -1   -0.50    1.50
  11   8   1    1.60    1.50
  11   8   1   -0.60    1.30
   9  -9  -1    2.40    2.30
   9  -9  -1    3.90    1.60
  -9   9   1    3.00    1.60
   8  -9  -1    4.30    2.10
   8  -9  -1    2.40    1.30
  -8   9   1    5.30    1.80
   7  -9  -1   -1.00    1.20
   7  -9  -1    0.20    0.90
  -7   9   1    0.60    1.10
  -7   9   1    0.20    0.90
   6  -9  -1    9.50    1.60
   6  -9  -1   10.50    2.40
  -6   9   1   11.70    2.20
  -6   9   1   12.00    1.90
   5  -9  -1    0.60    0.80
   5  -9  -1    0.00    1.10
  -5   9   1   -0.80    0.80
  -5   9   1   -0.30    0.80
   4  -9  -1   50.49    3.90
   4  -9  -1   47.20    2.80
  -4   9   1   51.89    3.30
  -4   9   1   44.90    3.30
   3  -9  -1    0.80    0.80
   3  -9  -1    1.00    0.60
   3  -9  -1    0.40    0.60
   3  -9  -1    0.70    1.00
  -3   9   1    2.30    1.20
  -3   9   1    1.70    1.00
   2  -9  -1   10.60    1.60
   2  -9  -1    8.50    1.10
   2  -9  -1    8.40    1.00
   2  -9  -1    9.30    1.90
  -2   9   1    8.60    0.90
  -2   9   1    8.80    1.60
  -2   9   1    8.40    1.50
  -2   9   1    9.70    0.90
   1  -9  -1   27.40    1.70
   1  -9  -1   28.00    1.70
   1  -9  -1   31.10    2.40
  -1   9   1   27.10    1.30
  -1   9   1   24.90    2.60
  -1   9   1   33.40    2.60
   0  -9  -1    2.50    1.10
   0  -9  -1    1.40    0.50
   0   9   1    3.60    1.20
  -1  -9  -1   10.00    1.10
  -1  -9  -1    9.70    1.00
  -1  -9  -1   11.60    1.00
  -1  -9  -1    8.60    1.70
  -1  -9  -1    9.90    1.10
   1   9   1   10.50    1.00
   1   9   1    9.50    1.60
   1   9   1    7.80    1.60
   1   9   1   11.00    1.00
  -2  -9  -1   12.20    1.20
  -2  -9  -1   13.60    1.20
  -2  -9  -1   12.70    1.30
  -2  -9  -1   12.20    2.00
  -2  -9  -1   11.90    1.30
   2   9   1   11.20    1.20
   2   9   1   13.00    1.90
   2   9   1   11.50    1.90
  -3  -9  -1   18.90    1.70
  -3  -9  -1   19.90    1.90
  -3  -9  -1   21.60    2.60
  -3  -9  -1   21.70    1.70
   3   9   1   20.80    2.50
   3   9   1   19.80    1.50
   3   9   1   21.20    2.40
  -4  -9  -1   25.60    1.90
  -4  -9  -1   23.90    2.20
  -4  -9  -1   26.90    2.00
  -4  -9  -1   26.70    3.10
   4   9   1   25.40    1.90
   4   9   1   25.20    2.80
   4   9   1   23.00    1.80
   4   9   1   27.70    2.80
  -5  -9  -1    1.60    0.90
  -5  -9  -1    1.20    0.90
  -5  -9  -1    0.70    0.80
  -5  -9  -1    2.30    1.30
   5   9   1    2.00    0.80
   5   9   1    2.80    0.90
   5   9   1    1.10    1.00
   5   9   1    2.60    1.20
  -6  -9  -1    2.20    1.00
  -6  -9  -1    2.40    1.10
  -6  -9  -1    5.90    1.40
  -6  -9  -1    3.40    1.50
   6   9   1    2.80    1.10
   6   9   1    4.60    1.30
   6   9   1    2.90    1.20
  -7  -9  -1    1.00    1.20
  -7  -9  -1   -0.30    0.90
  -7  -9  -1   -0.80    0.90
  -7  -9  -1   -0.40    0.80
   7   9   1    1.10    1.20
   7   9   1    1.10    1.00
   7   9   1   -0.40    0.70
  -8  -9  -1    5.50    1.60
  -8  -9  -1    3.70    1.50
  -8  -9  -1    6.00    1.60
  -8  -9  -1    1.30    1.50
   8   9   1    2.30    1.50
   8   9   1    2.80    1.20
   8   9   1    5.30    1.60
  -9  -9  -1    2.20    1.40
  -9  -9  -1    1.40    1.30
  -9  -9  -1    0.80    1.60
  -9  -9  -1    4.40    1.70
   9   9   1    2.60    1.50
   9   9   1    8.00    1.90
   9   9   1    4.00    1.60
 -10  -9  -1    1.20    1.90
 -10  -9  -1    5.60    2.00
 -10  -9  -1    6.40    2.20
 -10  -9  -1    6.00    1.90
  10   9   1    6.50    1.90
  10   9   1    9.70    2.30
  10   9   1    5.70    1.80
   8 -10  -1    0.50    1.80
   8 -10  -1    0.50    1.10
  -8  10   1    0.60    1.50
   7 -10  -1   -0.30    0.90
   7 -10  -1   -1.10    1.30
  -7  10   1    0.80    1.30
  -7  10   1    0.30    1.00
   6 -10  -1    0.20    0.80
   6 -10  -1    0.70    1.40
  -6  10   1    1.10    1.10
  -6  10   1   -0.40    1.00
   5 -10  -1    0.80    1.50
   5 -10  -1    0.00    0.70
  -5  10   1    1.30    1.00
  -5  10   1    1.30    1.10
   4 -10  -1    0.10    0.60
   4 -10  -1    0.30    1.20
  -4  10   1    0.00    0.90
  -4  10   1    0.00    0.90
   3 -10  -1   22.60    1.80
   3 -10  -1   29.40    3.40
   3 -10  -1   30.80    2.90
   3 -10  -1   27.30    2.90
  -3  10   1   27.00    2.80
  -3  10   1   20.90    2.60
   2 -10  -1   12.30    2.20
   2 -10  -1   10.10    1.70
   2 -10  -1    7.70    1.00
   2 -10  -1    8.80    1.10
  -2  10   1    7.50    1.70
  -2  10   1    6.30    1.50
   1 -10  -1    1.60    1.00
   1 -10  -1    2.90    0.70
   1 -10  -1    2.80    0.70
  -1  10   1    3.70    1.10
  -1  10   1    3.10    1.20
   0 -10  -1   35.30    2.00
   0 -10  -1   35.00    2.00
   0 -10  -1   39.60    3.10
   0  10   1   34.60    3.30
  -1 -10  -1   71.69    4.40
  -1 -10  -1   71.89    3.30
  -1 -10  -1   71.49    3.40
  -1 -10  -1   74.69    3.60
   1  10   1   76.49    4.40
   1  10   1   68.99    4.50
  -2 -10  -1   45.50    2.70
  -2 -10  -1   55.29    3.90
  -2 -10  -1   50.19    2.60
   2  10   1   47.10    3.40
   2  10   1   46.60    3.60
  -3 -10  -1   51.29    3.00
  -3 -10  -1   55.89    3.90
   3  10   1   47.70    3.60
   3  10   1   52.49    3.70
  -4 -10  -1    1.10    1.30
  -4 -10  -1    1.70    0.80
   4  10   1    0.80    1.00
   4  10   1    0.60    0.60
   4  10   1   -0.30    0.90
  -5 -10  -1    1.10    0.90
  -5 -10  -1    0.20    0.70
  -5 -10  -1    1.20    1.30
  -5 -10  -1    0.10    0.70
   5  10   1    0.10    1.00
   5  10   1    0.10    0.60
   5  10   1    2.30    1.20
   5  10   1    0.70    0.70
  -6 -10  -1    2.10    1.10
  -6 -10  -1    2.70    1.40
  -6 -10  -1    2.40    1.10
  -6 -10  -1    3.70    1.10
   6  10   1    0.70    0.90
   6  10   1    3.40    1.50
   6  10   1    2.60    1.00
  -7 -10  -1    3.30    1.30
  -7 -10  -1    2.40    1.10
  -7 -10  -1    2.10    1.10
  -7 -10  -1    3.20    1.80
   7  10   1    2.80    1.20
   7  10   1    2.50    1.10
   7  10   1    2.90    1.50
  -8 -10  -1    1.00    1.30
  -8 -10  -1    1.40    1.20
  -8 -10  -1   -0.50    1.00
  -8 -10  -1    1.70    1.70
   8  10   1    1.70    1.10
   8  10   1    2.50    1.60
   8  10   1    1.70    1.30
  -9 -10  -1    1.80    1.50
  -9 -10  -1   -0.50    1.60
  -9 -10  -1    0.00    1.40
  -9 -10  -1    1.00    1.40
   9  10   1    2.70    1.40
   9  10   1    3.20    1.60
   9  10   1    1.00    1.20
   7 -11  -1    1.40    1.80
   7 -11  -1    2.60    1.30
  -7  11   1    5.30    2.00
   6 -11  -1    0.00    1.60
   6 -11  -1    0.00    0.90
  -6  11   1    0.50    0.90
  -6  11   1    0.60    1.40
   5 -11  -1    4.90    2.00
   5 -11  -1    4.80    1.20
  -5  11   1    1.90    1.30
  -5  11   1    4.70    1.70
   4 -11  -1    1.00    1.50
   4 -11  -1    0.90    0.80
  -4  11   1    3.10    1.40
  -4  11   1    0.80    1.10
   3 -11  -1    2.80    1.60
   3 -11  -1    2.90    0.80
  -3  11   1    2.60    1.30
  -3  11   1    2.20    1.20
   2 -11  -1    0.00    0.50
   2 -11  -1    2.10    1.20
   2 -11  -1   -0.90    0.90
  -2  11   1    0.90    1.00
  -2  11   1    0.30    1.00
   1 -11  -1   -0.80    1.00
   1 -11  -1    0.00    0.40
   1 -11  -1    0.30    0.50
  -1  11   1   -0.10    0.90
  -1  11   1   -0.10    1.00
   0 -11  -1    1.90    1.20
   0 -11  -1    2.50    0.70
   0 -11  -1    2.20    0.70
   0  11   1    2.20    1.20
  -1 -11  -1   76.99    4.80
  -1 -11  -1   73.29    3.60
  -1 -11  -1   75.19    3.50
   1  11   1   76.59    4.70
  -2 -11  -1   44.30    3.70
  -2 -11  -1   43.30    2.60
   2  11   1   44.50    3.60
   2  11   1   48.30    3.70
  -3 -11  -1   -0.80    1.10
  -3 -11  -1    0.50    0.80
   3  11   1    1.00    1.10
   3  11   1   -1.30    0.80
  -4 -11  -1    1.00    0.80
  -4 -11  -1    2.00    1.50
   4  11   1    1.30    1.20
   4  11   1    1.80    1.20
  -5 -11  -1   10.20    1.70
  -5 -11  -1   10.60    2.40
   5  11   1   10.90    2.10
   5  11   1    7.80    2.00
  -6 -11  -1   -0.10    0.90
  -6 -11  -1    1.90    1.50
   6  11   1    0.90    1.30
  -7 -11  -1    3.00    1.40
  -7 -11  -1    1.70    1.70
   7  11   1    4.80    1.90
  -8 -11  -1    2.70    2.00
  -8 -11  -1    1.80    1.30
   8  11   1   -0.90    1.10
   6 -12  -1   -0.10    1.00
   6 -12  -1   -1.40    1.50
  -6  12   1    0.40    1.10
  -6  12   1    2.30    1.50
   5 -12  -1    2.00    1.70
   5 -12  -1    1.00    0.90
  -5  12   1   -0.30    0.90
  -5  12   1    0.30    1.40
   4 -12  -1    0.90    1.60
   4 -12  -1    0.20    0.70
  -4  12   1    0.20    1.00
  -4  12   1    0.40    1.30
   3 -12  -1    0.70    1.40
   3 -12  -1    0.40    0.60
  -3  12   1    0.30    1.10
  -3  12   1    3.50    1.50
   2 -12  -1    4.80    0.90
   2 -12  -1    6.80    2.10
  -2  12   1    1.30    1.20
  -2  12   1    4.00    1.60
   1 -12  -1    4.10    0.80
   1 -12  -1    4.10    1.90
   1 -12  -1    2.60    1.50
  -1  12   1    2.90    1.50
   0 -12  -1   -0.70    1.10
   0 -12  -1    0.10    0.60
   0  12   1    0.40    1.20
  -1 -12  -1    0.50    0.70
  -1 -12  -1   -1.10    1.10
   1  12   1    1.70    1.40
  -2 -12  -1    1.60    0.80
  -2 -12  -1   -0.20    1.20
   2  12   1    2.00    1.30
   2  12   1    3.10    1.40
  -3 -12  -1    0.80    1.60
  -3 -12  -1    2.10    0.90
   3  12   1    1.40    1.30
   3  12   1    0.00    1.20
  -4 -12  -1    0.50    1.30
  -4 -12  -1    0.20    0.80
   4  12   1   -1.00    1.10
   4  12   1    1.70    1.30
  -5 -12  -1    1.20    0.90
  -5 -12  -1    0.60    1.40
   5  12   1   -0.20    1.20
   5  12   1    1.50    1.40
  -6 -12  -1    0.50    1.10
  -6 -12  -1    3.80    2.00
   6  12   1    0.00    1.20
  -7 -12  -1   -0.50    1.00
  -7 -12  -1   -2.50    1.40
   7  12   1   -0.30    1.30
   4 -13  -1    2.10    1.80
   4 -13  -1    1.10    0.80
  -4  13   1    1.70    1.60
  -4  13   1   -0.80    1.00
   3 -13  -1   -0.50    1.50
   3 -13  -1   -1.10    0.60
  -3  13   1   -0.30    1.00
  -3  13   1    0.50    1.50
   2 -13  -1    1.30    0.70
   2 -13  -1    2.70    1.70
  -2  13   1    3.20    1.70
  -2  13   1    4.80    1.80
   1 -13  -1    1.50    1.50
   1 -13  -1    1.60    0.70
  -1  13   1    0.00    1.20
   0 -13  -1    4.00    1.70
   0 -13  -1    0.20    0.60
   0  13   1    2.80    1.60
  -1 -13  -1   -0.40    0.60
  -1 -13  -1   -1.00    1.50
   1  13   1    0.30    1.30
  -2 -13  -1    1.40    0.80
  -2 -13  -1    0.00    1.50
   2  13   1   -1.60    1.10
  -3 -13  -1    2.50    1.80
  -3 -13  -1    0.70    0.80
   3  13   1    0.30    1.20
   3  13   1    0.20    1.40
  -4 -13  -1    0.50    0.90
  -4 -13  -1   -2.60    1.30
   4  13   1    0.30    1.30
   4  13   1    3.80    1.80
  -5 -13  -1    2.80    1.20
  -5 -13  -1   -1.00    1.60
   5  13   1    2.10    1.60
   5  13   1   -0.70    1.30
  -6 -13  -1    1.10    1.10
  -6 -13  -1   -1.70    1.60
   6  13   1   -1.20    1.20
   2 -14  -1   -0.40    1.70
   2 -14  -1    0.50    0.60
   1 -14  -1    1.60    0.70
   1 -14  -1    0.50    1.80
  -1  14   1    2.70    1.60
   0 -14  -1    4.10    2.00
   0 -14  -1    2.50    1.80
   0 -14  -1    0.90    0.70
   0  14   1    2.90    1.70
  -1 -14  -1   -1.90    1.40
  -1 -14  -1   -0.10    0.70
   1  14   1   -0.50    1.60
  -2 -14  -1   -0.80    0.70
  -2 -14  -1   -0.50    1.60
   2  14   1   -0.80    1.30
  -3 -14  -1    1.40    1.00
  -3 -14  -1   -3.00    1.50
   3  14   1    0.20    1.40
  -4 -14  -1    2.10    1.10
   2  14  -2    0.90    1.50
  -2 -14   2    0.70    0.50
  -1 -14   2   -1.90    1.50
   0 -14   2   -0.30    1.30
   0 -14   2    0.60    1.30
   1 -14   2    1.90    1.70
   5  13  -2    0.30    1.50
  -5 -13   2   -1.50    1.40
  -5 -13   2   -0.20    0.80
   4  13  -2    0.10    1.30
  -4 -13   2    0.00    0.80
  -4 -13   2   -0.80    1.40
   3  13  -2   -0.10    1.30
  -3 -13   2    1.10    0.70
  -3 -13   2   -0.20    1.50
   2  13  -2   -1.10    1.20
  -2 -13   2   -1.90    1.30
  -2 -13   2    0.60    0.60
   1  13  -2   -0.20    1.20
  -1 -13   2    0.80    0.30
  -1 -13   2    0.90    1.40
  -1 -13   2    0.30    0.30
   0  13  -2    1.20    1.30
   0 -13   2    0.00    1.20
   0 -13   2    0.80    1.30
  -1  13  -2   -0.20    1.30
   1 -13   2    1.10    1.40
   1 -13   2    5.60    2.00
  -2  13  -2    9.50    2.20
  -2  13  -2    7.40    2.10
   2 -13   2    9.00    2.40
   2 -13   2    8.20    1.90
  -3  13  -2    1.70    1.50
  -3  13  -2    3.10    1.50
   3 -13   2    2.90    1.90
  -4  13  -2    1.70    1.60
  -4  13  -2    3.20    1.50
   4 -13   2    0.10    0.40
   4 -13   2   -0.30    1.40
   7  12  -2    9.40    2.40
  -7 -12   2    7.20    2.60
  -7 -12   2    4.10    1.50
   6  12  -2    1.10    1.50
  -6 -12   2    3.10    1.20
  -6 -12   2    2.00    1.80
   5  12  -2   -1.40    1.20
  -5 -12   2   -0.30    0.80
  -5 -12   2    1.10    1.50
   4  12  -2    0.90    1.30
  -4 -12   2    1.80    0.80
  -4 -12   2   -0.20    1.30
   3  12  -2   -0.60    1.00
  -3 -12   2   -0.20    1.30
  -3 -12   2   -0.20    0.60
   2  12  -2    5.20    1.90
  -2 -12   2    7.70    1.00
  -2 -12   2    7.20    2.00
   1  12  -2   25.70    3.30
   1  12  -2   25.60    3.20
  -1 -12   2   25.80    1.40
  -1 -12   2   23.00    3.10
  -1 -12   2   23.50    1.30
   0  12  -2    0.70    1.20
   0  12  -2    1.20    1.30
   0 -12   2    1.50    1.20
   0 -12   2   -0.90    0.80
   0 -12   2    1.10    1.20
  -1  12  -2    0.10    1.20
   1 -12   2   -0.10    0.90
   1 -12   2    0.00    1.20
   1 -12   2   -0.60    0.90
  -2  12  -2   -0.30    1.10
  -2  12  -2   -0.20    0.90
   2 -12   2   -0.90    1.00
   2 -12   2   -0.70    1.10
   2 -12   2    0.20    1.00
  -3  12  -2    0.50    1.20
  -3  12  -2    0.70    1.30
   3 -12   2    0.90    1.50
   3 -12   2    0.50    0.30
   3 -12   2    0.30    0.30
  -4  12  -2    5.80    1.60
  -4  12  -2    5.30    2.00
   4 -12   2    5.80    0.80
   4 -12   2    4.20    2.10
  -5  12  -2    2.70    1.30
  -5  12  -2    1.00    1.60
   5 -12   2   -0.10    1.40
   5 -12   2    1.50    0.80
  -6  12  -2    6.90    2.10
   6 -12   2   12.70    3.00
   6 -12   2    8.80    1.40
   8  11  -2    0.60    1.50
  -8 -11   2   -0.10    1.30
  -8 -11   2   -1.80    1.50
   7  11  -2    2.00    1.50
  -7 -11   2    2.20    1.30
  -7 -11   2    0.00    1.50
   6  11  -2    0.70    1.30
  -6 -11   2    2.30    1.10
  -6 -11   2   -2.00    1.10
   5  11  -2    1.60    1.30
  -5 -11   2    0.20    1.30
  -5 -11   2   -0.50    0.80
   4  11  -2   -0.20    1.00
  -4 -11   2   -0.50    1.00
  -4 -11   2   -0.10    0.70
   3  11  -2   -1.50    1.00
  -3 -11   2    0.60    1.20
  -3 -11   2    0.60    0.60
   2  11  -2   14.40    2.40
  -2 -11   2   16.40    1.40
  -2 -11   2   13.30    1.30
  -2 -11   2   11.20    2.30
   1  11  -2   10.30    2.10
   1  11  -2   14.10    2.30
  -1 -11   2    8.60    0.90
  -1 -11   2    9.90    1.70
  -1 -11   2    8.10    2.10
  -1 -11   2    8.60    0.80
   0  11  -2   -0.50    0.90
   0  11  -2   -0.50    0.80
   0 -11   2   -0.30    0.80
   0 -11   2    0.30    0.90
  -1  11  -2   -0.60    0.80
  -1  11  -2    1.60    1.20
   1 -11   2    0.50    1.10
   1 -11   2    0.20    0.80
   1 -11   2   -0.20    1.00
  -2  11  -2   -1.70    0.70
  -2  11  -2   -0.20    0.90
   2 -11   2    0.10    0.90
   2 -11   2    1.10    1.20
  -3  11  -2    7.60    1.70
  -3  11  -2    7.20    2.00
   3 -11   2    6.40    0.70
   3 -11   2    6.00    0.70
   3 -11   2    7.50    1.90
  -4  11  -2    2.70    1.20
  -4  11  -2    0.30    1.20
   4 -11   2    0.20    0.50
   4 -11   2    1.30    1.50
  -5  11  -2    6.10    1.90
  -5  11  -2    7.00    1.60
   5 -11   2    4.20    1.00
   5 -11   2    6.50    2.00
  -6  11  -2    2.40    1.50
   6 -11   2    2.20    1.80
   6 -11   2   -0.60    0.70
  -7  11  -2    0.00    1.30
   7 -11   2    0.50    0.80
   7 -11   2   -2.30    1.60
   9  10  -2    0.10    1.50
  -9 -10   2    0.50    1.40
  -9 -10   2   -1.20    1.50
   8  10  -2   -1.70    1.20
  -8 -10   2   -0.50    1.50
  -8 -10   2   -0.90    1.10
   7  10  -2    2.50    1.50
  -7 -10   2    2.20    1.60
  -7 -10   2    1.00    1.10
   6  10  -2   -1.80    0.90
  -6 -10   2   -0.60    0.80
  -6 -10   2    1.00    1.40
   5  10  -2   10.20    2.20
  -5 -10   2    8.40    1.50
  -5 -10   2   12.90    2.40
   4  10  -2   10.20    2.00
  -4 -10   2    8.40    1.30
  -4 -10   2    5.40    1.80
   3  10  -2    0.90    1.00
  -3 -10   2    1.90    0.70
  -3 -10   2    1.70    0.80
  -3 -10   2    0.70    0.70
  -3 -10   2    4.60    1.60
   2  10  -2   -0.40    0.80
   2  10  -2   -1.00    0.80
  -2 -10   2    0.40    0.50
  -2 -10   2   -0.20    1.00
  -2 -10   2   -1.10    0.60
  -2 -10   2    0.10    0.40
   1  10  -2   13.30    2.20
   1  10  -2    9.50    1.90
  -1 -10   2   14.60    2.30
  -1 -10   2   15.10    1.80
  -1 -10   2   12.70    1.00
  -1 -10   2   12.90    1.00
   0  10  -2    5.30    1.40
   0  10  -2    4.10    1.40
   0 -10   2    3.20    1.20
   0 -10   2    5.80    0.50
   0 -10   2    6.00    1.30
   0 -10   2    4.90    0.50
  -1  10  -2    1.40    1.10
  -1  10  -2    2.40    1.20
  -1  10  -2    2.50    1.20
   1 -10   2    3.90    1.20
   1 -10   2    4.90    1.40
   1 -10   2    1.80    1.10
  -2  10  -2    2.60    1.10
  -2  10  -2    0.00    0.90
   2 -10   2    1.80    0.30
   2 -10   2    1.20    1.00
   2 -10   2    1.10    0.30
   2 -10   2    2.10    1.30
  -3  10  -2    6.50    1.50
  -3  10  -2    3.90    1.50
   3 -10   2    9.70    1.60
   3 -10   2    6.20    1.70
   3 -10   2    7.10    0.80
   3 -10   2    8.10    0.90
  -4  10  -2    5.50    1.80
  -4  10  -2    2.70    1.10
   4 -10   2    4.70    0.90
   4 -10   2    4.40    1.70
   4 -10   2    4.10    0.80
  -5  10  -2   45.00    3.30
  -5  10  -2   44.80    3.80
   5 -10   2   51.29    4.10
   5 -10   2   44.30    2.60
  -6  10  -2    4.20    1.60
  -6  10  -2    4.00    1.20
   6 -10   2    2.80    1.70
   6 -10   2    4.40    1.10
  -7  10  -2    0.40    1.20
   7 -10   2   -0.10    0.90
   7 -10   2   -0.80    1.50
  -8  10  -2    1.30    1.50
   8 -10   2    0.80    1.90
   8 -10   2    3.20    1.30
 -10  -9   2   -1.10    1.10
   9   9  -2    1.20    1.60
   9   9  -2    0.40    1.10
  -9  -9   2    1.20    1.60
  -9  -9   2    0.80    1.60
  -9  -9   2    3.50    1.60
   8   9  -2    0.60    1.20
   8   9  -2    0.00    0.90
  -8  -9   2    0.70    1.30
  -8  -9   2    1.10    1.10
  -8  -9   2   -0.60    1.00
   7   9  -2   -1.30    0.70
   7   9  -2    2.60    1.40
  -7  -9   2   -0.20    0.80
  -7  -9   2   -2.00    0.90
  -7  -9   2    0.30    0.90
   6   9  -2    2.50    1.00
   6   9  -2    2.80    1.40
  -6  -9   2    2.00    1.00
  -6  -9   2    2.40    1.10
  -6  -9   2    0.30    1.10
   5   9  -2   -0.10    0.90
   5   9  -2    0.20    0.60
  -5  -9   2   -0.20    0.70
  -5  -9   2   -1.00    0.60
  -5  -9   2   -0.90    1.00
   4   9  -2    0.40    0.50
   4   9  -2    1.50    1.10
  -4  -9   2    1.70    0.70
  -4  -9   2    0.00    0.70
  -4  -9   2    0.90    0.60
  -4  -9   2    1.10    1.20
   3   9  -2    0.20    0.50
   3   9  -2   -0.30    0.40
   3   9  -2    0.10    0.80
  -3  -9   2   -0.20    0.50
  -3  -9   2    0.50    0.60
  -3  -9   2    0.90    0.50
  -3  -9   2   -0.20    0.90
   2   9  -2   19.00    2.40
   2   9  -2   24.20    2.60
   2   9  -2   20.90    2.40
  -2  -9   2   20.90    1.40
  -2  -9   2   21.80    2.60
  -2  -9   2   18.70    1.40
  -2  -9   2   19.10    1.90
   1   9  -2   35.30    2.90
   1   9  -2   41.80    2.90
   1   9  -2   41.90    3.10
  -1  -9   2   35.30    1.80
  -1  -9   2   39.60    3.00
  -1  -9   2   39.10    1.80
  -1  -9   2   38.30    2.60
   0   9  -2  208.48    8.90
   0   9  -2  211.28    8.80
   0   9  -2  204.98    8.90
   0   9  -2  192.38    8.80
   0  -9   2  215.48    8.90
   0  -9   2  194.98    7.00
   0  -9   2  210.18    8.50
   0  -9   2  193.98    6.90
  -1   9  -2   -0.30    0.70
  -1   9  -2    0.50    0.90
  -1   9  -2   -0.30    0.70
  -1   9  -2   -0.30    0.80
   1  -9   2   -0.50    0.60
   1  -9   2   -0.30    0.60
  -2   9  -2    7.50    1.50
  -2   9  -2    4.50    1.20
  -2   9  -2    7.20    1.60
   2  -9   2    7.80    0.60
   2  -9   2    9.40    1.80
   2  -9   2    7.60    0.60
   2  -9   2    8.80    1.40
  -3   9  -2    0.20    0.60
  -3   9  -2    1.90    1.10
  -3   9  -2    0.80    0.90
   3  -9   2   -0.70    0.80
   3  -9   2   -0.90    0.60
   3  -9   2    0.70    0.40
   3  -9   2    1.30    0.40
  -4   9  -2   -1.40    0.70
  -4   9  -2   -0.90    0.60
   4  -9   2   -1.30    0.80
   4  -9   2    0.90    0.50
   4  -9   2    0.20    0.50
   4  -9   2   -0.20    0.60
  -5   9  -2    1.80    0.90
  -5   9  -2    0.30    1.00
   5  -9   2    0.60    1.10
   5  -9   2    1.00    0.70
  -6   9  -2    3.20    1.10
  -6   9  -2    5.20    1.70
   6  -9   2    6.50    2.00
   6  -9   2    3.70    1.10
  -7   9  -2    0.30    1.30
   7  -9   2   -1.90    0.70
   7  -9   2   -0.20    1.20
  -8   9  -2    0.10    1.20
   8  -9   2   -1.10    1.40
   8  -9   2    0.50    1.00
  -9   9  -2    1.90    1.50
   9  -9   2    1.00    1.80
   9  -9   2    1.90    1.30
  10   8  -2    0.60    1.30
  10   8  -2   -0.90    1.10
 -10  -8   2    0.50    1.20
 -10  -8   2   -2.00    1.20
 -10  -8   2    0.50    1.40
   9   8  -2   17.80    3.00
   9   8  -2   14.80    2.50
  -9  -8   2   12.60    2.60
  -9  -8   2   15.60    2.60
  -9  -8   2   12.60    2.40
   8   8  -2    5.20    1.80
   8   8  -2    3.90    1.40
  -8  -8   2    3.60    1.70
  -8  -8   2    4.60    1.60
  -8  -8   2    4.80    1.70
   7   8  -2    4.50    1.60
   7   8  -2    6.30    1.50
  -7  -8   2    5.80    1.80
  -7  -8   2    4.80    1.40
  -7  -8   2    3.70    1.30
   6   8  -2    0.10    1.00
   6   8  -2    0.70    0.70
  -6  -8   2    1.20    1.20
  -6  -8   2    1.00    0.90
  -6  -8   2    1.80    1.00
   5   8  -2   11.10    1.50
   5   8  -2   10.80    1.90
  -5  -8   2   12.00    1.40
  -5  -8   2   13.10    1.60
  -5  -8   2   10.40    1.50
  -5  -8   2    6.90    1.80
   4   8  -2   10.50    1.80
   4   8  -2    8.00    1.10
  -4  -8   2    6.20    1.10
  -4  -8   2    8.40    1.20
  -4  -8   2    7.70    1.20
  -4  -8   2    8.60    1.20
  -4  -8   2    7.90    1.70
   3   8  -2    0.00    0.40
   3   8  -2    0.30    0.80
   3   8  -2    0.20    0.70
  -3  -8   2    0.30    0.90
  -3  -8   2    0.30    0.50
  -3  -8   2    1.00    0.70
  -3  -8   2    0.50    0.50
  -3  -8   2    0.90    0.60
   2   8  -2    3.30    1.10
   2   8  -2    3.30    0.50
   2   8  -2    4.60    0.60
   2   8  -2    2.70    1.10
   2   8  -2    4.10    0.60
   2   8  -2    3.90    1.20
   2   8  -2    3.80    0.60
  -2  -8   2    4.60    0.70
  -2  -8   2    2.80    1.10
  -2  -8   2    3.60    0.50
  -2  -8   2    3.30    0.70
  -2  -8   2    3.50    0.50
  -2  -8   2    2.90    0.90
   1   8  -2    6.00    1.30
   1   8  -2    6.30    1.30
   1   8  -2    6.90    1.40
  -1  -8   2    8.30    1.50
  -1  -8   2    6.40    0.70
  -1  -8   2    7.50    0.70
  -1  -8   2    6.20    1.10
   0   8  -2  103.19    4.90
   0   8  -2   93.29    4.90
   0   8  -2   90.49    4.80
   0   8  -2   93.99    4.90
   0  -8   2   93.69    3.40
   0  -8   2   97.09    4.90
   0  -8   2   94.79    3.40
   0  -8   2  102.89    4.70
  -1   8  -2  154.28    7.10
  -1   8  -2  162.18    7.20
  -1   8  -2  152.98    7.00
  -1   8  -2  157.88    7.00
   1  -8   2  160.78    7.00
   1  -8   2  166.88    7.00
  -2   8  -2   37.40    2.70
  -2   8  -2   36.90    2.60
  -2   8  -2   38.50    2.80
   2  -8   2   39.20    2.50
   2  -8   2   40.90    2.90
   2  -8   2   36.10    1.60
   2  -8   2   35.40    1.60
  -3   8  -2   10.20    1.80
  -3   8  -2   15.50    1.90
  -3   8  -2   12.90    1.70
   3  -8   2   13.80    1.60
   3  -8   2   14.50    1.00
   3  -8   2   14.90    2.10
   3  -8   2   13.80    1.00
  -4   8  -2   15.20    1.90
  -4   8  -2   16.60    2.20
  -4   8  -2   16.70    2.00
   4  -8   2   16.40    1.30
   4  -8   2   20.20    1.60
   4  -8   2   15.20    2.30
   4  -8   2   16.50    1.30
  -5   8  -2    4.90    1.50
  -5   8  -2    3.70    1.00
   5  -8   2    3.00    0.90
   5  -8   2    3.20    1.30
   5  -8   2    3.90    0.90
  -6   8  -2   33.30    3.60
  -6   8  -2   38.80    2.50
   6  -8   2   33.80    3.70
   6  -8   2   33.90    2.50
  -7   8  -2    0.10    1.00
   7  -8   2    0.20    0.80
   7  -8   2   -0.70    1.30
  -8   8  -2    1.50    1.50
   8  -8   2    2.90    1.60
   8  -8   2    1.30    1.10
  -9   8  -2    2.40    1.40
   9  -8   2   -0.30    1.00
   9  -8   2    0.90    1.50
 -10   8  -2    0.00    1.50
  10  -8   2   -2.10    1.50
  10  -8   2    0.30    1.20
  11   7  -2   -0.60    1.20
  11   7  -2    0.80    1.50
 -11  -7   2   -0.90    1.60
 -11  -7   2   -2.20    1.50
 -11  -7   2   -0.60    1.40
  10   7  -2   -0.20    1.20
  10   7  -2    0.60    1.30
 -10  -7   2   -2.30    1.10
 -10  -7   2    0.90    1.30
 -10  -7   2   -0.90    1.20
   9   7  -2   -0.60    1.30
   9   7  -2    0.30    1.10
  -9  -7   2   -0.80    1.00
  -9  -7   2    0.00    1.40
  -9  -7   2    0.70    1.40
   8   7  -2    1.50    1.20
   8   7  -2   -0.90    0.80
  -8  -7   2    1.10    1.40
  -8  -7   2   -0.10    1.00
  -8  -7   2    1.20    1.10
   7   7  -2   10.30    2.00
   7   7  -2    8.20    1.60
  -7  -7   2   11.70    1.50
  -7  -7   2   11.50    1.90
  -7  -7   2    9.90    1.90
  -7  -7   2   13.30    2.30
   6   7  -2    0.80    0.90
   6   7  -2   -0.40    0.60
  -6  -7   2   -0.30    0.60
  -6  -7   2    0.60    1.00
  -6  -7   2   -0.40    0.70
  -6  -7   2    0.00    0.70
   5   7  -2   36.40    2.50
   5   7  -2   36.70    2.90
  -5  -7   2   35.60    2.50
  -5  -7   2   36.90    2.30
  -5  -7   2   37.30    3.00
  -5  -7   2   36.40    2.50
   4   7  -2   -0.10    0.70
   4   7  -2    2.00    0.90
   4   7  -2    1.20    0.60
  -4  -7   2    0.60    0.90
  -4  -7   2   -0.20    0.50
  -4  -7   2    0.60    0.60
  -4  -7   2   -0.10    0.50
  -4  -7   2    0.50    0.60
   3   7  -2    2.80    1.00
   3   7  -2    4.40    0.80
   3   7  -2    4.00    1.20
  -3  -7   2    3.50    0.80
  -3  -7   2    3.10    0.70
  -3  -7   2    5.50    0.90
  -3  -7   2    3.30    0.80
  -3  -7   2    4.50    1.20
   2   7  -2   34.40    2.50
   2   7  -2   34.90    1.60
   2   7  -2   32.10    2.50
   2   7  -2   36.80    2.40
   2   7  -2   31.70    1.60
  -2  -7   2   32.40    1.60
  -2  -7   2   30.90    2.10
  -2  -7   2   29.90    1.70
  -2  -7   2   33.40    1.70
  -2  -7   2   28.90    1.70
   1   7  -2   10.80    1.60
   1   7  -2    8.80    1.40
   1   7  -2    9.50    1.40
  -1  -7   2   13.40    0.80
  -1  -7   2   13.40    1.50
   0   7  -2   38.30    2.70
   0   7  -2   41.80    2.80
   0   7  -2   43.50    2.80
   0   7  -2   42.80    2.70
   0  -7   2   41.60    1.60
   0  -7   2   44.60    1.60
   0  -7   2   44.20    2.60
  -1   7  -2   45.60    2.80
  -1   7  -2   44.40    2.90
  -1   7  -2   45.80    2.90
  -1   7  -2   43.60    2.70
  -2   7  -2    7.00    1.40
  -2   7  -2    7.20    1.30
  -2   7  -2    5.40    1.10
   2  -7   2    4.90    0.50
   2  -7   2    6.50    1.30
   2  -7   2    6.00    0.60
  -3   7  -2    1.50    0.30
  -3   7  -2   -0.40    0.70
  -3   7  -2    1.50    0.80
  -3   7  -2    1.40    0.30
  -3   7  -2    1.80    0.30
  -3   7  -2    1.40    0.30
  -3   7  -2    0.70    0.80
   3  -7   2    1.30    0.30
   3  -7   2    1.20    0.30
   3  -7   2    1.50    0.30
   3  -7   2    1.50    1.00
   3  -7   2    2.00    0.50
   3  -7   2    1.20    0.30
  -4   7  -2    2.40    0.90
  -4   7  -2    2.40    1.00
  -4   7  -2    3.10    0.90
  -4   7  -2    2.60    0.50
   4  -7   2    2.50    1.00
   4  -7   2    2.70    0.70
   4  -7   2    2.60    0.70
   4  -7   2    2.80    0.70
   4  -7   2    2.80    0.60
  -5   7  -2    3.30    0.80
  -5   7  -2    3.20    1.10
  -5   7  -2    5.20    1.10
  -5   7  -2    3.70    0.90
   5  -7   2    4.30    1.30
   5  -7   2    2.70    0.70
   5  -7   2    4.50    0.80
   5  -7   2    4.00    0.90
   5  -7   2    5.30    1.00
  -6   7  -2   18.80    1.80
  -6   7  -2   19.60    1.90
  -6   7  -2   17.00    2.40
   6  -7   2   17.30    1.90
   6  -7   2   13.00    2.40
   6  -7   2   17.40    1.80
  -7   7  -2    0.30    1.00
  -7   7  -2    2.00    0.90
   7  -7   2   -0.40    1.20
   7  -7   2    2.00    1.00
   7  -7   2    1.10    0.80
  -8   7  -2    8.00    1.50
  -8   7  -2    5.30    1.70
   8  -7   2    6.50    1.50
   8  -7   2    7.50    1.60
   8  -7   2    6.30    1.90
  -9   7  -2    2.50    1.50
   9  -7   2    3.30    1.90
   9  -7   2    1.60    1.20
 -10   7  -2    1.50    1.60
  10  -7   2    1.30    1.20
  10  -7   2   -0.30    1.60
  11   6  -2    4.90    1.80
  11   6  -2    3.00    1.60
 -11  -6   2    2.00    1.60
 -11  -6   2    4.20    1.90
 -11  -6   2    2.10    1.60
  10   6  -2    6.90    2.00
  10   6  -2    2.90    1.50
 -10  -6   2    4.20    1.70
 -10  -6   2    2.50    1.50
 -10  -6   2    1.80    1.60
   9   6  -2    5.10    1.60
   9   6  -2    4.60    1.50
  -9  -6   2    3.50    1.50
  -9  -6   2    1.00    1.20
  -9  -6   2    0.40    1.20
   8   6  -2   36.10    3.40
   8   6  -2   29.90    3.30
  -8  -6   2   34.70    3.50
  -8  -6   2   32.10    2.50
  -8  -6   2   32.60    3.40
  -8  -6   2   31.90    3.30
   7   6  -2  103.89    5.50
   7   6  -2   98.59    5.50
  -7  -6   2  108.49    5.60
  -7  -6   2  105.09    4.90
  -7  -6   2  106.89    5.50
  -7  -6   2  109.99    5.90
   6   6  -2   27.40    2.30
   6   6  -2   25.30    2.70
  -6  -6   2   25.20    2.80
  -6  -6   2   25.50    2.50
  -6  -6   2   26.00    2.00
  -6  -6   2   23.50    2.50
   5   6  -2    5.70    1.30
   5   6  -2    3.10    1.10
   5   6  -2    4.10    0.80
   5   6  -2    3.80    1.00
  -5  -6   2    2.80    1.00
  -5  -6   2    4.60    1.30
  -5  -6   2    3.50    1.00
  -5  -6   2    3.60    1.00
  -5  -6   2    3.60    0.90
   4   6  -2   45.70    2.80
   4   6  -2   42.60    2.50
   4   6  -2   47.70    3.00
  -4  -6   2   42.40    2.50
  -4  -6   2   43.60    2.40
  -4  -6   2   41.80    2.50
  -4  -6   2   38.20    2.90
  -4  -6   2   41.40    2.40
   3   6  -2   22.50    2.20
   3   6  -2   18.20    2.00
   3   6  -2   23.80    1.60
  -3  -6   2   24.20    1.60
  -3  -6   2   22.50    1.50
  -3  -6   2   23.10    1.60
   2   6  -2   22.50    1.30
   2   6  -2   22.80    1.30
   2   6  -2   19.30    2.00
   2   6  -2   18.00    2.00
  -2  -6   2   23.60    1.40
  -2  -6   2   24.30    1.60
  -2  -6   2   20.50    1.30
  -2  -6   2   21.60    1.30
  -2  -6   2   21.80    1.30
   1   6  -2    0.70    0.20
   1   6  -2    0.30    0.60
   1   6  -2    1.00    0.30
   1   6  -2    0.80    0.70
   1   6  -2    0.80    0.20
   1   6  -2    1.20    0.70
  -1  -6   2    1.30    0.30
  -1  -6   2    1.50    0.60
  -1  -6   2    1.10    0.30
  -1  -6   2    1.10    0.30
  -1  -6   2    0.80    0.20
  -1  -6   2    1.00    0.30
   0   6  -2   18.70    1.80
   0   6  -2   16.90    1.80
   0   6  -2   17.30    1.80
   0   6  -2   19.20    1.90
   0  -6   2   16.70    1.60
   0  -6   2   17.50    0.70
   0  -6   2   17.30    0.70
  -1   6  -2    3.90    1.00
  -1   6  -2    5.70    1.10
  -1   6  -2    6.20    1.10
  -1   6  -2    4.90    1.10
  -2   6  -2    5.10    1.10
  -2   6  -2    7.70    1.10
  -2   6  -2    4.20    0.90
   2  -6   2    5.20    1.10
   2  -6   2    5.40    0.50
   2  -6   2    6.20    0.60
  -3   6  -2    1.40    0.40
  -3   6  -2    2.00    0.40
  -3   6  -2    2.00    0.80
  -3   6  -2    0.50    0.60
  -3   6  -2    1.40    0.60
  -3   6  -2    2.20    0.40
   3  -6   2    1.80    0.40
   3  -6   2    2.60    0.90
   3  -6   2    1.00    0.40
   3  -6   2    1.50    0.40
   3  -6   2    1.70    0.40
   3  -6   2    1.30    0.40
  -4   6  -2    0.10    0.50
  -4   6  -2   -0.40    0.30
  -4   6  -2    0.50    0.40
  -4   6  -2    0.10    0.70
  -4   6  -2    0.00    0.50
   4  -6   2    0.40    0.70
   4  -6   2    0.70    0.40
   4  -6   2   -0.30    0.40
   4  -6   2    0.10    0.40
   4  -6   2    0.60    0.40
   4  -6   2    0.00    0.50
  -5   6  -2   15.50    1.50
  -5   6  -2   14.20    2.10
  -5   6  -2   14.40    1.60
  -5   6  -2   18.50    1.40
   5  -6   2   14.60    2.00
   5  -6   2   16.40    1.60
   5  -6   2   14.80    1.50
  -6   6  -2    8.60    1.20
  -6   6  -2    9.90    1.20
  -6   6  -2    9.00    1.80
  -6   6  -2    8.70    1.30
   6  -6   2    9.70    1.40
   6  -6   2    9.80    1.90
   6  -6   2    8.50    1.30
  -7   6  -2    0.70    0.50
  -7   6  -2    0.30    0.90
  -7   6  -2    0.60    0.70
   7  -6   2    1.10    1.10
   7  -6   2    1.20    0.90
   7  -6   2    0.30    0.70
  -8   6  -2   16.50    2.50
  -8   6  -2   19.20    2.30
   8  -6   2   18.80    2.80
   8  -6   2   15.70    2.20
   8  -6   2   18.60    2.30
  -9   6  -2   -0.80    0.70
  -9   6  -2    0.50    1.10
   9  -6   2    1.80    1.10
   9  -6   2   -1.50    0.90
   9  -6   2    1.80    1.60
 -10   6  -2    0.90    1.10
 -10   6  -2    0.40    1.30
  10  -6   2    0.00    1.00
  10  -6   2    0.20    1.20
  10  -6   2    3.00    1.80
 -11   6  -2   -1.00    1.20
 -11   6  -2   -0.30    1.10
  11  -6   2    0.20    1.30
  11  -6   2   -0.40    1.20
  11  -6   2    0.30    1.90
  11   5  -2   -0.40    1.30
  11   5  -2    0.00    1.10
  11   5  -2   -0.90    1.10
 -11  -5   2    1.00    1.80
 -11  -5   2    0.40    1.30
 -11  -5   2    0.70    1.50
  10   5  -2    1.00    1.20
  10   5  -2   -1.80    0.90
  10   5  -2    0.40    1.30
 -10  -5   2   -1.20    1.00
 -10  -5   2   -0.70    1.30
 -10  -5   2   -0.50    1.10
   9   5  -2    1.70    1.20
   9   5  -2    3.30    1.60
   9   5  -2    2.70    1.40
  -9  -5   2    0.90    1.30
  -9  -5   2    4.20    1.50
  -9  -5   2    4.80    1.50
   8   5  -2    0.10    1.00
   8   5  -2    0.30    1.00
   8   5  -2    2.60    1.20
  -8  -5   2    0.20    1.00
  -8  -5   2    0.00    0.90
  -8  -5   2    0.00    0.90
  -8  -5   2   -1.00    0.80
   7   5  -2   72.39    4.30
   7   5  -2   75.99    4.40
   7   5  -2   65.49    4.20
  -7  -5   2   73.59    4.40
  -7  -5   2   75.19    3.80
  -7  -5   2   68.49    4.30
  -7  -5   2   75.39    4.40
   6   5  -2   92.99    4.40
   6   5  -2   89.79    4.80
   6   5  -2   85.59    4.60
  -6  -5   2   93.99    4.80
  -6  -5   2   87.99    4.60
  -6  -5   2   83.19    4.70
  -6  -5   2   94.59    4.30
   5   5  -2   38.40    2.50
   5   5  -2   37.10    2.70
   5   5  -2   37.40    2.50
   5   5  -2   38.60    2.30
  -5  -5   2   41.00    2.60
  -5  -5   2   37.50    2.70
  -5  -5   2   40.00    2.40
  -5  -5   2   42.00    2.50
  -5  -5   2   37.50    2.50
   4   5  -2   -0.10    0.40
   4   5  -2   -0.10    0.30
   4   5  -2    0.20    0.60
   4   5  -2    0.10    0.60
  -4  -5   2    0.40    0.50
  -4  -5   2   -0.10    0.40
  -4  -5   2   -0.70    0.50
  -4  -5   2    0.60    0.50
   3   5  -2    1.80    0.70
   3   5  -2    1.00    0.70
   3   5  -2    0.90    0.30
   3   5  -2    1.50    0.50
  -3  -5   2    1.30    0.50
  -3  -5   2    1.10    0.50
  -3  -5   2    0.40    0.50
  -3  -5   2    1.00    0.50
  -3  -5   2    0.40    0.50
   2   5  -2   14.00    1.00
   2   5  -2   18.90    1.80
   2   5  -2   18.50    1.10
   2   5  -2   16.00    1.70
  -2  -5   2   18.30    1.20
  -2  -5   2   16.10    1.30
  -2  -5   2   14.50    1.10
  -2  -5   2   17.00    1.10
  -2  -5   2   17.40    1.20
   1   5  -2    3.80    0.50
   1   5  -2    2.10    0.80
   1   5  -2    4.00    0.50
   1   5  -2    4.00    0.80
   1   5  -2    4.10    0.80
   1   5  -2    3.60    0.40
  -1  -5   2    4.50    0.50
  -1  -5   2    2.90    0.70
  -1  -5   2    6.10    0.60
  -1  -5   2    4.40    0.50
  -1  -5   2    3.00    0.40
  -1  -5   2    4.30    0.50
   0   5  -2   31.20    2.00
   0   5  -2   32.50    2.00
   0   5  -2   33.00    2.00
   0   5  -2   33.80    2.10
   0  -5   2   31.10    2.00
   0  -5   2   32.90    1.20
   0  -5   2   31.90    1.20
  -1   5  -2   13.40    1.40
  -1   5  -2    9.50    1.20
  -1   5  -2   12.90    1.40
  -1   5  -2   11.90    1.40
   1  -5   2   12.70    0.50
   1  -5   2   12.30    0.50
   1  -5   2   12.30    1.30
  -2   5  -2   30.30    2.10
  -2   5  -2   30.60    1.40
  -2   5  -2   32.30    1.30
  -2   5  -2   34.50    2.00
  -2   5  -2   32.50    1.30
  -2   5  -2   30.00    2.00
   2  -5   2   31.20    1.30
   2  -5   2   30.90    1.40
   2  -5   2   33.40    1.30
   2  -5   2   30.40    1.40
   2  -5   2   33.00    2.10
   2  -5   2   32.20    1.40
  -3   5  -2   19.80    1.20
  -3   5  -2   20.10    1.40
  -3   5  -2   17.90    1.50
  -3   5  -2   17.80    1.90
  -3   5  -2   22.90    1.30
   3  -5   2   19.10    1.20
   3  -5   2   16.20    1.80
   3  -5   2   20.20    1.20
   3  -5   2   22.20    1.20
   3  -5   2   20.10    1.20
  -4   5  -2   22.60    1.60
  -4   5  -2   26.80    1.60
  -4   5  -2   24.90    1.70
  -4   5  -2   24.60    2.00
   4  -5   2   29.20    2.20
   4  -5   2   27.20    1.60
   4  -5   2   24.80    1.60
   4  -5   2   27.40    1.50
   4  -5   2   22.40    1.60
   4  -5   2   25.50    1.60
  -5   5  -2   11.40    1.20
  -5   5  -2   11.10    1.70
  -5   5  -2   11.20    1.20
  -5   5  -2   12.90    1.40
   5  -5   2   10.60    1.30
   5  -5   2    9.90    0.90
   5  -5   2    9.30    1.60
   5  -5   2   10.10    1.30
   5  -5   2   10.50    1.30
  -6   5  -2   -0.20    0.40
  -6   5  -2    0.50    0.50
  -6   5  -2   -0.20    0.60
  -6   5  -2    0.30    0.80
   6  -5   2   -1.20    0.80
   6  -5   2    0.00    0.60
   6  -5   2   -0.70    0.50
   6  -5   2    0.50    0.30
  -7   5  -2   55.89    2.60
  -7   5  -2   57.79    3.40
  -7   5  -2   52.29    3.60
   7  -5   2   58.59    3.40
   7  -5   2   55.59    3.40
   7  -5   2   59.89    4.00
  -8   5  -2    5.70    1.60
  -8   5  -2    3.80    1.20
   8  -5   2    2.30    1.00
   8  -5   2    2.40    1.10
   8  -5   2    1.50    1.30
  -9   5  -2    1.30    1.20
  -9   5  -2    0.60    1.00
   9  -5   2    0.20    0.90
   9  -5   2    0.40    1.30
   9  -5   2   -0.10    0.90
 -10   5  -2    0.40    1.00
 -10   5  -2    1.00    1.20
  10  -5   2    1.10    1.10
  10  -5   2    0.10    1.50
  10  -5   2    1.30    1.30
 -11   5  -2    5.40    1.90
 -11   5  -2    5.10    1.90
  11  -5   2    6.00    2.00
  11  -5   2    4.00    1.70
  11  -5   2    7.80    2.60
  12   4  -2   -0.20    1.30
  12   4  -2    2.20    1.60
  12   4  -2   -0.40    1.40
 -12  -4   2   -0.70    1.50
  11   4  -2   15.50    2.80
  11   4  -2   13.30    2.70
 -11  -4   2   17.50    3.10
  10   4  -2    8.60    2.10
  10   4  -2    4.90    1.80
 -10  -4   2    4.10    1.50
 -10  -4   2    7.20    1.90
 -10  -4   2    5.50    1.80
   9   4  -2    3.70    1.50
   9   4  -2    4.70    1.60
  -9  -4   2    6.40    1.90
  -9  -4   2    5.80    1.40
  -9  -4   2    6.10    1.60
   8   4  -2   -0.80    0.70
   8   4  -2    0.90    1.00
  -8  -4   2    0.10    0.90
  -8  -4   2    0.20    0.90
  -8  -4   2   -0.40    0.90
  -8  -4   2   -0.20    0.80
   7   4  -2   90.49    5.20
   7   4  -2  107.19    5.40
   7   4  -2  111.19    5.90
  -7  -4   2  105.99    5.40
  -7  -4   2  103.69    5.20
  -7  -4   2   99.59    4.80
  -7  -4   2   95.39    5.20
   6   4  -2   62.79    3.70
   6   4  -2   64.49    3.70
   6   4  -2   59.79    3.70
  -6  -4   2   59.59    3.60
  -6  -4   2   71.79    3.90
  -6  -4   2   64.99    3.70
  -6  -4   2   65.09    3.60
  -6  -4   2   60.49    3.30
  -6  -4   2   73.29    3.80
   5   4  -2   80.59    3.70
   5   4  -2   79.29    3.70
   5   4  -2   73.99    4.00
   5   4  -2   77.49    3.90
   5   4  -2   74.79    3.90
  -5  -4   2   75.29    3.90
  -5  -4   2   77.09    3.60
  -5  -4   2   79.49    3.90
  -5  -4   2   75.79    3.80
  -5  -4   2   77.79    3.90
  -5  -4   2   74.49    4.00
   4   4  -2  127.69    4.90
   4   4  -2  115.19    5.30
   4   4  -2  130.99    5.30
   4   4  -2  121.69    5.20
   4   4  -2  115.89    5.00
  -4  -4   2  113.79    5.00
  -4  -4   2  112.59    5.10
  -4  -4   2  120.69    5.10
  -4  -4   2  118.39    4.90
  -4  -4   2  118.79    5.10
   3   4  -2   62.59    2.60
   3   4  -2   59.19    3.00
   3   4  -2   55.59    3.00
   3   4  -2   55.39    2.80
   3   4  -2   60.99    2.90
  -3  -4   2   55.79    2.70
  -3  -4   2   56.59    2.70
  -3  -4   2   58.79    2.80
  -3  -4   2   58.09    2.70
  -3  -4   2   54.69    2.80
   2   4  -2  913.11   31.60
   2   4  -2  936.01   31.80
   2   4  -2  904.61   32.10
   2   4  -2  989.60   31.40
   2   4  -2  998.50   31.60
   2   4  -2  885.91   32.00
   2   4  -2  923.31   31.60
  -2  -4   2  908.11   31.60
  -2  -4   2  897.61   31.60
  -2  -4   2  910.21   31.70
  -2  -4   2  991.70   31.90
  -2  -4   2  967.10   31.70
  -2  -4   2  931.11   31.60
  -2  -4   2  885.81   31.50
   1   4  -2  224.18    7.90
   1   4  -2  221.58    7.80
   1   4  -2  226.68    7.90
   1   4  -2  215.88    8.40
   1   4  -2  222.78    8.50
   1   4  -2  230.18    7.90
  -1  -4   2  229.38    7.90
  -1  -4   2  225.68    8.30
  -1  -4   2  219.78    7.80
  -1  -4   2  227.88    7.90
  -1  -4   2  224.08    7.90
  -1  -4   2  217.58    7.80
  -1  -4   2  223.98    7.80
   0   4  -2   62.09    2.90
   0   4  -2   60.89    2.20
   0   4  -2   57.99    2.90
   0   4  -2   59.49    2.90
   0   4  -2   60.19    2.90
   0   4  -2   61.39    2.20
   0  -4   2   59.39    2.20
   0  -4   2   54.49    2.80
   0  -4   2   59.69    2.10
   0  -4   2   61.99    2.20
   0  -4   2   59.39    2.20
   0  -4   2   59.69    2.20
  -1   4  -2  166.58    6.70
  -1   4  -2  169.78    6.60
  -1   4  -2  172.08    6.70
  -1   4  -2  178.68    6.00
  -1   4  -2  177.28    6.00
  -1   4  -2  172.88    5.90
  -1   4  -2  171.68    6.70
   1  -4   2  177.98    6.70
   1  -4   2  178.68    5.90
   1  -4   2  177.28    5.90
   1  -4   2  177.38    6.00
   1  -4   2  169.38    6.00
   1  -4   2  173.58    6.00
   1  -4   2  175.28    5.90
  -2   4  -2  108.79    3.90
  -2   4  -2  105.19    3.90
  -2   4  -2  106.39    3.80
  -2   4  -2   98.79    4.50
  -2   4  -2  106.19    4.40
  -2   4  -2  103.29    4.20
  -2   4  -2  107.19    3.80
   2  -4   2   98.59    4.40
   2  -4   2  105.79    3.80
   2  -4   2  102.09    3.90
   2  -4   2  101.09    3.90
   2  -4   2  106.09    3.80
   2  -4   2   99.99    3.90
   2  -4   2  104.69    3.90
  -3   4  -2   15.80    1.20
  -3   4  -2   17.90    1.30
  -3   4  -2   12.70    1.50
  -3   4  -2   18.80    1.20
  -3   4  -2   18.40    1.10
  -3   4  -2   16.70    1.10
   3  -4   2   18.60    1.20
   3  -4   2   17.80    1.20
   3  -4   2   16.10    1.10
   3  -4   2   16.80    1.10
   3  -4   2   17.50    1.10
   3  -4   2   14.90    1.50
   3  -4   2   15.90    1.10
  -4   4  -2  113.29    4.70
  -4   4  -2  114.39    4.70
  -4   4  -2  113.99    4.50
  -4   4  -2  109.19    5.10
  -4   4  -2  117.89    4.40
   4  -4   2  109.09    4.70
   4  -4   2  120.39    4.40
   4  -4   2  117.79    5.20
   4  -4   2  111.09    4.70
   4  -4   2  116.79    4.70
  -5   4  -2    0.00    0.30
  -5   4  -2    0.10    0.40
  -5   4  -2    0.30    0.40
  -5   4  -2    1.30    0.70
  -5   4  -2    1.10    0.60
   5  -4   2    0.40    0.30
   5  -4   2    0.60    0.50
   5  -4   2    0.20    0.50
   5  -4   2    0.20    0.70
   5  -4   2    0.20    0.50
  -6   4  -2   63.09    3.60
  -6   4  -2   60.09    2.60
  -6   4  -2   56.69    3.30
  -6   4  -2   63.59    3.10
  -6   4  -2   63.19    2.80
   6  -4   2   59.39    3.40
   6  -4   2   58.49    3.30
   6  -4   2   57.49    3.30
   6  -4   2   65.09    3.80
   6  -4   2   63.69    2.40
  -7   4  -2   34.80    1.60
  -7   4  -2   31.30    2.50
  -7   4  -2   28.10    2.90
  -7   4  -2   32.60    1.70
   7  -4   2   29.20    2.40
   7  -4   2   35.10    2.60
   7  -4   2   27.50    3.00
  -8   4  -2    7.40    1.50
  -8   4  -2    4.30    1.40
   8  -4   2    3.80    1.50
   8  -4   2    7.80    1.60
   8  -4   2    3.60    1.30
  -9   4  -2    8.00    1.80
  -9   4  -2    8.10    1.70
   9  -4   2    9.00    1.90
   9  -4   2    4.70    1.40
   9  -4   2    8.60    2.10
 -10   4  -2    1.90    1.30
 -10   4  -2    1.40    1.30
  10  -4   2    3.30    1.50
  10  -4   2    2.90    1.80
  10  -4   2    2.00    1.10
 -11   4  -2    5.70    1.80
 -11   4  -2    4.10    1.80
  11  -4   2    3.30    1.60
  11  -4   2    2.60    2.00
  11  -4   2    5.30    1.90
 -12   4  -2   -0.50    1.20
  12  -4   2   -0.80    1.20
  12  -4   2   -0.30    1.70
  12  -4   2    0.50    1.60
  12   3  -2   -0.70    1.50
  12   3  -2   -1.40    1.20
 -12  -3   2    0.60    1.60
  11   3  -2    1.50    1.40
  11   3  -2    1.20    1.70
 -11  -3   2   -0.30    1.30
  10   3  -2    3.00    1.70
  10   3  -2    1.00    1.20
 -10  -3   2    0.90    1.00
 -10  -3   2    0.30    1.10
 -10  -3   2    1.10    1.20
   9   3  -2    3.00    1.30
   9   3  -2    4.00    1.50
  -9  -3   2    3.30    1.50
  -9  -3   2    5.10    1.30
  -9  -3   2    6.30    1.60
   8   3  -2    1.20    1.10
   8   3  -2   -0.30    0.80
  -8  -3   2    0.70    1.00
  -8  -3   2    0.50    0.90
  -8  -3   2    0.30    0.70
  -8  -3   2    0.10    0.90
   7   3  -2   65.19    4.20
   7   3  -2   68.89    4.20
   7   3  -2   77.49    4.10
   7   3  -2   75.39    4.30
  -7  -3   2   75.79    4.30
  -7  -3   2   73.49    3.90
  -7  -3   2   71.69    4.30
  -7  -3   2   73.09    4.00
  -7  -3   2   70.19    4.10
   6   3  -2   48.30    3.20
   6   3  -2   47.50    2.90
   6   3  -2   47.20    3.00
   6   3  -2   46.20    3.10
  -6  -3   2   50.99    3.00
  -6  -3   2   48.50    3.00
  -6  -3   2   45.40    2.90
  -6  -3   2   41.80    2.80
  -6  -3   2   50.99    2.90
  -6  -3   2   42.30    3.00
   5   3  -2    0.30    0.40
   5   3  -2    0.20    0.60
   5   3  -2    0.40    0.50
   5   3  -2    0.10    0.50
   5   3  -2    0.50    0.70
  -5  -3   2    0.00    0.50
  -5  -3   2    0.00    0.60
  -5  -3   2    0.30    0.60
  -5  -3   2    0.30    0.60
  -5  -3   2   -0.10    0.60
   4   3  -2   10.20    1.30
   4   3  -2   11.70    1.40
   4   3  -2   11.40    1.30
   4   3  -2    9.20    1.10
  -4  -3   2   11.30    1.30
  -4  -3   2   11.30    1.40
  -4  -3   2    9.10    1.10
  -4  -3   2    9.80    1.20
  -4  -3   2    9.50    1.30
   3   3  -2   16.20    1.50
   3   3  -2   13.60    1.10
   3   3  -2   13.50    1.30
   3   3  -2   11.20    1.10
   3   3  -2   13.40    1.30
   3   3  -2   16.00    1.50
  -3  -3   2   11.60    1.20
  -3  -3   2   15.90    1.20
  -3  -3   2   12.40    1.20
  -3  -3   2   12.50    1.30
  -3  -3   2   11.80    1.20
  -3  -3   2   13.80    1.10
   2   3  -2  555.34   19.60
   2   3  -2  579.84   19.30
   2   3  -2  574.34   19.40
   2   3  -2  553.14   19.70
   2   3  -2  571.04   19.50
   2   3  -2  589.54   19.50
   2   3  -2  552.44   19.50
  -2  -3   2  543.75   19.50
  -2  -3   2  553.74   19.40
  -2  -3   2  573.44   19.50
  -2  -3   2  583.94   19.50
  -2  -3   2  554.94   19.50
  -2  -3   2  561.34   19.40
  -2  -3   2  562.74   19.40
  -1  -3   2   30.20    1.40
  -1  -3   2   28.00    1.40
  -1  -3   2   29.90    1.40
   0   3  -2 1928.81   62.49
   0   3  -2 1876.01   62.49
   0   3  -2 1944.11   62.39
   0   3  -2 1762.92   62.09
   0   3  -2 1836.82   62.49
   0  -3   2 1838.42   62.49
   0  -3   2 1869.81   62.49
   0  -3   2 1836.42   61.89
   0  -3   2 1844.52   62.09
   0  -3   2 1935.21   62.79
   0  -3   2 1836.22   62.09
   0  -3   2 1807.12   62.29
  -1   3  -2   72.79    2.60
  -1   3  -2   67.29    3.00
  -1   3  -2   69.49    2.90
  -1   3  -2   59.69    2.90
  -1   3  -2   67.69    2.50
  -1   3  -2   67.29    2.90
   1  -3   2   67.99    2.90
   1  -3   2   68.19    2.50
   1  -3   2   71.29    2.50
   1  -3   2   69.59    2.60
   1  -3   2   66.19    2.50
   1  -3   2   64.49    2.90
   1  -3   2   70.99    3.00
  -2   3  -2 1199.18   41.10
  -2   3  -2 1200.98   40.80
  -2   3  -2 1208.98   40.90
  -2   3  -2 1263.27   41.20
  -2   3  -2 1266.97   40.80
  -2   3  -2 1144.99   41.20
  -2   3  -2 1202.58   40.80
  -2   3  -2 1259.57   40.50
   2  -3   2 1164.58   40.70
   2  -3   2 1274.77   40.90
   2  -3   2 1255.87   41.10
   2  -3   2 1161.08   40.80
   2  -3   2 1179.48   40.80
   2  -3   2 1288.07   41.20
   2  -3   2 1152.48   41.10
   2  -3   2 1179.68   40.80
   2  -3   2 1256.27   40.80
  -3   3  -2   88.69    3.80
  -3   3  -2   94.59    3.60
  -3   3  -2   98.79    3.80
  -3   3  -2   89.69    4.10
  -3   3  -2   97.49    3.80
  -3   3  -2   90.09    3.60
  -3   3  -2   96.99    3.80
   3  -3   2   93.19    3.70
   3  -3   2   94.39    3.80
   3  -3   2   92.69    3.80
   3  -3   2   90.19    3.70
   3  -3   2   93.69    3.70
   3  -3   2   87.29    3.80
   3  -3   2   91.09    3.80
   3  -3   2   96.39    3.60
   3  -3   2   91.89    4.10
  -4   3  -2    0.40    0.40
  -4   3  -2    1.20    0.50
  -4   3  -2    0.20    0.40
  -4   3  -2    0.40    0.60
   4  -3   2    1.40    0.50
   4  -3   2    0.50    0.40
   4  -3   2    0.90    0.40
   4  -3   2    0.60    0.50
   4  -3   2    0.40    0.60
  -5   3  -2    3.40    1.00
  -5   3  -2    4.40    0.70
  -5   3  -2    5.60    1.00
  -5   3  -2    4.80    0.80
  -5   3  -2    4.60    0.60
   5  -3   2    3.50    0.80
   5  -3   2    3.60    1.00
   5  -3   2    5.60    1.00
   5  -3   2    4.80    0.90
   5  -3   2    4.70    0.60
  -6   3  -2   13.40    1.80
  -6   3  -2   11.70    0.80
  -6   3  -2   11.90    0.90
  -6   3  -2   12.20    1.60
  -6   3  -2   11.70    1.40
   6  -3   2   10.30    0.80
   6  -3   2   11.70    1.60
   6  -3   2    9.20    1.40
   6  -3   2    9.90    1.60
   6  -3   2    9.90    1.50
  -7   3  -2    0.80    0.40
  -7   3  -2    1.70    0.90
  -7   3  -2    0.90    0.30
  -7   3  -2    1.10    0.80
   7  -3   2   -0.30    0.80
   7  -3   2    2.20    1.20
   7  -3   2    1.50    0.90
  -8   3  -2    5.50    1.40
   8  -3   2    2.40    1.10
   8  -3   2    5.60    1.60
   8  -3   2    3.30    1.20
  -9   3  -2    0.50    0.90
   9  -3   2    1.90    1.10
   9  -3   2   -0.20    0.80
   9  -3   2    0.10    1.10
 -10   3  -2    3.80    1.50
  10  -3   2    2.50    1.70
  10  -3   2    3.30    1.40
  10  -3   2    1.20    1.10
 -11   3  -2    6.50    1.90
 -11   3  -2    9.60    2.30
  11  -3   2    4.60    1.70
  11  -3   2   10.20    2.60
  11  -3   2    9.90    2.20
 -12   3  -2    1.20    1.40
 -12   3  -2    0.80    1.40
  12  -3   2    0.40    1.30
  12  -3   2   -1.10    1.90
  12  -3   2   -1.20    1.30
  12   2  -2    1.10    1.90
  12   2  -2   -0.70    1.20
 -12  -2   2    2.90    2.00
  11   2  -2    0.00    1.20
  11   2  -2    3.80    1.80
 -11  -2   2    4.30    2.00
  10   2  -2    1.60    1.50
  10   2  -2    3.20    1.60
 -10  -2   2    1.30    1.20
   9   2  -2    0.20    1.00
   9   2  -2    3.40    1.50
  -9  -2   2    3.10    1.10
  -9  -2   2    1.40    1.10
  -9  -2   2    1.60    1.20
   8   2  -2    7.90    1.60
   8   2  -2    8.00    1.70
   8   2  -2    8.40    1.90
   8   2  -2   10.20    1.80
  -8  -2   2    9.10    1.50
  -8  -2   2   13.50    2.20
  -8  -2   2    7.30    1.60
  -8  -2   2    9.80    1.90
   7   2  -2   96.69    5.20
   7   2  -2  105.69    5.20
   7   2  -2  100.29    5.30
   7   2  -2  106.39    5.10
  -7  -2   2   90.39    4.70
  -7  -2   2  100.99    5.10
  -7  -2   2   95.69    5.20
  -7  -2   2  100.59    4.70
  -7  -2   2   98.79    5.10
   6   2  -2    4.50    1.10
   6   2  -2    3.50    1.00
   6   2  -2    3.90    1.10
   6   2  -2    4.10    1.00
  -6  -2   2    3.50    1.00
  -6  -2   2    3.80    0.90
  -6  -2   2    2.70    1.00
  -6  -2   2    4.00    1.00
  -6  -2   2    2.80    0.90
  -6  -2   2    2.50    1.00
   5   2  -2   35.30    2.30
   5   2  -2   36.20    1.90
   5   2  -2   36.50    2.40
   5   2  -2   36.80    2.30
   5   2  -2   36.60    2.50
  -5  -2   2   38.70    2.10
  -5  -2   2   37.00    2.40
  -5  -2   2   36.60    2.30
  -5  -2   2   33.80    2.30
  -5  -2   2   31.30    2.30
   4   2  -2   99.59    4.20
   4   2  -2   95.09    4.20
   4   2  -2   91.59    3.90
   4   2  -2   96.79    4.40
   4   2  -2   96.59    4.40
  -4  -2   2  104.69    4.00
  -4  -2   2   97.89    4.40
  -4  -2   2   96.89    4.20
  -4  -2   2   97.49    4.30
  -4  -2   2   97.69    4.30
  -4  -2   2   95.09    4.40
   3   2  -2   48.30    2.50
   3   2  -2   45.20    2.20
   3   2  -2   45.40    2.50
   3   2  -2   50.99    2.40
   3   2  -2   46.30    2.30
  -3  -2   2   49.50    2.40
  -3  -2   2   43.80    2.30
  -3  -2   2   51.59    2.30
  -3  -2   2   46.10    2.30
  -3  -2   2   46.50    2.40
  -3  -2   2   48.90    2.30
  -3  -2   2   46.20    2.40
   2   2  -2  162.98    6.20
   2   2  -2  155.78    6.10
   2   2  -2  173.18    6.20
   2   2  -2  159.58    6.00
   2   2  -2  162.38    6.00
   2   2  -2  161.58    6.00
   2   2  -2  176.28    6.20
  -2  -2   2  174.48    6.10
  -2  -2   2  162.58    6.10
  -2  -2   2  160.58    6.10
  -2  -2   2  173.18    6.20
  -2  -2   2  151.08    6.10
  -2  -2   2  157.38    6.10
  -2  -2   2  168.88    6.20
   1   2  -2 1231.28   40.20
   1   2  -2 1194.48   40.10
   1   2  -2 1136.39   40.40
   1   2  -2 1204.78   40.20
   1   2  -2 1217.48   40.30
   1   2  -2 1225.08   40.20
   1   2  -2 1181.58   40.10
  -1  -2   2 1130.79   40.10
  -1  -2   2 1275.77   40.30
  -1  -2   2 1214.28   40.20
  -1  -2   2 1177.08   40.10
  -1  -2   2 1152.28   40.40
  -1  -2   2 1194.78   40.20
  -1  -2   2 1225.98   40.10
  -1  -2   2 1186.08   40.20
   0   2  -2 9681.73  314.07
   0   2  -2 9470.15  313.67
   0   2  -2 9598.04  313.87
   0   2  -2 9124.29  314.87
   0   2  -2 9999.00  312.97
   0   2  -2 9221.38  315.57
   0   2  -2 9301.37  312.87
   0   2  -2 9255.07  315.07
   0  -2   2 9712.73  315.07
   0  -2   2 9281.87  314.67
   0  -2   2 9264.47  313.87
   0  -2   2 9173.38  313.37
   0  -2   2 9136.69  313.47
   0  -2   2 9805.82  315.17
   0  -2   2 9498.45  314.87
   0  -2   2 9120.69  313.27
   0  -2   2 9105.19  315.47
   0  -2   2 9310.27  313.47
  -1   2  -2   88.09    3.40
  -1   2  -2   90.89    3.10
  -1   2  -2   84.79    3.20
  -1   2  -2   91.09    3.30
  -1   2  -2   83.99    3.40
  -1   2  -2   83.49    3.50
  -1   2  -2   90.19    3.30
  -1   2  -2   90.59    3.10
  -1   2  -2   87.59    3.50
   1  -2   2   88.29    3.30
   1  -2   2   89.69    3.40
   1  -2   2   85.89    3.20
   1  -2   2   93.19    3.50
   1  -2   2   85.09    3.40
   1  -2   2   84.69    3.20
   1  -2   2   93.29    3.40
   1  -2   2   88.49    3.30
   1  -2   2   81.89    3.30
  -2   2  -2   42.50    2.00
  -2   2  -2   45.40    1.90
  -2   2  -2   45.30    2.10
  -2   2  -2   42.60    2.10
  -2   2  -2   45.40    1.90
  -2   2  -2   41.60    1.90
  -2   2  -2   45.90    2.00
   2  -2   2   46.10    1.90
   2  -2   2   43.20    2.10
   2  -2   2   43.30    2.00
   2  -2   2   43.40    1.90
   2  -2   2   46.30    2.00
   2  -2   2   44.00    2.00
   2  -2   2   46.00    2.00
   2  -2   2   44.80    2.00
   2  -2   2   44.40    1.90
  -3   2  -2   28.60    1.60
  -3   2  -2   27.30    1.50
  -3   2  -2   29.70    1.60
  -3   2  -2   28.30    1.60
  -3   2  -2   28.50    1.30
  -3   2  -2   26.50    1.40
  -3   2  -2   28.90    1.70
   3  -2   2   26.50    1.60
   3  -2   2   28.10    1.60
   3  -2   2   27.80    1.40
   3  -2   2   29.40    1.60
   3  -2   2   28.40    1.30
   3  -2   2   26.80    1.50
   3  -2   2   25.90    1.70
   3  -2   2   28.50    1.60
  -4   2  -2  171.88    6.10
  -4   2  -2  172.58    6.40
  -4   2  -2  176.38    6.70
  -4   2  -2  173.98    6.80
  -4   2  -2  178.98    6.40
   4  -2   2  165.88    7.00
   4  -2   2  165.88    6.80
   4  -2   2  187.78    6.40
   4  -2   2  182.18    6.80
   4  -2   2  179.58    6.80
  -5   2  -2  257.87    9.10
  -5   2  -2  263.57    9.80
  -5   2  -2  252.47    9.10
  -5   2  -2  260.97    9.60
  -5   2  -2  256.57    8.70
   5  -2   2  263.07    9.70
   5  -2   2  237.18    9.90
   5  -2   2  268.87    9.10
   5  -2   2  250.67    9.70
   5  -2   2  249.18    9.80
  -6   2  -2  173.78    6.20
  -6   2  -2  168.58    7.20
  -6   2  -2  173.98    6.30
   6  -2   2  164.28    7.20
   6  -2   2  171.58    7.20
   6  -2   2  176.78    6.30
   6  -2   2  163.88    7.40
   6  -2   2  185.28    7.30
  -7   2  -2   42.00    1.90
  -7   2  -2   38.70    1.60
  -7   2  -2   38.70    2.80
   7  -2   2   42.10    2.90
   7  -2   2   42.30    3.00
   7  -2   2   35.40    2.70
   7  -2   2   33.50    2.90
   7  -2   2   42.60    2.20
  -8   2  -2    0.00    0.80
  -8   2  -2    1.40    0.50
   8  -2   2    1.10    1.10
   8  -2   2    1.50    1.00
   8  -2   2    0.80    0.90
  -9   2  -2    1.10    1.10
   9  -2   2    2.20    1.40
   9  -2   2    0.60    0.90
   9  -2   2    0.60    1.00
 -10   2  -2    3.60    1.40
  10  -2   2    2.60    1.40
  10  -2   2    4.90    1.90
  10  -2   2    3.00    1.30
 -11   2  -2    1.30    1.20
  11  -2   2    0.80    1.60
  11  -2   2   -0.10    1.10
  11  -2   2    1.50    1.30
 -12   2  -2    1.90    1.60
  12  -2   2    2.00    2.00
  12  -2   2    1.90    1.90
  12  -2   2    3.10    1.70
  12   1  -2   10.90    2.80
  12   1  -2    1.60    1.70
 -12  -1   2    4.00    2.00
  11   1  -2    5.10    2.00
  11   1  -2    4.70    2.00
 -11  -1   2    3.90    1.80
  10   1  -2    0.10    1.20
  10   1  -2   -1.10    0.90
 -10  -1   2    2.20    1.40
   9   1  -2    1.90    1.30
   9   1  -2    4.40    1.40
   9   1  -2    1.60    1.10
   9   1  -2    1.90    1.30
  -9  -1   2   -1.50    0.70
  -9  -1   2    3.10    1.40
  -9  -1   2    2.20    1.30
  -9  -1   2    1.30    0.80
   8   1  -2   34.40    3.40
   8   1  -2   34.40    2.80
   8   1  -2   39.40    3.30
   8   1  -2   34.90    3.50
  -8  -1   2   37.30    2.90
  -8  -1   2   36.20    2.30
  -8  -1   2   32.60    3.30
  -8  -1   2   42.30    3.20
   7   1  -2    3.50    1.30
   7   1  -2    4.30    1.20
   7   1  -2    4.10    1.20
   7   1  -2    4.20    1.10
  -7  -1   2    6.60    1.40
  -7  -1   2    6.20    1.40
  -7  -1   2    5.60    1.30
  -7  -1   2    5.50    1.00
  -7  -1   2    3.40    1.10
   6   1  -2   -0.30    0.60
   6   1  -2    0.50    0.70
   6   1  -2    0.40    0.60
   6   1  -2    0.50    0.70
  -6  -1   2   -0.20    0.40
  -6  -1   2   -0.30    0.70
  -6  -1   2    0.50    0.70
  -6  -1   2    0.00    0.60
  -6  -1   2    0.00    0.70
   5   1  -2   40.20    2.70
   5   1  -2   49.99    3.00
   5   1  -2   46.90    2.80
   5   1  -2   46.70    2.10
   5   1  -2   41.30    2.60
  -5  -1   2   50.99    2.90
  -5  -1   2   45.30    2.70
  -5  -1   2   50.19    2.90
  -5  -1   2   58.99    2.90
   4   1  -2   66.99    3.20
   4   1  -2   67.69    3.40
   4   1  -2   73.59    3.50
   4   1  -2   66.99    3.30
   4   1  -2   70.99    2.80
  -4  -1   2   68.59    3.30
  -4  -1   2   66.39    3.20
  -4  -1   2   64.69    3.30
  -4  -1   2   67.09    3.30
  -4  -1   2   64.79    3.20
   3   1  -2   43.50    2.40
   3   1  -2   43.30    2.30
   3   1  -2   42.20    2.00
   3   1  -2   46.70    2.30
   3   1  -2   46.30    2.30
   3   1  -2   52.39    2.60
  -3  -1   2   48.60    2.30
  -3  -1   2   43.80    2.30
  -3  -1   2   40.40    2.20
  -3  -1   2   48.80    2.40
  -3  -1   2   44.50    2.30
   2   1  -2    0.20    0.40
   2   1  -2   -0.10    0.30
   2   1  -2   -0.10    0.30
   2   1  -2   -0.10    0.40
  -2  -1   2    0.20    0.40
  -2  -1   2    0.20    0.40
  -2  -1   2   -0.40    0.30
   1   1  -2  140.59    5.10
   1   1  -2  149.88    5.20
   1   1  -2  137.19    5.10
   1   1  -2  133.29    5.10
   1   1  -2  134.39    5.10
   1   1  -2  137.39    4.80
   1   1  -2  135.19    5.00
  -1  -1   2  135.19    5.00
  -1  -1   2  137.09    5.10
  -1  -1   2  138.99    4.90
  -1  -1   2  138.29    5.20
  -1  -1   2  138.09    5.10
  -1  -1   2  133.29    5.10
  -1  -1   2  128.99    5.10
   0   1  -2 1795.02   58.09
   0   1  -2 1733.63   58.09
   0   1  -2 1849.71   58.19
   0   1  -2 1744.13   58.19
   0   1  -2 1690.83   58.09
   0   1  -2 1681.43   58.09
   0   1  -2 1734.63   58.29
   0  -1   2 1709.43   58.09
   0  -1   2 1779.82   58.09
   0  -1   2 1792.32   58.09
   0  -1   2 1652.83   58.29
   0  -1   2 1693.93   58.19
   0  -1   2 1749.22   58.19
   0  -1   2 1771.22   58.19
  -1   1  -2   45.40    1.70
  -1   1  -2   42.10    1.90
  -1   1  -2   44.40    1.90
  -1   1  -2   45.70    1.80
  -1   1  -2   43.10    1.90
  -1   1  -2   46.10    1.80
  -1   1  -2   45.50    1.90
  -1   1  -2   43.30    1.80
  -1   1  -2   45.70    1.90
   1  -1   2   46.50    1.90
   1  -1   2   45.70    1.90
   1  -1   2   43.00    1.80
   1  -1   2   46.00    1.70
   1  -1   2   43.60    1.80
   1  -1   2   44.70    1.90
   1  -1   2   43.70    1.90
   1  -1   2   44.00    1.90
   1  -1   2   41.70    1.80
   1  -1   2   43.00    2.00
  -2   1  -2    2.00    0.40
  -2   1  -2    0.80    0.40
  -2   1  -2    0.80    0.40
  -2   1  -2    0.80    0.40
  -2   1  -2    0.60    0.30
  -2   1  -2    0.40    0.40
  -2   1  -2    0.80    0.40
   2  -1   2   -0.40    0.30
   2  -1   2   -0.20    0.30
   2  -1   2    0.70    0.40
   2  -1   2    0.40    0.40
   2  -1   2    0.20    0.20
   2  -1   2    0.70    0.30
   2  -1   2    0.40    0.40
   2  -1   2    0.20    0.30
   2  -1   2    0.50    0.20
  -3   1  -2  117.59    4.70
  -3   1  -2  125.79    4.90
  -3   1  -2  118.09    4.60
  -3   1  -2  134.29    4.90
  -3   1  -2  116.49    4.80
   3  -1   2  124.19    4.80
   3  -1   2  126.49    4.60
   3  -1   2  113.29    4.80
   3  -1   2  125.29    4.80
   3  -1   2  128.49    4.90
   3  -1   2  118.49    4.90
  -4   1  -2   23.60    1.70
  -4   1  -2   24.80    1.40
  -4   1  -2   23.70    1.50
   4  -1   2   26.30    1.60
   4  -1   2   22.10    1.70
   4  -1   2   26.40    1.40
   4  -1   2   23.40    1.60
   4  -1   2   27.60    1.70
  -5   1  -2   14.50    1.60
  -5   1  -2   12.40    1.30
   5  -1   2   10.50    1.30
   5  -1   2   10.80    1.30
  -6   1  -2   11.70    1.40
  -6   1  -2   10.40    0.80
  -6   1  -2   13.40    1.70
  -6   1  -2   11.80    1.10
   6  -1   2   12.30    1.60
   6  -1   2   11.90    1.10
   6  -1   2   10.30    1.40
   6  -1   2    9.60    1.50
   6  -1   2   11.40    1.50
  -7   1  -2    1.10    0.70
  -7   1  -2    0.20    0.70
  -7   1  -2    0.00    0.30
  -7   1  -2    0.10    0.40
   7  -1   2    1.50    0.80
   7  -1   2    0.10    0.90
   7  -1   2    0.90    0.50
   7  -1   2    1.50    0.90
   7  -1   2    0.60    0.70
  -8   1  -2    0.60    0.50
  -8   1  -2    1.00    0.90
  -8   1  -2    1.00    0.80
   8  -1   2    1.50    1.00
   8  -1   2   -1.50    0.70
   8  -1   2    0.30    0.80
  -9   1  -2    8.70    1.80
   9  -1   2   10.10    2.10
   9  -1   2    8.30    1.70
   9  -1   2   10.60    1.90
 -10   1  -2    0.50    1.10
  10  -1   2    0.00    1.20
  10  -1   2    1.20    1.00
  10  -1   2    2.60    1.30
 -11   1  -2    5.00    1.80
  11  -1   2    5.90    1.80
  11  -1   2    4.40    1.80
  11  -1   2    9.00    2.50
 -12   1  -2   -1.40    1.10
  12  -1   2   -0.50    1.60
  12  -1   2   -1.10    1.50
  12   0  -2    4.10    2.10
  12   0  -2    3.60    2.20
 -12   0   2    1.10    1.70
  11   0  -2   -0.50    1.10
  11   0  -2   -0.10    1.50
 -11   0   2   -0.30    1.30
  10   0  -2    0.20    1.30
  10   0  -2    2.60    1.50
 -10   0   2    1.20    1.30
   9   0  -2    2.50    1.30
   9   0  -2    4.60    1.70
   9   0  -2    0.70    1.20
   9   0  -2    1.70    1.20
  -9   0   2    5.10    1.60
  -9   0   2    2.80    1.30
   8   0  -2    2.20    1.00
   8   0  -2    0.40    0.90
   8   0  -2    2.90    1.30
   8   0  -2    3.50    1.30
  -8   0   2    2.10    1.10
  -8   0   2    2.50    1.10
  -8   0   2    3.80    1.40
  -8   0   2    3.50    0.80
   7   0  -2   -0.80    0.60
   7   0  -2    0.40    0.90
   7   0  -2   -0.50    0.60
   7   0  -2    1.20    1.00
  -7   0   2   -0.70    0.70
  -7   0   2   -0.20    0.70
  -7   0   2    0.10    0.40
  -7   0   2    0.80    0.90
   6   0  -2    5.70    1.20
   6   0  -2    7.70    1.40
   6   0  -2    7.30    1.40
   6   0  -2    6.30    1.40
  -6   0   2    6.30    1.30
  -6   0   2    7.50    1.40
  -6   0   2    8.90    1.00
  -6   0   2    8.70    1.40
  -6   0   2    4.60    1.10
   5   0  -2   22.70    1.90
   5   0  -2   26.80    1.20
   5   0  -2   30.10    2.00
   5   0  -2   27.30    2.10
   5   0  -2   28.60    2.10
  -5   0   2   28.60    2.10
  -5   0   2   28.40    2.10
  -5   0   2   27.20    2.00
   4   0  -2 1163.78   39.20
   4   0  -2 1136.09   40.10
   4   0  -2 1245.98   40.00
   4   0  -2 1217.68   40.00
   4   0  -2 1160.88   40.00
   4   0  -2 1137.39   40.10
  -4   0   2 1116.49   40.00
  -4   0   2 1207.08   40.00
  -4   0   2 1168.58   39.90
  -4   0   2 1145.19   39.90
   3   0  -2  506.85   17.30
   3   0  -2  517.95   17.80
   3   0  -2  516.55   17.80
   3   0  -2  509.35   17.80
   3   0  -2  502.35   17.90
  -3   0   2  524.55   17.80
  -3   0   2  500.55   17.80
  -3   0   2  486.55   17.70
  -3   0   2  513.55   17.80
  -3   0   2  512.35   17.80
   2   0  -2 1754.12   61.49
   2   0  -2 1793.92   61.29
   2   0  -2 1857.11   61.39
   2   0  -2 1944.91   61.49
   2   0  -2 1785.72   61.39
   2   0  -2 1890.91   61.39
  -2   0   2 1788.42   61.39
  -2   0   2 1825.62   61.29
  -2   0   2 1867.11   61.39
  -2   0   2 1840.92   61.39
  -2   0   2 1889.61   61.49
  -2   0   2 1714.13   61.39
   1   0  -2   61.09    2.60
   1   0  -2   67.09    2.70
   1   0  -2   66.99    2.50
   1   0  -2   63.19    2.70
   1   0  -2   68.49    2.70
   1   0  -2   66.49    2.70
   1   0  -2   63.89    2.70
   1   0  -2   64.69    2.70
  -1   0   2   63.69    2.70
  -1   0   2   64.19    2.50
  -1   0   2   67.29    2.70
  -1   0   2   66.29    2.70
  -1   0   2   63.89    2.70
  -1   0   2   64.19    2.60
  -1   0   2   67.29    2.70
  -1   0   2   61.59    2.60
   0   0  -2 1190.88   40.80
   0   0  -2 1212.68   40.90
   0   0  -2 1167.88   40.80
   0   0  -2 1201.28   40.90
   0   0  -2 1225.78   40.80
   0   0  -2 1198.38   40.90
   0   0  -2 1328.67   41.00
   0   0   2 1191.18   40.80
   0   0   2 1216.18   40.70
   0   0   2 1232.48   40.90
   0   0   2 1185.48   40.90
   0   0   2 1268.17   40.90
   0   0   2 1192.98   40.80
   0   0   2 1243.18   40.90
  -1   0  -2 1553.44   49.50
  -1   0  -2 1523.75   49.50
  -1   0  -2 1512.45   49.50
  -1   0  -2 1512.35   49.60
  -1   0  -2 1494.05   49.50
  -1   0  -2 1433.96   49.50
  -1   0  -2 1420.86   49.40
  -1   0  -2 1466.35   49.40
   1   0   2 1490.35   49.40
   1   0   2 1429.36   49.40
   1   0   2 1492.05   49.50
   1   0   2 1491.45   49.50
   1   0   2 1431.56   49.50
   1   0   2 1444.86   49.50
   1   0   2 1535.35   49.50
   1   0   2 1441.56   49.40
   1   0   2 1427.36   49.30
  -2   0  -2 1060.29   36.00
  -2   0  -2 1127.69   36.10
  -2   0  -2 1088.79   36.00
  -2   0  -2 1093.79   36.00
  -2   0  -2 1063.79   36.00
  -2   0  -2 1066.29   36.00
  -2   0  -2 1034.80   36.00
   2   0   2 1038.00   36.10
   2   0   2 1098.69   36.10
   2   0   2 1012.30   36.10
   2   0   2 1072.99   36.00
   2   0   2 1049.89   36.00
   2   0   2 1106.39   36.00
   2   0   2 1030.90   36.00
  -3   0  -2    8.90    1.00
  -3   0  -2    8.80    0.90
  -3   0  -2   11.90    1.20
  -3   0  -2   10.30    1.00
  -3   0  -2    7.50    0.90
  -3   0  -2   10.80    1.10
   3   0   2   10.40    1.00
   3   0   2    7.90    0.90
   3   0   2    8.40    1.00
   3   0   2    9.40    1.00
   3   0   2    6.00    0.80
   3   0   2    9.00    0.90
  -4   0  -2   18.30    1.20
  -4   0  -2   17.60    1.30
  -4   0  -2   18.70    1.50
   4   0   2   18.50    1.50
   4   0   2   17.90    1.20
   4   0   2   19.70    1.40
   4   0   2   17.90    1.40
   4   0   2   17.40    1.40
  -5   0  -2  569.44   19.70
  -5   0  -2  553.74   20.10
  -5   0  -2  564.74   20.00
   5   0   2  591.44   20.10
   5   0   2  598.94   19.70
   5   0   2  566.64   20.00
   5   0   2  540.15   20.20
   5   0   2  545.05   20.20
  -6   0  -2   74.39    3.90
  -6   0  -2   80.49    4.20
  -6   0  -2   84.99    3.60
   6   0   2   80.49    4.30
   6   0   2   79.69    4.00
   6   0   2   86.19    4.30
   6   0   2   85.79    4.10
  -7   0  -2   37.80    2.70
  -7   0  -2   32.80    2.10
  -7   0  -2   35.10    2.50
   7   0   2   32.60    2.50
   7   0   2   31.70    2.70
   7   0   2   35.30    2.70
  -8   0  -2   21.50    2.60
  -8   0  -2   20.10    1.60
  -8   0  -2   25.50    2.60
   8   0   2   28.30    3.10
   8   0   2   22.20    2.60
   8   0   2   23.00    2.50
  -9   0  -2   11.90    2.10
  -9   0  -2    9.40    1.30
   9   0   2    9.90    2.10
   9   0   2    9.50    1.80
   9   0   2   12.20    2.10
 -10   0  -2    0.10    1.10
  10   0   2    0.00    1.00
  10   0   2    0.90    1.20
  10   0   2   -0.30    1.10
 -11   0  -2    4.10    1.70
  11   0   2    5.20    2.00
  11   0   2    8.20    2.20
  11   0   2   12.30    2.20
 -12   0  -2   -2.30    1.00
  12   0   2   -2.30    1.30
  12   0   2   -1.90    1.10
  12  -1  -2    2.00    2.20
  12  -1  -2    8.50    2.40
 -12   1   2    5.70    2.30
  11  -1  -2   -1.90    1.10
  11  -1  -2   -0.30    1.70
 -11   1   2    1.70    1.40
  10  -1  -2    0.40    1.30
  10  -1  -2    4.40    1.70
  10  -1  -2    2.30    1.30
 -10   1   2    1.80    1.50
   9  -1  -2    2.60    1.40
   9  -1  -2    1.60    1.00
   9  -1  -2   -0.50    1.00
   9  -1  -2    0.60    1.20
  -9   1   2    2.60    1.30
  -9   1   2    1.80    1.20
   8  -1  -2   31.80    3.00
   8  -1  -2   29.60    3.20
   8  -1  -2   25.50    2.90
   8  -1  -2   27.80    3.20
  -8   1   2   27.60    2.80
  -8   1   2   23.40    2.70
  -8   1   2   25.20    1.60
  -8   1   2   23.10    2.80
   7  -1  -2   -0.80    0.60
   7  -1  -2    1.10    1.00
   7  -1  -2    0.90    0.80
   7  -1  -2   -0.10    0.90
  -7   1   2    1.10    0.80
  -7   1   2    0.00    0.80
  -7   1   2    0.40    0.70
  -7   1   2    0.30    0.40
   6  -1  -2   11.00    1.60
   6  -1  -2   12.60    1.60
   6  -1  -2   11.00    1.70
   6  -1  -2   11.30    1.60
  -6   1   2   10.30    1.60
  -6   1   2   15.90    1.80
  -6   1   2   11.60    1.00
  -6   1   2   14.10    1.80
   5  -1  -2    0.50    0.70
   5  -1  -2    0.50    0.70
   5  -1  -2    2.70    0.90
   5  -1  -2    1.40    0.70
   5  -1  -2    0.20    0.50
  -5   1   2    1.00    0.70
  -5   1   2    1.50    0.70
  -5   1   2    1.20    0.80
   4  -1  -2    0.50    0.60
   4  -1  -2    0.30    0.20
   4  -1  -2    0.00    0.40
   4  -1  -2    1.50    0.60
   4  -1  -2   -0.20    0.60
  -4   1   2   -1.00    0.50
  -4   1   2    0.50    0.50
  -4   1   2    0.50    0.60
   3  -1  -2  145.69    6.00
   3  -1  -2  152.68    6.10
   3  -1  -2  156.18    6.00
   3  -1  -2  148.39    6.00
  -3   1   2  156.68    6.00
  -3   1   2  158.68    6.00
  -3   1   2  150.18    5.90
  -3   1   2  149.79    6.20
  -3   1   2  161.58    5.60
  -3   1   2  149.49    6.00
   2  -1  -2  369.56   13.10
   2  -1  -2  364.16   13.00
   2  -1  -2  357.56   13.00
   2  -1  -2  385.66   13.10
   2  -1  -2  358.86   13.00
   2  -1  -2  382.66   13.10
   2  -1  -2  367.66   13.20
  -2   1   2  357.86   13.00
  -2   1   2  378.36   13.10
  -2   1   2  382.16   13.10
  -2   1   2  365.36   13.00
  -2   1   2  376.86   13.10
  -2   1   2  373.06   13.20
  -2   1   2  379.56   13.10
  -2   1   2  379.26   12.80
   1  -1  -2   39.80    1.90
   1  -1  -2   36.70    1.80
   1  -1  -2   35.60    1.70
   1  -1  -2   39.30    1.80
   1  -1  -2   38.60    1.80
   1  -1  -2   38.70    1.90
   1  -1  -2   41.80    1.90
   1  -1  -2   38.40    1.80
   1  -1  -2   40.40    1.90
  -1   1   2   37.60    1.80
  -1   1   2   43.90    1.90
  -1   1   2   39.50    1.90
  -1   1   2   41.60    1.90
  -1   1   2   39.60    1.80
  -1   1   2   39.50    1.70
  -1   1   2   40.20    1.90
  -1   1   2   39.00    1.80
   0  -1  -2 1894.91   61.59
   0  -1  -2 1795.12   61.39
   0  -1  -2 1805.92   61.49
   0  -1  -2 1799.02   61.39
   0  -1  -2 1811.02   61.59
   0  -1  -2 1861.11   61.49
   0  -1  -2 1844.12   61.59
   0   1   2 1859.61   62.19
   0   1   2 1897.41   61.59
   0   1   2 1852.01   61.49
   0   1   2 1894.21   61.49
   0   1   2 1844.02   61.59
   0   1   2 1768.82   61.49
  -1  -1  -2  991.40   32.90
  -1  -1  -2  973.80   33.20
  -1  -1  -2  985.40   33.00
  -1  -1  -2  998.40   33.30
  -1  -1  -2  998.80   33.10
  -1  -1  -2  975.90   33.20
  -1  -1  -2 1019.60   33.10
  -1  -1  -2 1023.70   33.20
  -1  -1  -2  960.60   33.20
  -1  -1  -2  956.50   33.20
   1   1   2 1022.60   33.20
   1   1   2  955.20   33.20
   1   1   2  961.50   33.20
   1   1   2  976.20   33.00
   1   1   2  955.90   33.10
   1   1   2 1008.60   33.20
   1   1   2  991.10   33.20
   1   1   2  964.70   33.20
  -2  -1  -2   26.00    1.40
  -2  -1  -2   26.70    1.50
  -2  -1  -2   23.30    1.40
  -2  -1  -2   25.80    1.50
  -2  -1  -2   25.70    1.50
  -2  -1  -2   23.40    1.40
  -2  -1  -2   26.30    1.50
   2   1   2   26.90    1.50
   2   1   2   25.70    1.20
   2   1   2   24.40    1.40
   2   1   2   26.90    1.50
   2   1   2   25.30    1.50
   2   1   2   25.00    1.40
   2   1   2   23.30    1.10
   2   1   2   25.80    1.50
  -3  -1  -2    0.40    0.40
  -3  -1  -2    0.20    0.40
  -3  -1  -2   -0.20    0.40
  -3  -1  -2    1.40    0.50
  -3  -1  -2    0.40    0.30
  -3  -1  -2    0.80    0.50
   3   1   2    0.00    0.30
   3   1   2    0.20    0.40
   3   1   2   -0.10    0.40
   3   1   2    0.30    0.20
   3   1   2    0.60    0.50
   3   1   2    0.80    0.40
   3   1   2   -0.20    0.40
  -4  -1  -2   28.00    1.60
  -4  -1  -2   25.30    1.10
  -4  -1  -2   23.90    1.70
  -4  -1  -2   24.80    1.60
  -4  -1  -2   25.60    1.70
   4   1   2   24.60    1.60
   4   1   2   27.40    1.70
   4   1   2   21.70    1.70
   4   1   2   24.80    1.80
   4   1   2   28.00    1.60
  -5  -1  -2  106.19    3.70
  -5  -1  -2   98.69    4.70
  -5  -1  -2  106.99    4.60
  -5  -1  -2  103.19    4.40
   5   1   2   95.49    4.70
   5   1   2  100.09    4.60
   5   1   2  100.29    4.80
   5   1   2  117.99    4.80
  -6  -1  -2   38.90    2.60
  -6  -1  -2   39.40    2.50
  -6  -1  -2   39.40    1.60
  -6  -1  -2   41.10    2.30
   6   1   2   38.90    2.50
   6   1   2   35.30    2.60
   6   1   2   35.70    2.60
  -7  -1  -2  164.98    5.70
  -7  -1  -2  152.18    6.50
  -7  -1  -2  164.58    7.30
  -7  -1  -2  154.18    6.90
   7   1   2  168.28    7.40
   7   1   2  164.18    7.00
   7   1   2  155.38    7.20
  -8  -1  -2    0.90    0.80
  -8  -1  -2    0.00    0.80
  -8  -1  -2    0.20    0.70
   8   1   2    1.00    0.80
   8   1   2    0.00    1.00
   8   1   2    1.10    0.90
  -9  -1  -2   63.19    3.50
  -9  -1  -2   64.69    4.30
  -9  -1  -2   64.69    4.10
   9   1   2   69.89    4.50
   9   1   2   63.59    4.50
   9   1   2   69.89    4.20
 -10  -1  -2    2.90    1.40
 -10  -1  -2    1.00    0.90
  10   1   2    1.50    1.10
  10   1   2    2.80    1.60
  10   1   2   -0.10    1.10
 -11  -1  -2    0.80    1.40
  11   1   2    1.60    1.60
  11   1   2   -0.40    1.30
 -12  -1  -2    0.50    1.50
  12   1   2   -1.10    1.40
  12   1   2    0.70    1.60
  12  -2  -2   30.80    4.10
  12  -2  -2   30.40    4.40
 -12   2   2   29.30    3.90
  11  -2  -2   -0.50    1.40
  11  -2  -2    1.40    1.60
 -11   2   2    1.10    1.40
  10  -2  -2   -0.10    1.00
  10  -2  -2    0.50    1.20
  10  -2  -2   -0.20    1.40
 -10   2   2    2.20    1.40
   9  -2  -2    0.80    1.30
   9  -2  -2    0.40    1.10
   9  -2  -2    1.40    1.30
   9  -2  -2    4.10    1.30
  -9   2   2    1.30    1.20
  -9   2   2    3.40    1.30
   8  -2  -2    0.30    0.90
   8  -2  -2   -1.10    1.00
   8  -2  -2   -1.10    0.80
   8  -2  -2   -1.30    0.70
  -8   2   2    0.00    0.90
  -8   2   2    0.20    0.90
   7  -2  -2    4.40    1.20
   7  -2  -2    3.60    1.20
   7  -2  -2    4.40    1.30
   7  -2  -2    4.50    1.20
  -7   2   2    5.00    1.40
  -7   2   2    4.80    0.50
  -7   2   2    5.80    1.30
  -7   2   2    5.90    1.30
   6  -2  -2    0.20    0.60
   6  -2  -2    0.10    0.60
   6  -2  -2    0.90    0.80
   6  -2  -2   -0.60    0.80
   6  -2  -2    0.30    0.60
  -6   2   2   -0.50    0.40
  -6   2   2   -0.60    0.60
  -6   2   2    1.50    0.80
  -6   2   2    0.10    0.20
  -6   2   2    0.00    0.20
   5  -2  -2  192.68    7.90
   5  -2  -2  182.48    7.70
   5  -2  -2  196.68    7.60
   5  -2  -2  191.18    6.40
   5  -2  -2  185.68    6.40
   5  -2  -2  184.78    7.70
   5  -2  -2  194.18    7.70
  -5   2   2  188.38    7.50
  -5   2   2  181.68    7.70
  -5   2   2  193.08    6.60
  -5   2   2  182.18    6.60
  -5   2   2  188.48    7.70
   4  -2  -2   73.09    3.40
   4  -2  -2   69.19    3.50
   4  -2  -2   73.99    3.60
   4  -2  -2   70.09    3.40
  -4   2   2   75.69    2.70
  -4   2   2   66.79    3.40
  -4   2   2   74.79    3.60
  -4   2   2   67.19    3.30
   3  -2  -2  334.17   12.20
   3  -2  -2  350.66   12.30
   3  -2  -2  332.07   12.40
   3  -2  -2  338.07   12.40
  -3   2   2  352.86   11.70
  -3   2   2  337.97   12.30
  -3   2   2  336.27   12.20
  -3   2   2  340.87   12.20
   2  -2  -2   93.39    3.80
   2  -2  -2   89.29    3.70
   2  -2  -2   86.59    3.60
   2  -2  -2   84.09    3.70
   2  -2  -2   81.69    3.30
   2  -2  -2   90.79    3.80
   2  -2  -2   88.09    3.80
   2  -2  -2   92.29    3.70
  -2   2   2   88.79    3.60
  -2   2   2   85.69    3.60
  -2   2   2   93.59    3.70
  -2   2   2   86.69    3.30
  -2   2   2   93.09    3.80
  -2   2   2   89.89    3.80
   1  -2  -2  589.94   21.30
   1  -2  -2  639.14   21.50
   1  -2  -2  612.34   21.40
   1  -2  -2  621.14   21.40
   1  -2  -2  630.14   21.40
   1  -2  -2  624.64   21.50
   1  -2  -2  605.64   21.40
   1  -2  -2  654.23   21.50
  -1   2   2  618.34   21.50
  -1   2   2  629.44   21.40
  -1   2   2  659.63   21.50
  -1   2   2  609.54   21.20
  -1   2   2  652.63   21.50
  -1   2   2  644.74   21.30
  -1   2   2  630.24   21.40
  -1   2   2  618.14   21.40
   0  -2  -2 7537.25  262.67
   0  -2  -2 8224.68  263.87
   0  -2  -2 7909.71  262.97
   0  -2  -2 7520.05  264.27
   0  -2  -2 7969.70  263.17
   0  -2  -2 8031.00  262.87
   0  -2  -2 7802.42  263.07
   0   2   2 7929.01  262.57
   0   2   2 8072.19  263.77
   0   2   2 8034.80  263.57
   0   2   2 7521.35  263.07
   0   2   2 7610.64  263.37
   0   2   2 8044.20  264.37
  -1  -2  -2  999.00   34.20
  -1  -2  -2  979.20   34.30
  -1  -2  -2 1014.30   34.20
  -1  -2  -2  988.00   34.30
  -1  -2  -2  992.90   34.30
  -1  -2  -2 1016.00   33.90
  -1  -2  -2 1046.10   34.10
  -1  -2  -2 1021.20   34.30
   1   2   2 1087.59   34.40
   1   2   2  996.00   34.20
   1   2   2 1041.60   34.30
   1   2   2 1004.80   34.20
   1   2   2  997.00   34.30
   1   2   2 1028.20   33.90
   1   2   2  982.90   34.10
   1   2   2 1041.70   34.30
  -2  -2  -2   40.90    2.00
  -2  -2  -2   42.40    2.10
  -2  -2  -2   41.20    2.00
  -2  -2  -2   40.30    2.10
  -2  -2  -2   37.10    2.00
  -2  -2  -2   42.10    1.80
  -2  -2  -2   39.90    2.00
  -2  -2  -2   38.80    2.00
   2   2   2   42.30    2.10
   2   2   2   40.40    1.60
   2   2   2   38.60    2.00
   2   2   2   41.70    2.10
   2   2   2   39.10    1.80
   2   2   2   41.90    1.80
   2   2   2   38.20    1.90
   2   2   2   43.00    2.00
   2   2   2   41.30    2.00
  -3  -2  -2 1351.66   44.10
  -3  -2  -2 1237.18   44.50
  -3  -2  -2 1279.07   44.40
  -3  -2  -2 1344.17   44.50
  -3  -2  -2 1303.57   44.50
   3   2   2 1307.27   44.40
   3   2   2 1307.47   44.40
   3   2   2 1277.57   44.60
   3   2   2 1383.66   44.60
   3   2   2 1354.86   44.10
   3   2   2 1322.67   44.10
   3   2   2 1289.37   44.60
  -4  -2  -2   25.30    1.70
  -4  -2  -2   26.40    1.70
  -4  -2  -2   24.40    1.30
  -4  -2  -2   22.30    1.70
  -4  -2  -2   25.50    1.70
   4   2   2   25.90    1.30
   4   2   2   25.30    1.30
   4   2   2   23.30    1.60
   4   2   2   21.90    1.40
   4   2   2   26.70    1.80
   4   2   2   21.70    1.60
   4   2   2   24.20    1.80
  -5  -2  -2  282.67   10.50
  -5  -2  -2  260.47   10.30
  -5  -2  -2  268.77   10.60
  -5  -2  -2  278.27    9.80
  -5  -2  -2  297.27   10.60
   5   2   2  280.37   10.80
   5   2   2  294.57   10.10
   5   2   2  260.07   10.60
   5   2   2  278.97   10.50
  -6  -2  -2   46.00    2.00
  -6  -2  -2   43.80    2.80
  -6  -2  -2   42.60    2.60
  -6  -2  -2   40.40    2.60
   6   2   2   44.30    3.00
   6   2   2   44.10    2.80
   6   2   2   41.60    2.60
  -7  -2  -2  379.66   13.00
  -7  -2  -2  357.06   13.80
  -7  -2  -2  357.26   14.40
  -7  -2  -2  387.06   14.30
   7   2   2  386.16   14.20
   7   2   2  386.26   14.60
   7   2   2  368.06   14.50
  -8  -2  -2   65.59    4.10
  -8  -2  -2   60.69    3.80
  -8  -2  -2   60.39    3.50
   8   2   2   65.29    4.20
   8   2   2   65.99    4.10
   8   2   2   67.99    3.90
  -9  -2  -2    8.80    1.90
  -9  -2  -2   10.70    1.90
  -9  -2  -2   10.80    1.70
   9   2   2    9.70    1.80
   9   2   2    9.40    2.10
   9   2   2    9.20    1.90
 -10  -2  -2    3.40    1.20
 -10  -2  -2    1.60    1.20
  10   2   2    0.70    1.20
  10   2   2    1.30    1.40
 -11  -2  -2    1.00    1.40
  11   2   2    0.10    1.40
  11   2   2    1.80    1.50
 -12  -2  -2    0.40    1.60
  12   2   2   -1.10    1.40
  12   2   2   -0.80    1.30
  11  -3  -2   -0.50    1.40
  11  -3  -2    0.00    1.60
  11  -3  -2   -0.90    1.00
 -11   3   2    0.00    1.30
  10  -3  -2    0.50    1.20
  10  -3  -2    0.90    1.10
  10  -3  -2    0.90    1.50
 -10   3   2    0.70    1.30
   9  -3  -2   -0.10    0.90
   9  -3  -2   -1.20    0.80
   9  -3  -2    1.20    1.30
   9  -3  -2    0.50    1.30
  -9   3   2   -0.30    1.10
  -9   3   2    0.00    0.90
   8  -3  -2    6.00    1.70
   8  -3  -2    2.10    1.20
   8  -3  -2    2.10    1.00
   8  -3  -2    3.70    1.40
  -8   3   2    2.80    1.10
  -8   3   2    2.80    1.20
   7  -3  -2    0.00    0.90
   7  -3  -2    0.60    0.70
   7  -3  -2    0.40    0.90
   7  -3  -2    0.90    0.90
  -7   3   2    1.20    0.80
  -7   3   2    2.50    1.00
  -7   3   2   -0.10    0.70
   6  -3  -2    2.60    0.90
   6  -3  -2    4.30    1.10
   6  -3  -2    2.10    1.10
   6  -3  -2   -0.10    0.80
   6  -3  -2    1.80    0.90
  -6   3   2    2.40    0.90
  -6   3   2    3.50    1.00
  -6   3   2    3.30    0.90
   5  -3  -2   46.30    2.90
   5  -3  -2   47.20    2.80
   5  -3  -2   45.50    2.70
   5  -3  -2   45.10    2.80
   5  -3  -2   48.20    1.90
   5  -3  -2   43.70    2.90
  -5   3   2   46.20    2.80
  -5   3   2   47.40    2.80
   4  -3  -2  151.88    6.00
   4  -3  -2  135.89    6.10
   4  -3  -2  141.69    5.20
   4  -3  -2  146.19    6.00
   4  -3  -2  138.89    6.00
  -4   3   2  146.99    5.00
  -4   3   2  142.09    5.90
   3  -3  -2    9.70    1.20
   3  -3  -2    9.60    1.10
   3  -3  -2    9.60    1.30
   3  -3  -2    8.70    1.10
  -3   3   2   10.90    0.70
  -3   3   2   10.80    1.20
  -3   3   2    8.60    1.00
  -3   3   2   10.30    1.10
   2  -3  -2  266.17   10.00
   2  -3  -2  252.17    9.40
   2  -3  -2  269.67    9.80
   2  -3  -2  282.47    9.80
   2  -3  -2  273.87    9.70
   2  -3  -2  274.17    9.90
   2  -3  -2  278.87    9.80
  -2   3   2  269.97    9.70
  -2   3   2  269.47    9.40
  -2   3   2  263.57    9.60
  -2   3   2  259.97    9.70
  -2   3   2  272.17    9.90
  -2   3   2  280.27    9.80
   1  -3  -2  764.22   25.20
   1  -3  -2  749.53   25.10
   1  -3  -2  716.03   25.10
   1  -3  -2  726.33   25.20
   1  -3  -2  728.83   25.20
   1  -3  -2  736.53   25.10
   1  -3  -2  719.33   25.10
   1  -3  -2  753.32   25.20
  -1   3   2  732.43   25.20
  -1   3   2  748.23   25.10
  -1   3   2  727.73   25.10
  -1   3   2  713.83   25.10
  -1   3   2  750.42   25.10
  -1   3   2  781.72   25.20
  -1   3   2  738.63   25.10
  -1   3   2  719.33   25.00
   0  -3  -2  467.65   16.90
   0  -3  -2  468.35   16.80
   0  -3  -2  498.95   17.00
   0  -3  -2  496.05   16.70
   0  -3  -2  504.85   16.80
   0  -3  -2  474.25   16.90
   0  -3  -2  495.75   16.90
   0  -3  -2  490.55   16.90
   0   3   2  508.75   16.80
   0   3   2  462.25   16.70
   0   3   2  500.85   16.80
   0   3   2  481.05   17.00
   0   3   2  514.85   16.90
   0   3   2  501.15   17.00
   0   3   2  491.05   16.90
   0   3   2  480.35   16.70
  -1  -3  -2 1123.19   36.20
  -1  -3  -2 1083.99   36.20
  -1  -3  -2 1035.40   36.20
  -1  -3  -2 1087.39   36.20
  -1  -3  -2 1052.19   36.10
  -1  -3  -2 1091.69   35.80
  -1  -3  -2 1032.00   36.10
  -1  -3  -2 1048.90   36.40
  -1  -3  -2 1069.29   36.10
   1   3   2 1124.09   36.40
   1   3   2 1071.69   36.10
   1   3   2 1095.69   36.20
   1   3   2 1049.30   36.20
   1   3   2 1120.59   36.20
   1   3   2 1061.09   36.10
   1   3   2 1039.80   36.20
   1   3   2 1049.30   36.20
   1   3   2 1040.80   36.00
  -2  -3  -2  617.84   22.20
  -2  -3  -2  662.83   22.10
  -2  -3  -2  592.94   22.30
  -2  -3  -2  622.14   22.20
  -2  -3  -2  676.33   22.30
  -2  -3  -2  613.94   22.20
  -2  -3  -2  635.54   22.10
  -2  -3  -2  699.93   22.20
   2   3   2  637.54   22.30
   2   3   2  629.24   22.10
   2   3   2  687.13   22.30
   2   3   2  644.04   22.30
   2   3   2  657.73   22.10
   2   3   2  662.43   22.10
  -3  -3  -2    2.60    0.60
  -3  -3  -2   -0.40    0.50
  -3  -3  -2    1.90    0.60
  -3  -3  -2    2.50    0.60
  -3  -3  -2    2.10    0.60
  -3  -3  -2    1.80    0.50
  -3  -3  -2    1.60    0.60
   3   3   2    1.60    0.50
   3   3   2    2.10    0.20
   3   3   2    1.60    0.50
   3   3   2    1.20    0.40
   3   3   2    1.80    0.60
   3   3   2    1.60    0.60
  -4  -3  -2   88.09    3.80
  -4  -3  -2   76.69    3.80
  -4  -3  -2   80.69    3.80
  -4  -3  -2   88.19    3.80
   4   3   2   85.49    3.50
   4   3   2   78.39    3.50
   4   3   2   80.39    3.70
   4   3   2   78.59    3.90
   4   3   2   81.19    4.00
   4   3   2   88.09    3.20
  -5  -3  -2   76.59    3.90
  -5  -3  -2   80.29    3.90
  -5  -3  -2   83.09    3.90
  -5  -3  -2   83.89    3.90
   5   3   2   77.29    3.30
   5   3   2   76.49    3.70
   5   3   2   75.29    4.00
   5   3   2   73.89    3.90
   5   3   2   76.69    3.50
   5   3   2   84.29    3.30
  -6  -3  -2    1.20    0.80
  -6  -3  -2    2.10    0.90
  -6  -3  -2    2.20    0.80
  -6  -3  -2    2.10    0.80
   6   3   2    4.10    1.10
   6   3   2    2.60    0.80
   6   3   2    1.50    0.70
   6   3   2    0.30    0.80
  -7  -3  -2    7.20    1.40
  -7  -3  -2    5.20    1.50
  -7  -3  -2    6.60    1.30
   7   3   2    7.90    1.40
   7   3   2    9.60    1.30
   7   3   2    6.80    1.40
   7   3   2    5.90    1.50
  -8  -3  -2   29.40    2.50
  -8  -3  -2   28.30    3.00
  -8  -3  -2   33.60    2.70
   8   3   2   31.70    3.30
   8   3   2   30.30    3.10
   8   3   2   31.70    2.30
   8   3   2   32.20    2.60
  -9  -3  -2    3.90    1.20
  -9  -3  -2    5.10    1.60
  -9  -3  -2    4.20    1.40
   9   3   2    3.10    1.10
   9   3   2    2.10    1.20
   9   3   2    1.90    1.20
   9   3   2    1.10    1.20
 -10  -3  -2   -0.10    1.00
 -10  -3  -2    0.10    1.10
 -10  -3  -2    0.80    1.00
  10   3   2    1.30    0.90
  10   3   2   -0.40    1.20
  10   3   2   -1.60    0.80
 -11  -3  -2    0.80    1.30
 -11  -3  -2   -2.00    1.50
  11   3   2    0.50    1.30
  11   3   2   -1.50    1.20
  11   3   2    0.70    1.00
 -12  -3  -2   -0.30    1.30
  12   3   2    1.30    1.70
  12   3   2    2.90    1.60
  11  -4  -2    3.50    2.00
  11  -4  -2    2.70    2.00
  11  -4  -2    3.30    1.70
 -11   4   2    3.10    1.60
 -11   4   2    4.20    1.90
  10  -4  -2   -0.10    1.00
  10  -4  -2   -0.70    1.30
  10  -4  -2   -0.70    1.30
 -10   4   2    0.30    1.30
 -10   4   2    0.20    1.10
   9  -4  -2    5.70    1.90
   9  -4  -2    7.10    2.10
   9  -4  -2    8.20    1.80
   9  -4  -2    4.60    1.50
  -9   4   2    5.90    1.60
  -9   4   2    5.70    1.70
  -9   4   2    6.90    1.80
   8  -4  -2   -0.50    0.70
   8  -4  -2    0.30    1.10
   8  -4  -2   -1.10    0.70
   8  -4  -2    0.90    1.10
  -8   4   2    1.00    1.00
  -8   4   2    0.10    0.80
  -8   4   2   -1.00    0.70
   7  -4  -2    3.80    1.20
   7  -4  -2    6.80    1.50
   7  -4  -2    5.50    1.40
   7  -4  -2    4.10    1.40
  -7   4   2    7.30    1.50
  -7   4   2    4.80    1.40
  -7   4   2    6.80    1.50
   6  -4  -2   21.80    2.60
   6  -4  -2   24.60    2.60
   6  -4  -2   21.10    2.20
   6  -4  -2   20.60    2.30
  -6   4   2   22.50    2.30
  -6   4   2   21.20    2.30
  -6   4   2   25.10    2.50
  -6   4   2   26.50    2.00
   5  -4  -2   42.40    3.00
   5  -4  -2   44.30    2.00
   5  -4  -2   48.00    2.80
   5  -4  -2   42.60    2.90
   5  -4  -2   45.80    2.80
   5  -4  -2   45.00    2.80
  -5   4   2   44.90    2.70
  -5   4   2   43.80    2.70
  -5   4   2   43.90    2.50
  -5   4   2   41.30    2.70
   4  -4  -2    9.60    1.30
   4  -4  -2    9.90    1.40
   4  -4  -2    8.40    1.40
   4  -4  -2    9.30    1.00
   4  -4  -2    7.80    1.10
  -4   4   2    9.40    1.10
  -4   4   2   10.70    1.30
  -4   4   2    7.90    1.20
   3  -4  -2  179.78    6.50
   3  -4  -2  164.18    6.40
   3  -4  -2  152.48    6.50
   3  -4  -2  164.98    6.50
   3  -4  -2  166.58    5.90
   3  -4  -2  156.78    6.80
  -3   4   2  169.38    6.30
  -3   4   2  166.28    6.40
  -3   4   2  166.68    5.90
  -3   4   2  157.78    6.50
   2  -4  -2  179.98    6.50
   2  -4  -2  168.68    6.50
   2  -4  -2  165.68    6.40
   2  -4  -2  171.88    6.90
   2  -4  -2  184.48    6.60
   2  -4  -2  165.88    6.20
   2  -4  -2  182.68    6.40
  -2   4   2  162.88    6.20
  -2   4   2  170.68    6.50
  -2   4   2  162.78    6.20
  -2   4   2  158.58    6.40
  -2   4   2  163.58    6.50
  -2   4   2  161.08    6.40
   1  -4  -2  272.07    9.60
   1  -4  -2  253.27    9.30
   1  -4  -2  253.17    9.30
   1  -4  -2  264.97    9.40
   1  -4  -2  250.47    9.20
   1  -4  -2  261.17    9.30
   1  -4  -2  246.38    9.30
   1  -4  -2  255.97    9.30
  -1   4   2  254.77    9.30
  -1   4   2  276.97    9.30
  -1   4   2  258.37    9.10
  -1   4   2  247.78    9.20
  -1   4   2  248.08    9.30
  -1   4   2  255.37    9.50
  -1   4   2  267.07    9.30
   0  -4  -2   85.29    3.60
   0  -4  -2   77.79    3.30
   0  -4  -2   83.69    3.30
   0  -4  -2   79.89    3.40
   0  -4  -2   86.39    3.50
   0  -4  -2   80.89    3.40
   0  -4  -2   84.79    3.50
   0   4   2   85.19    3.50
   0   4   2   77.39    3.60
   0   4   2   87.79    3.60
   0   4   2   83.89    3.20
   0   4   2   79.29    3.40
   0   4   2   89.19    3.40
  -1  -4  -2  180.48    6.80
  -1  -4  -2  186.38    6.50
  -1  -4  -2  186.28    6.90
  -1  -4  -2  172.68    7.00
  -1  -4  -2  184.88    6.90
  -1  -4  -2  186.78    6.90
  -1  -4  -2  186.18    6.80
  -1  -4  -2  191.18    6.90
   1   4   2  176.08    7.00
   1   4   2  188.18    6.90
   1   4   2  186.48    6.90
   1   4   2  192.68    6.80
   1   4   2  180.68    6.60
   1   4   2  176.98    7.00
  -2  -4  -2  121.29    4.70
  -2  -4  -2  107.59    4.60
  -2  -4  -2  117.29    4.60
  -2  -4  -2  111.79    4.50
  -2  -4  -2  113.29    4.80
  -2  -4  -2  109.89    4.60
   2   4   2  120.69    4.60
   2   4   2  109.39    4.60
   2   4   2  116.09    4.50
   2   4   2  114.29    4.60
   2   4   2  114.59    4.70
   2   4   2  111.79    4.60
  -3  -4  -2  535.35   18.50
  -3  -4  -2  526.95   18.60
  -3  -4  -2  528.65   18.50
  -3  -4  -2  514.85   18.60
  -3  -4  -2  525.65   18.80
   3   4   2  525.15   18.40
   3   4   2  539.45   18.60
   3   4   2  528.45   18.50
   3   4   2  523.75   18.60
  -4  -4  -2  151.58    6.50
  -4  -4  -2  162.28    6.50
  -4  -4  -2  155.68    6.60
  -4  -4  -2  161.98    6.50
   4   4   2  164.98    6.20
   4   4   2  159.28    6.30
   4   4   2  162.18    6.60
   4   4   2  159.78    5.50
  -5  -4  -2   38.70    2.60
  -5  -4  -2   46.00    2.60
  -5  -4  -2   41.80    2.60
  -5  -4  -2   41.80    2.70
   5   4   2   40.90    2.30
   5   4   2   44.80    1.80
   5   4   2   38.50    2.60
   5   4   2   42.50    2.40
   5   4   2   37.60    2.30
  -6  -4  -2    5.60    1.20
  -6  -4  -2    8.30    1.40
  -6  -4  -2    6.90    1.40
  -6  -4  -2    7.10    1.30
   6   4   2    6.80    0.80
   6   4   2    6.20    1.30
   6   4   2    6.60    1.20
   6   4   2    6.30    1.10
   6   4   2    5.70    1.40
  -7  -4  -2   -0.60    0.80
  -7  -4  -2    0.90    0.90
  -7  -4  -2   -0.70    0.50
   7   4   2    1.70    0.80
   7   4   2   -0.40    0.80
   7   4   2   -0.20    0.60
   7   4   2   -0.70    0.80
  -8  -4  -2    3.20    1.30
  -8  -4  -2    1.60    1.10
  -8  -4  -2    3.30    1.20
   8   4   2    5.50    1.50
   8   4   2    2.60    1.00
   8   4   2    2.20    1.00
   8   4   2    1.90    1.10
  -9  -4  -2    1.00    1.10
  -9  -4  -2    0.30    0.90
  -9  -4  -2    1.90    1.30
   9   4   2    0.30    1.00
   9   4   2    2.60    1.00
   9   4   2   -0.20    1.10
 -10  -4  -2   -0.20    1.10
 -10  -4  -2    0.60    1.00
 -10  -4  -2    0.30    1.00
  10   4   2   -0.40    1.10
  10   4   2   -0.70    0.90
  10   4   2    0.70    0.90
 -11  -4  -2    1.30    1.30
 -11  -4  -2   -0.90    1.20
  11   4   2    2.70    1.20
  11   4   2    0.10    1.30
  11   4   2    2.00    1.50
 -12  -4  -2    0.00    1.60
  12   4   2    5.50    1.90
  12   4   2    4.60    2.10
  11  -5  -2   -1.30    1.30
  11  -5  -2   -0.40    1.40
  11  -5  -2    0.70    2.00
 -11   5   2   -0.60    1.30
 -11   5   2    0.50    1.30
  10  -5  -2   11.10    2.80
  10  -5  -2   11.20    2.30
  10  -5  -2    8.70    2.20
 -10   5   2    8.60    2.00
 -10   5   2    8.90    2.10
   9  -5  -2    0.10    1.10
   9  -5  -2   -1.00    1.00
   9  -5  -2    1.00    1.40
   9  -5  -2   -0.20    0.90
  -9   5   2    1.20    1.10
  -9   5   2    1.40    1.10
  -9   5   2   -1.00    0.80
   8  -5  -2    0.70    1.20
   8  -5  -2    0.60    0.90
   8  -5  -2    0.30    1.00
   8  -5  -2   -0.10    0.90
  -8   5   2    1.20    1.00
  -8   5   2    1.70    0.90
  -8   5   2    1.40    1.20
  -8   5   2    1.10    0.90
   7  -5  -2    6.20    1.40
   7  -5  -2    8.30    1.90
   7  -5  -2    9.00    1.70
   7  -5  -2    8.60    1.70
  -7   5   2    9.50    1.80
  -7   5   2    7.90    1.60
  -7   5   2    8.00    1.40
  -7   5   2    7.40    1.40
   6  -5  -2  140.39    7.00
   6  -5  -2  151.08    6.60
   6  -5  -2  151.58    6.70
   6  -5  -2  154.28    6.70
  -6   5   2  135.69    6.30
  -6   5   2  132.89    6.40
  -6   5   2  142.09    6.50
  -6   5   2  136.59    6.10
   5  -5  -2   20.90    2.00
   5  -5  -2   21.50    2.10
   5  -5  -2   20.30    2.10
   5  -5  -2   19.80    2.30
   5  -5  -2   21.60    2.30
  -5   5   2   20.30    2.00
  -5   5   2   17.40    2.00
  -5   5   2   19.40    1.60
  -5   5   2   20.30    1.90
  -5   5   2   21.00    2.20
   4  -5  -2    8.00    1.20
   4  -5  -2    7.50    1.10
   4  -5  -2    7.00    0.50
   4  -5  -2    5.10    1.00
   4  -5  -2    5.20    1.30
  -4   5   2    7.90    1.00
  -4   5   2    6.80    1.10
  -4   5   2    7.60    1.20
  -4   5   2    5.80    1.10
   3  -5  -2   21.00    1.50
   3  -5  -2   17.90    2.00
   3  -5  -2   19.90    1.20
   3  -5  -2   16.00    1.50
   3  -5  -2   22.00    1.60
  -3   5   2   19.30    1.60
  -3   5   2   21.30    1.70
  -3   5   2   19.60    1.40
   2  -5  -2    9.50    1.10
   2  -5  -2    9.40    1.00
   2  -5  -2    8.70    1.00
   2  -5  -2    8.80    1.00
   2  -5  -2    4.70    1.00
   2  -5  -2   10.20    1.30
  -2   5   2    8.60    1.10
  -2   5   2    9.20    0.90
  -2   5   2    8.60    1.20
  -2   5   2    8.60    1.00
  -2   5   2    9.90    1.00
   1  -5  -2   10.00    1.00
   1  -5  -2    7.00    0.90
   1  -5  -2    7.90    0.90
   1  -5  -2    8.10    1.00
   1  -5  -2    5.10    0.90
   1  -5  -2    7.10    0.90
  -1   5   2    8.80    1.10
  -1   5   2    9.40    1.00
  -1   5   2    7.10    1.10
  -1   5   2    7.80    0.90
  -1   5   2    9.00    0.80
  -1   5   2    8.40    1.00
  -1   5   2    7.30    0.90
   0  -5  -2    0.20    0.50
   0  -5  -2    0.30    0.30
   0  -5  -2    0.60    0.40
   0  -5  -2    0.20    0.30
   0  -5  -2    0.20    0.40
   0  -5  -2    0.70    0.40
   0  -5  -2   -0.60    0.30
   0  -5  -2    0.10    0.40
   0   5   2    0.70    0.40
   0   5   2    0.20    0.30
   0   5   2    0.10    0.50
   0   5   2    0.50    0.50
   0   5   2    0.40    0.30
   0   5   2    0.50    0.30
  -1  -5  -2   81.69    3.50
  -1  -5  -2   86.49    3.20
  -1  -5  -2   83.09    3.50
  -1  -5  -2   84.19    3.50
  -1  -5  -2   76.59    3.80
  -1  -5  -2   81.39    3.50
  -1  -5  -2   83.89    3.50
   1   5   2   82.29    3.80
   1   5   2   85.39    3.30
   1   5   2   80.69    3.80
   1   5   2   86.19    3.50
   1   5   2   86.39    3.50
   1   5   2   83.49    3.50
  -2  -5  -2   55.59    2.90
  -2  -5  -2   48.10    2.50
  -2  -5  -2   48.50    2.50
  -2  -5  -2   51.09    1.80
  -2  -5  -2   48.80    2.80
  -2  -5  -2   50.09    2.50
  -2  -5  -2   49.70    1.80
  -2  -5  -2   53.79    2.50
   2   5   2   50.89    2.70
   2   5   2   49.80    2.50
   2   5   2   46.50    2.50
   2   5   2   51.09    2.30
   2   5   2   50.59    2.60
  -3  -5  -2    1.80    0.60
  -3  -5  -2    3.60    0.80
  -3  -5  -2    3.00    0.70
  -3  -5  -2    2.70    0.90
  -3  -5  -2    3.10    0.80
   3   5   2    3.30    0.60
   3   5   2    2.70    0.70
   3   5   2    2.80    0.80
   3   5   2    3.70    0.80
   3   5   2    2.50    0.70
  -4  -5  -2   10.20    1.40
  -4  -5  -2   12.10    1.40
  -4  -5  -2   13.70    1.50
  -4  -5  -2   11.70    1.40
  -4  -5  -2   11.70    1.60
   4   5   2   13.40    1.30
   4   5   2   13.00    1.40
   4   5   2   14.60    1.60
   4   5   2   11.00    1.40
   4   5   2   10.90    1.40
  -5  -5  -2    4.50    1.10
  -5  -5  -2    5.50    1.20
  -5  -5  -2    6.50    1.10
  -5  -5  -2    6.60    1.20
   5   5   2    6.20    1.10
   5   5   2    5.90    1.10
   5   5   2    6.60    1.20
  -6  -5  -2    1.10    0.70
  -6  -5  -2    3.50    1.00
  -6  -5  -2    2.00    0.90
  -6  -5  -2    0.90    0.90
   6   5   2    3.10    0.80
   6   5   2    3.10    0.90
   6   5   2    2.10    0.40
   6   5   2    1.10    0.70
   6   5   2    3.20    1.10
  -7  -5  -2   17.50    2.30
  -7  -5  -2   13.00    2.00
  -7  -5  -2   12.70    1.90
   7   5   2   15.50    1.80
   7   5   2   16.70    2.20
   7   5   2   17.40    2.00
  -8  -5  -2   37.20    3.60
  -8  -5  -2   34.30    3.30
  -8  -5  -2   41.70    3.20
   8   5   2   38.70    2.80
   8   5   2   31.00    3.20
   8   5   2   34.60    3.60
  -9  -5  -2    0.60    1.20
  -9  -5  -2    2.20    1.20
  -9  -5  -2    0.70    1.20
   9   5   2    1.10    1.10
   9   5   2   -0.90    0.70
   9   5   2    2.00    1.30
 -10  -5  -2    2.50    1.40
 -10  -5  -2    2.30    1.40
 -10  -5  -2    1.00    1.10
  10   5   2    1.20    1.00
  10   5   2    0.40    1.10
  10   5   2    2.00    1.60
 -11  -5  -2   -0.60    1.30
 -11  -5  -2   -0.40    1.20
  11   5   2    2.30    1.30
  11   5   2   -0.50    1.20
  11   5   2   -1.20    1.10
 -12  -5  -2   -0.10    1.60
  12   5   2    3.60    2.30
  12   5   2   -1.20    1.60
  10  -6  -2   -0.20    1.30
  10  -6  -2   -0.50    0.90
  10  -6  -2   -0.90    1.60
 -10   6   2    3.10    1.50
 -10   6   2   -0.40    1.30
   9  -6  -2    2.10    1.50
   9  -6  -2    3.20    1.60
   9  -6  -2    2.40    1.40
   9  -6  -2    2.70    1.50
  -9   6   2    1.50    1.20
  -9   6   2    2.30    1.20
  -9   6   2    2.20    1.40
   8  -6  -2    0.30    0.90
   8  -6  -2    0.20    1.00
   8  -6  -2    1.80    1.10
   8  -6  -2    1.10    1.40
  -8   6   2    0.00    0.70
  -8   6   2   -1.10    0.90
  -8   6   2    0.00    0.90
  -8   6   2    2.20    1.10
   7  -6  -2   -0.10    0.70
   7  -6  -2    0.10    1.10
   7  -6  -2   -1.10    0.70
   7  -6  -2    0.00    0.90
  -7   6   2    0.10    0.80
  -7   6   2    1.30    0.80
  -7   6   2   -0.40    0.80
  -7   6   2   -0.10    0.80
   6  -6  -2  190.68    8.20
   6  -6  -2  186.88    8.10
   6  -6  -2  181.38    8.00
   6  -6  -2  191.28    8.80
  -6   6   2  189.78    7.90
  -6   6   2  184.88    8.20
  -6   6   2  182.08    7.90
  -6   6   2  189.78    7.80
   5  -6  -2  582.24   19.80
   5  -6  -2  544.95   20.40
   5  -6  -2  539.15   19.60
   5  -6  -2  538.45   19.70
   5  -6  -2  548.05   19.60
  -5   6   2  522.65   19.50
  -5   6   2  530.35   19.80
  -5   6   2  534.25   19.50
  -5   6   2  518.95   19.40
   4  -6  -2    2.70    0.80
   4  -6  -2    1.30    0.70
   4  -6  -2    1.50    0.40
   4  -6  -2    1.10    1.00
   4  -6  -2    1.30    0.70
  -4   6   2    0.90    0.60
  -4   6   2    1.30    0.80
  -4   6   2    0.10    0.80
   3  -6  -2    2.70    0.70
   3  -6  -2    4.90    1.20
   3  -6  -2    4.20    0.90
   3  -6  -2    3.10    0.70
   3  -6  -2    3.80    0.80
  -3   6   2    3.50    0.90
  -3   6   2    4.30    0.80
  -3   6   2    2.70    0.90
   2  -6  -2    3.40    0.80
   2  -6  -2    3.90    0.70
   2  -6  -2    4.80    1.10
   2  -6  -2    2.50    0.70
   2  -6  -2    4.30    0.80
  -2   6   2    5.70    1.00
  -2   6   2    3.70    0.70
  -2   6   2    4.30    1.00
   1  -6  -2   13.90    1.30
   1  -6  -2   11.30    1.30
   1  -6  -2   11.70    1.20
   1  -6  -2   13.70    1.10
   1  -6  -2   11.60    1.10
   1  -6  -2   10.70    1.20
  -1   6   2   14.40    1.30
  -1   6   2   11.10    1.10
  -1   6   2   11.80    1.40
  -1   6   2   12.10    1.50
  -1   6   2   12.30    1.10
   0  -6  -2    0.60    0.50
   0  -6  -2    0.80    0.50
   0  -6  -2    1.50    0.50
   0  -6  -2    1.10    0.50
   0  -6  -2    1.40    0.50
   0  -6  -2    1.00    0.50
   0  -6  -2    0.20    0.70
   0  -6  -2    1.50    0.50
   0   6   2    0.80    0.60
   0   6   2    1.00    0.40
   0   6   2    0.80    0.60
   0   6   2    1.40    0.50
   0   6   2    0.90    0.40
   0   6   2    1.20    0.50
  -1  -6  -2   83.49    3.30
  -1  -6  -2   78.39    3.40
  -1  -6  -2   77.49    3.50
  -1  -6  -2   79.39    3.90
  -1  -6  -2   77.59    3.40
  -1  -6  -2   82.99    3.50
   1   6   2   75.29    3.90
   1   6   2   82.69    3.10
   1   6   2   86.29    3.50
   1   6   2   75.29    3.40
   1   6   2   72.69    3.70
   1   6   2   89.09    3.50
  -2  -6  -2   76.89    2.80
  -2  -6  -2   76.09    3.90
  -2  -6  -2   73.09    3.40
  -2  -6  -2   79.39    3.50
  -2  -6  -2   76.49    3.50
  -2  -6  -2   73.99    2.80
   2   6   2   74.39    3.80
   2   6   2   82.09    3.20
   2   6   2   77.49    3.50
   2   6   2   77.39    3.70
  -3  -6  -2  110.09    4.70
  -3  -6  -2  112.99    5.20
  -3  -6  -2  106.19    4.70
  -3  -6  -2  105.59    4.70
  -3  -6  -2  114.19    4.70
   3   6   2  101.29    4.90
   3   6   2  107.89    4.80
   3   6   2  111.39    4.70
   3   6   2  107.59    4.90
   3   6   2  117.69    4.50
  -4  -6  -2    2.90    1.00
  -4  -6  -2    1.00    0.70
  -4  -6  -2    4.20    1.00
  -4  -6  -2    2.50    0.80
  -4  -6  -2    4.00    0.90
   4   6   2    2.60    0.80
   4   6   2    3.10    0.90
   4   6   2    2.90    0.80
   4   6   2    2.00    0.60
   4   6   2    1.70    0.80
  -5  -6  -2    1.00    0.90
  -5  -6  -2    0.40    0.70
  -5  -6  -2   -0.10    0.50
  -5  -6  -2    0.00    0.60
  -5  -6  -2    0.10    0.70
   5   6   2    0.80    0.70
   5   6   2    0.30    0.60
   5   6   2    0.20    0.50
   5   6   2    0.90    0.70
   5   6   2    0.20    0.50
  -6  -6  -2    1.60    1.00
  -6  -6  -2    0.90    0.80
  -6  -6  -2    0.40    0.90
   6   6   2    0.80    0.60
   6   6   2    0.00    0.60
   6   6   2    1.10    0.80
   6   6   2   -0.50    0.60
  -7  -6  -2  218.68    9.40
  -7  -6  -2  198.08    8.90
  -7  -6  -2  213.48    9.00
   7   6   2  208.78    8.80
   7   6   2  199.18    9.00
  -8  -6  -2   41.40    3.30
  -8  -6  -2   35.40    3.50
  -8  -6  -2   40.30    3.40
   8   6   2   46.70    3.50
   8   6   2   41.50    3.00
  -9  -6  -2    9.60    2.10
  -9  -6  -2    6.90    1.80
  -9  -6  -2    7.70    1.90
   9   6   2    6.60    1.80
   9   6   2    9.20    1.70
 -10  -6  -2   22.90    3.30
 -10  -6  -2   13.40    2.50
 -10  -6  -2   13.00    2.50
  10   6   2   12.00    2.40
  10   6   2   14.40    2.30
 -11  -6  -2    2.30    1.60
 -11  -6  -2    3.90    1.90
 -11  -6  -2    4.20    2.00
  11   6   2    1.20    1.20
  11   6   2    6.00    1.90
 -12  -6  -2    5.70    2.20
  12   6   2    7.50    2.30
  10  -7  -2   -0.40    1.50
  10  -7  -2    1.00    1.80
  10  -7  -2    0.90    1.40
 -10   7   2   -1.10    1.10
 -10   7   2    0.10    1.20
   9  -7  -2   -1.10    1.40
   9  -7  -2    0.30    1.00
   9  -7  -2    1.50    1.30
  -9   7   2    1.30    1.30
  -9   7   2    1.50    1.10
   8  -7  -2    0.30    1.10
   8  -7  -2   -0.20    1.00
   8  -7  -2    1.10    1.00
   8  -7  -2   -0.20    1.40
  -8   7   2   -0.10    0.90
  -8   7   2    0.20    0.90
  -8   7   2    1.30    1.10
  -8   7   2    0.60    1.00
   7  -7  -2    1.70    1.10
   7  -7  -2    3.50    1.30
   7  -7  -2   -0.90    1.10
   7  -7  -2    2.50    1.30
  -7   7   2    1.20    1.00
  -7   7   2    0.70    0.80
  -7   7   2    3.10    1.30
  -7   7   2    2.20    1.00
   6  -7  -2   16.50    2.20
   6  -7  -2   19.90    2.30
   6  -7  -2   16.10    2.00
   6  -7  -2   16.80    2.70
  -6   7   2   17.50    2.40
  -6   7   2   17.30    2.10
  -6   7   2   17.90    2.10
  -6   7   2   16.20    2.10
   5  -7  -2    5.90    1.60
   5  -7  -2   11.60    1.60
   5  -7  -2    8.20    1.50
   5  -7  -2    6.80    1.40
  -5   7   2    7.30    1.40
  -5   7   2    6.50    1.60
  -5   7   2    8.00    1.40
  -5   7   2    7.10    1.30
   4  -7  -2    1.40    0.70
   4  -7  -2    0.70    0.70
   4  -7  -2    1.60    0.50
   4  -7  -2    2.10    0.80
   4  -7  -2    1.60    0.80
   4  -7  -2    0.70    1.10
  -4   7   2    1.20    0.90
  -4   7   2    0.80    0.80
  -4   7   2    2.20    0.70
   3  -7  -2   -0.20    0.50
   3  -7  -2    1.00    0.60
   3  -7  -2    0.00    0.90
   3  -7  -2    0.30    0.50
   3  -7  -2    0.60    0.60
  -3   7   2    0.40    0.70
  -3   7   2    0.60    0.50
  -3   7   2    0.00    0.70
   2  -7  -2  110.19    4.50
   2  -7  -2  104.29    4.60
   2  -7  -2  109.49    5.40
   2  -7  -2  104.19    4.70
   2  -7  -2  113.49    4.60
  -2   7   2  116.19    5.10
  -2   7   2  103.99    4.90
  -2   7   2  104.49    4.40
   1  -7  -2   53.99    2.60
   1  -7  -2   49.10    2.50
   1  -7  -2   54.79    2.60
   1  -7  -2   48.40    2.80
   1  -7  -2   49.00    2.50
  -1   7   2   57.29    2.70
  -1   7   2   48.50    2.90
  -1   7   2   48.30    2.40
  -1   7   2   52.39    3.00
   0  -7  -2   13.50    1.10
   0  -7  -2   12.40    1.10
   0  -7  -2   14.00    1.10
   0  -7  -2   13.30    1.70
   0  -7  -2   13.80    1.20
   0  -7  -2   11.10    1.20
   0  -7  -2   13.50    1.10
   0   7   2   16.70    1.80
   0   7   2   15.10    1.20
   0   7   2   13.20    1.60
   0   7   2   13.90    1.10
   0   7   2   16.90    1.10
   0   7   2   13.30    1.20
  -1  -7  -2   53.39    2.50
  -1  -7  -2   54.09    2.40
  -1  -7  -2   48.20    2.50
  -1  -7  -2   48.60    3.00
  -1  -7  -2   53.69    2.60
  -1  -7  -2   52.99    2.50
   1   7   2   45.90    2.90
   1   7   2   51.39    3.10
   1   7   2   52.39    2.50
  -2  -7  -2   16.20    1.30
  -2  -7  -2   16.20    1.90
  -2  -7  -2   15.50    0.90
  -2  -7  -2   15.90    0.90
  -2  -7  -2   13.10    1.40
  -2  -7  -2   13.50    1.40
   2   7   2   17.00    1.30
   2   7   2   17.00    1.90
   2   7   2   11.30    1.60
  -3  -7  -2   14.10    1.50
  -3  -7  -2   16.40    1.60
  -3  -7  -2   14.70    1.50
  -3  -7  -2   18.10    2.10
  -3  -7  -2   14.70    1.50
   3   7   2   15.30    1.50
   3   7   2   16.30    1.60
   3   7   2   13.10    1.70
   3   7   2   16.00    1.80
  -4  -7  -2    0.70    0.90
  -4  -7  -2    1.30    0.60
  -4  -7  -2    0.20    0.50
  -4  -7  -2   -0.20    0.60
  -4  -7  -2    0.60    0.70
   4   7   2    1.00    0.60
   4   7   2    1.00    0.70
   4   7   2    0.40    0.40
   4   7   2    0.10    0.60
   4   7   2    2.30    1.00
  -5  -7  -2    6.50    1.20
  -5  -7  -2    6.30    1.50
  -5  -7  -2    5.40    1.20
  -5  -7  -2    4.00    1.10
  -5  -7  -2    5.30    1.40
   5   7   2    5.30    1.10
   5   7   2    5.20    1.30
   5   7   2    5.40    1.20
   5   7   2    5.10    1.20
  -6  -7  -2    2.40    1.30
  -6  -7  -2    1.40    0.90
  -6  -7  -2    2.50    1.00
  -6  -7  -2    1.40    1.00
   6   7   2    1.10    0.80
   6   7   2    3.80    1.10
   6   7   2    2.60    1.10
   6   7   2    2.30    1.00
  -7  -7  -2   21.90    2.90
  -7  -7  -2   16.10    2.20
  -7  -7  -2   19.60    2.50
  -7  -7  -2   23.70    2.60
   7   7   2   21.30    2.50
   7   7   2   21.90    2.60
   7   7   2   21.10    2.40
  -8  -7  -2   56.19    3.80
  -8  -7  -2   55.99    4.10
  -8  -7  -2   54.89    3.80
   8   7   2   49.30    3.70
   8   7   2   45.80    3.50
  -9  -7  -2    2.50    1.30
  -9  -7  -2    1.60    1.30
  -9  -7  -2    2.40    1.50
   9   7   2    1.70    1.30
   9   7   2   -0.30    1.00
 -10  -7  -2    3.40    1.70
 -10  -7  -2    6.50    2.00
 -10  -7  -2    6.40    1.90
  10   7   2    2.60    1.50
  10   7   2    5.50    1.60
 -11  -7  -2    2.30    1.70
 -11  -7  -2    2.00    1.60
 -11  -7  -2    1.70    1.50
  11   7   2    3.00    1.60
  11   7   2    3.30    1.80
   9  -8  -2    0.80    1.80
   9  -8  -2    0.00    1.20
  -9   8   2    1.90    1.50
   8  -8  -2   -0.70    1.10
   8  -8  -2   -0.10    1.00
   8  -8  -2    0.10    1.50
   8  -8  -2   -0.70    0.90
  -8   8   2    1.20    1.00
  -8   8   2   -0.80    1.00
  -8   8   2   -0.10    0.90
   7  -8  -2    1.40    1.50
   7  -8  -2    1.00    1.00
   7  -8  -2    2.40    1.30
   7  -8  -2    0.60    1.00
  -7   8   2    1.90    1.00
  -7   8   2    1.30    0.90
  -7   8   2    1.60    1.20
  -7   8   2    1.70    1.00
   6  -8  -2    3.30    1.20
   6  -8  -2    3.10    1.60
   6  -8  -2    1.80    1.00
   6  -8  -2   -0.20    0.80
  -6   8   2    1.40    0.90
  -6   8   2    2.50    1.00
  -6   8   2    2.10    1.00
  -6   8   2    2.00    1.20
   5  -8  -2    2.00    0.90
   5  -8  -2    1.90    0.90
   5  -8  -2   -0.20    1.10
   5  -8  -2    2.30    0.90
  -5   8   2    1.20    0.80
  -5   8   2    1.70    1.10
  -5   8   2   -0.10    0.60
  -5   8   2   -0.80    0.70
   4  -8  -2    4.00    1.10
   4  -8  -2    6.10    1.20
   4  -8  -2    9.30    1.90
   4  -8  -2    6.80    1.20
  -4   8   2    8.20    1.60
  -4   8   2    6.50    1.10
  -4   8   2    5.20    1.30
  -4   8   2    6.40    1.20
   3  -8  -2   17.70    1.70
   3  -8  -2   18.80    1.80
   3  -8  -2   19.30    1.80
   3  -8  -2   21.00    1.90
   3  -8  -2   18.70    2.50
  -3   8   2   19.20    2.20
  -3   8   2   24.40    2.50
  -3   8   2   20.40    1.50
   2  -8  -2    0.40    0.90
   2  -8  -2   -0.20    0.50
   2  -8  -2   -0.20    0.70
   2  -8  -2    0.20    0.50
   2  -8  -2    0.30    0.50
  -2   8   2    0.10    0.60
  -2   8   2    0.00    0.40
  -2   8   2   -0.10    0.60
   1  -8  -2   78.19    3.60
   1  -8  -2   84.29    3.50
   1  -8  -2   75.99    3.50
   1  -8  -2   76.89    3.50
   1  -8  -2   75.49    3.50
   1  -8  -2   89.79    4.20
  -1   8   2   68.59    4.00
  -1   8   2   81.69    3.40
  -1   8   2   72.29    4.00
   0  -8  -2    1.80    0.50
   0  -8  -2    1.80    1.00
   0  -8  -2    0.80    0.50
   0  -8  -2    0.80    0.50
   0  -8  -2    0.20    0.50
   0  -8  -2    1.20    0.50
   0  -8  -2    0.60    0.40
   0   8   2    1.50    0.50
   0   8   2    1.60    0.90
   0   8   2    0.60    0.50
   0   8   2    0.80    0.50
   0   8   2    1.50    0.50
   0   8   2    1.00    0.80
  -1  -8  -2    5.10    0.90
  -1  -8  -2    5.60    1.30
  -1  -8  -2    6.60    1.10
  -1  -8  -2    7.10    1.00
  -1  -8  -2    5.80    0.90
   1   8   2    6.50    0.90
   1   8   2    5.10    1.30
   1   8   2    4.40    1.20
  -2  -8  -2   38.20    2.20
  -2  -8  -2   40.70    2.40
  -2  -8  -2   42.80    2.30
  -2  -8  -2   44.40    2.00
  -2  -8  -2   40.50    1.90
  -2  -8  -2   38.60    2.90
   2   8   2   41.90    2.90
   2   8   2   40.60    2.30
   2   8   2   43.30    2.90
  -3  -8  -2   49.99    2.90
  -3  -8  -2   53.09    2.90
  -3  -8  -2   52.69    2.90
  -3  -8  -2   57.89    3.70
   3   8   2   60.19    3.50
   3   8   2   55.69    3.40
   3   8   2   58.59    3.00
  -4  -8  -2   18.70    2.00
  -4  -8  -2   23.20    2.10
  -4  -8  -2   19.90    2.00
  -4  -8  -2   20.90    2.60
  -4  -8  -2   22.00    2.10
   4   8   2   17.60    2.20
   4   8   2   21.50    2.30
   4   8   2   17.90    1.90
   4   8   2   20.80    2.00
  -5  -8  -2    3.00    1.00
  -5  -8  -2    2.60    1.00
  -5  -8  -2    2.20    1.20
  -5  -8  -2    3.50    1.10
   5   8   2    3.10    1.10
   5   8   2    2.60    1.10
   5   8   2    2.80    1.00
   5   8   2    3.00    0.90
  -6  -8  -2   40.50    3.40
  -6  -8  -2   37.10    2.80
  -6  -8  -2   37.80    2.80
  -6  -8  -2   37.50    2.90
   6   8   2   37.20    2.80
   6   8   2   39.60    2.90
   6   8   2   34.50    2.80
   6   8   2   32.60    2.70
  -7  -8  -2    3.40    1.30
  -7  -8  -2    5.30    1.50
  -7  -8  -2    4.00    1.60
  -7  -8  -2    6.20    1.50
   7   8   2    5.80    1.50
   7   8   2    4.80    1.40
   7   8   2    4.00    1.30
  -8  -8  -2   -0.60    1.00
  -8  -8  -2    0.50    1.40
  -8  -8  -2   -1.00    0.90
  -8  -8  -2   -0.10    1.00
   8   8   2   -0.10    1.00
   8   8   2    1.00    1.00
   8   8   2    1.00    1.10
  -9  -8  -2    3.80    1.80
  -9  -8  -2   10.50    2.20
  -9  -8  -2   11.40    2.30
  -9  -8  -2   10.10    2.20
   9   8   2    7.00    1.90
   9   8   2    5.30    1.80
   9   8   2    7.40    1.80
 -10  -8  -2   -0.80    1.50
 -10  -8  -2    2.10    1.40
 -10  -8  -2    0.20    1.30
 -10  -8  -2    1.20    1.50
  10   8   2    0.70    1.20
  10   8   2    1.50    1.30
  10   8   2    1.60    1.60
 -11  -8  -2   12.40    2.90
 -11  -8  -2   12.20    2.80
 -11  -8  -2   11.30    2.70
 -11  -8  -2    9.40    2.70
  11   8   2   10.80    2.60
  11   8   2   14.30    2.90
  11   8   2    6.70    2.00
   9  -9  -2   -1.40    1.70
   9  -9  -2    0.20    1.20
  -9   9   2    0.20    1.20
   8  -9  -2   -0.70    1.50
   8  -9  -2   -1.00    1.00
  -8   9   2    0.20    1.10
   7  -9  -2   -0.50    1.30
   7  -9  -2    0.30    1.00
  -7   9   2    0.80    1.10
  -7   9   2   -0.60    0.70
   6  -9  -2   -0.20    1.30
   6  -9  -2    0.90    0.90
  -6   9   2   -0.20    0.90
  -6   9   2   -0.10    1.00
   5  -9  -2    2.80    1.00
   5  -9  -2    1.40    1.50
  -5   9   2    2.70    1.20
  -5   9   2    1.90    1.00
  -5   9   2    1.20    1.00
   4  -9  -2    2.30    0.90
   4  -9  -2    1.00    1.20
   4  -9  -2    3.10    1.30
   4  -9  -2    4.50    1.10
  -4   9   2    2.40    0.80
  -4   9   2    2.40    1.10
  -4   9   2    1.10    0.70
  -4   9   2    0.80    0.90
   3  -9  -2   25.60    3.10
   3  -9  -2   28.10    2.10
   3  -9  -2   26.70    1.80
   3  -9  -2   25.00    1.90
   3  -9  -2   29.30    2.10
   3  -9  -2   28.70    2.60
  -3   9   2   25.40    2.70
  -3   9   2   30.30    2.50
  -3   9   2   28.80    1.80
   2  -9  -2    1.80    1.20
   2  -9  -2    1.60    0.70
   2  -9  -2   -0.30    0.70
   2  -9  -2    0.40    0.60
   2  -9  -2    2.40    0.70
  -2   9   2   -0.20    0.70
  -2   9   2    1.40    0.90
  -2   9   2    1.70    0.50
   1  -9  -2   11.40    1.30
   1  -9  -2   19.20    2.20
   1  -9  -2   16.20    1.50
   1  -9  -2   15.70    1.30
  -1   9   2   15.80    1.20
  -1   9   2   18.00    2.20
  -1   9   2   19.50    2.30
   0  -9  -2   16.90    1.30
   0  -9  -2   20.10    1.50
   0  -9  -2   17.90    1.40
   0  -9  -2   23.00    2.50
   0  -9  -2   19.00    1.50
   0   9   2   15.60    2.10
   0   9   2   20.70    1.30
   0   9   2   18.50    1.30
  -1  -9  -2   18.20    1.40
  -1  -9  -2   17.40    1.30
  -1  -9  -2   16.60    1.60
  -1  -9  -2   16.90    1.30
  -1  -9  -2   16.60    2.20
   1   9   2   15.20    1.20
   1   9   2   15.00    1.20
   1   9   2   15.20    2.00
  -2  -9  -2   14.90    1.10
  -2  -9  -2   12.70    1.50
  -2  -9  -2   11.50    1.40
  -2  -9  -2   11.90    2.00
  -2  -9  -2   15.30    1.50
   2   9   2   16.10    2.20
   2   9   2   18.20    1.60
   2   9   2   12.60    1.90
  -3  -9  -2   18.60    2.50
  -3  -9  -2   21.20    2.00
  -3  -9  -2   20.80    1.90
  -3  -9  -2   19.90    1.90
   3   9   2   21.40    2.40
   3   9   2   22.10    1.80
   3   9   2   20.90    2.50
  -4  -9  -2    6.40    1.30
  -4  -9  -2    6.40    1.60
  -4  -9  -2    9.50    1.40
   4   9   2    5.90    1.50
   4   9   2    5.20    1.30
   4   9   2    7.90    1.40
  -5  -9  -2   11.80    1.70
  -5  -9  -2   12.20    1.80
  -5  -9  -2   12.00    1.70
  -5  -9  -2   12.90    2.30
   5   9   2   14.70    1.80
   5   9   2   12.60    1.90
   5   9   2   10.60    1.90
   5   9   2   11.10    1.60
  -6  -9  -2    1.40    1.00
  -6  -9  -2    0.40    0.90
  -6  -9  -2    1.40    0.90
  -6  -9  -2    2.50    1.50
   6   9   2    1.90    0.90
   6   9   2    2.30    1.20
   6   9   2    1.70    1.00
   6   9   2    1.90    1.10
  -7  -9  -2    2.00    1.10
  -7  -9  -2    1.10    1.40
  -7  -9  -2    2.30    1.10
  -7  -9  -2    4.20    1.30
   7   9   2    2.80    1.20
   7   9   2    0.90    1.10
   7   9   2    1.60    1.10
  -8  -9  -2    5.20    1.50
  -8  -9  -2    5.30    1.60
  -8  -9  -2    2.70    1.70
  -8  -9  -2    3.90    1.40
   8   9   2    2.00    1.20
   8   9   2    4.20    1.60
   8   9   2    5.80    1.80
  -9  -9  -2    1.00    1.20
  -9  -9  -2   -1.10    1.10
  -9  -9  -2   -0.40    1.30
  -9  -9  -2   -1.50    1.20
   9   9   2    0.50    1.00
   9   9   2   -2.90    1.10
   9   9   2   -0.30    1.10
 -10  -9  -2    0.60    1.50
 -10  -9  -2   -0.50    1.50
 -10  -9  -2   -1.20    1.30
 -10  -9  -2    3.10    2.00
  10   9   2    3.90    1.80
  10   9   2    1.40    1.60
  10   9   2    4.40    1.70
   8 -10  -2    2.80    2.00
   8 -10  -2    1.20    1.30
  -8  10   2    2.50    1.50
   7 -10  -2    2.20    1.80
   7 -10  -2    0.40    1.10
  -7  10   2    0.20    1.00
  -7  10   2    1.00    1.40
   6 -10  -2    0.70    1.00
   6 -10  -2    2.80    1.60
  -6  10   2    1.00    1.00
  -6  10   2    2.00    1.40
   5 -10  -2    5.00    1.30
   5 -10  -2    4.00    1.80
  -5  10   2    5.50    1.50
  -5  10   2    3.40    1.40
   4 -10  -2    4.40    1.10
   4 -10  -2    6.20    2.00
  -4  10   2    5.60    1.50
  -4  10   2    4.10    1.50
   3 -10  -2    0.90    0.70
   3 -10  -2    1.50    1.40
  -3  10   2    1.70    1.10
  -3  10   2    0.70    0.90
   2 -10  -2    0.60    1.10
   2 -10  -2    0.80    0.70
   2 -10  -2   -1.10    0.70
  -2  10   2    0.70    0.90
  -2  10   2    2.00    1.10
   1 -10  -2    1.40    0.60
   1 -10  -2    0.40    0.60
   1 -10  -2    1.50    1.00
  -1  10   2    0.30    0.90
  -1  10   2   -0.80    0.80
   0 -10  -2   11.20    1.30
   0 -10  -2    8.00    1.10
   0 -10  -2   14.40    2.20
   0  10   2   10.20    1.90
  -1 -10  -2   58.29    3.90
  -1 -10  -2   56.29    3.00
  -1 -10  -2   55.79    2.90
   1  10   2   57.59    3.80
  -2 -10  -2  193.88    8.80
  -2 -10  -2  193.48    7.70
   2  10   2  187.08    8.70
   2  10   2  191.28    7.40
   2  10   2  182.08    8.50
  -3 -10  -2   12.50    1.60
  -3 -10  -2   11.60    2.20
  -3 -10  -2   12.60    1.50
   3  10   2   12.90    2.10
   3  10   2   10.10    2.00
   3  10   2   12.50    1.50
  -4 -10  -2    6.70    1.20
  -4 -10  -2    9.90    2.10
  -4 -10  -2    5.60    1.20
   4  10   2    4.40    1.40
   4  10   2    4.70    1.50
   4  10   2    6.40    1.20
  -5 -10  -2    0.50    0.80
  -5 -10  -2    0.10    0.80
  -5 -10  -2    0.10    0.70
  -5 -10  -2    0.40    1.20
   5  10   2    0.20    0.90
   5  10   2    2.50    1.00
   5  10   2   -0.80    0.50
   5  10   2   -0.10    1.00
  -6 -10  -2    1.40    1.00
  -6 -10  -2   -1.60    0.70
  -6 -10  -2   -0.70    0.80
  -6 -10  -2    0.10    1.20
   6  10   2   -0.90    0.80
   6  10   2   -0.10    0.80
   6  10   2   -1.00    1.00
   6  10   2   -0.60    0.60
  -7 -10  -2    2.50    1.70
  -7 -10  -2    1.10    1.20
  -7 -10  -2    3.80    1.30
  -7 -10  -2    1.80    1.20
   7  10   2    0.60    0.90
   7  10   2    2.10    1.30
   7  10   2    0.30    0.90
  -8 -10  -2    2.20    1.30
  -8 -10  -2    1.10    1.10
  -8 -10  -2    1.50    1.90
  -8 -10  -2    3.60    1.60
   8  10   2    2.80    1.60
   8  10   2    1.10    1.10
   8  10   2    1.60    1.30
  -9 -10  -2    0.50    1.80
  -9 -10  -2    2.80    1.60
  -9 -10  -2    3.30    1.80
  -9 -10  -2    1.60    1.40
   9  10   2    4.40    1.70
   9  10   2    4.10    1.60
   9  10   2    2.00    1.40
   7 -11  -2   11.10    2.90
   7 -11  -2   12.70    2.30
  -7  11   2   11.20    2.40
   6 -11  -2    1.20    1.70
   6 -11  -2    0.80    0.90
  -6  11   2   -1.10    0.80
  -6  11   2   -0.20    1.20
   5 -11  -2    2.90    1.80
   5 -11  -2    1.90    1.10
  -5  11   2    1.10    1.10
  -5  11   2    3.00    1.60
   4 -11  -2   -0.10    0.70
   4 -11  -2   -0.20    1.30
  -4  11   2    1.10    1.20
  -4  11   2    1.50    1.20
   3 -11  -2    4.90    1.80
   3 -11  -2    3.50    1.00
  -3  11   2    3.20    1.40
  -3  11   2    5.60    1.70
   2 -11  -2    2.00    0.80
   2 -11  -2   -0.30    1.10
   2 -11  -2    2.00    1.20
  -2  11   2    2.30    1.20
  -2  11   2    0.70    1.00
   1 -11  -2    0.90    1.10
   1 -11  -2    0.20    0.60
  -1  11   2    0.20    0.90
  -1  11   2    0.90    1.00
   0 -11  -2    8.10    1.80
   0 -11  -2    7.50    1.20
   0  11   2    7.30    1.80
  -1 -11  -2    7.40    2.00
  -1 -11  -2    6.00    1.20
   1  11   2    8.40    1.80
  -2 -11  -2    5.90    1.20
  -2 -11  -2    5.40    1.80
   2  11   2    6.40    1.80
   2  11   2    6.50    1.80
  -3 -11  -2    3.40    1.10
  -3 -11  -2    2.40    1.60
   3  11   2    4.30    1.60
   3  11   2    4.20    1.50
  -4 -11  -2    1.50    1.60
  -4 -11  -2    1.50    0.90
   4  11   2    2.30    1.30
   4  11   2   -1.00    0.80
  -5 -11  -2   16.50    2.90
  -5 -11  -2   20.00    2.40
   5  11   2   20.10    2.70
   5  11   2   16.70    2.70
  -6 -11  -2    3.20    1.30
  -6 -11  -2    5.90    2.20
   6  11   2    6.30    1.80
   6  11   2    3.00    1.80
  -7 -11  -2    0.80    1.60
  -7 -11  -2   -0.80    1.10
   7  11   2    0.30    1.30
  -8 -11  -2   -2.00    1.40
  -8 -11  -2    0.40    1.20
   8  11   2   -0.10    1.20
  -9 -11  -2    1.40    1.50
   6 -12  -2    8.10    1.70
   6 -12  -2    6.60    2.70
   5 -12  -2    2.40    1.10
   5 -12  -2   -1.10    1.50
  -5  12   2    2.50    1.40
  -5  12   2    1.20    1.40
   4 -12  -2    2.90    1.00
   4 -12  -2    0.80    1.50
  -4  12   2    1.40    1.40
  -4  12   2    1.20    1.20
   3 -12  -2    5.20    1.10
   3 -12  -2    5.50    2.10
  -3  12   2    3.40    1.50
  -3  12   2    3.60    1.60
   2 -12  -2    0.30    1.30
   2 -12  -2    0.50    0.70
  -2  12   2    0.60    1.20
  -2  12   2    1.50    1.30
   1 -12  -2    3.50    0.90
   1 -12  -2    4.60    1.60
   1 -12  -2    1.90    1.40
  -1  12   2    3.30    1.50
   0 -12  -2    1.40    1.30
   0 -12  -2   -0.90    0.60
   0  12   2    1.30    1.30
  -1 -12  -2    2.20    0.90
  -1 -12  -2    2.80    1.70
   1  12   2    1.50    1.40
  -2 -12  -2    0.40    0.80
  -2 -12  -2    1.40    1.50
   2  12   2   -1.30    1.00
  -3 -12  -2    0.40    0.80
  -3 -12  -2   -0.70    1.20
   3  12   2    0.10    1.10
   3  12   2   -1.60    1.00
  -4 -12  -2   -0.20    1.50
  -4 -12  -2    1.40    1.00
   4  12   2   -0.80    1.00
   4  12   2   -0.20    1.20
  -5 -12  -2    3.20    1.20
  -5 -12  -2    2.10    1.70
   5  12   2    3.00    1.50
   5  12   2    4.50    1.80
  -6 -12  -2    5.70    1.70
  -6 -12  -2    2.10    1.80
   6  12   2    9.00    2.30
   6  12   2    3.10    1.60
  -7 -12  -2   -0.30    1.70
  -7 -12  -2    0.50    1.20
   7  12   2    0.50    1.40
   4 -13  -2   -0.60    0.80
   4 -13  -2   -1.40    1.70
  -4  13   2   -0.30    1.40
  -4  13   2    0.00    1.10
   3 -13  -2    1.40    0.80
   3 -13  -2   -0.50    1.50
  -3  13   2    0.40    1.50
  -3  13   2    0.90    1.30
   2 -13  -2    0.90    1.60
   2 -13  -2   -0.50    0.70
  -2  13   2    0.10    1.30
   1 -13  -2   -0.10    1.30
   1 -13  -2    0.50    0.70
  -1  13   2   -0.50    1.30
   0 -13  -2    0.90    1.50
   0 -13  -2    1.20    0.80
   0  13   2    2.10    1.50
  -1 -13  -2    4.30    1.10
  -1 -13  -2    4.00    1.90
   1  13   2    4.40    1.70
  -2 -13  -2   -1.60    1.30
  -2 -13  -2   -1.60    0.70
   2  13   2   -1.40    1.10
  -3 -13  -2   -0.50    1.50
  -3 -13  -2    0.30    0.90
   3  13   2    0.30    1.40
  -4 -13  -2    0.90    1.90
  -4 -13  -2    1.10    1.00
   4  13   2   -0.90    1.30
   4  13   2    0.50    1.30
  -5 -13  -2    0.80    1.20
  -5 -13  -2   -1.10    1.60
   5  13   2   -0.60    1.40
   5  13   2    1.00    1.60
  -6 -13  -2   -0.40    1.70
  -6 -13  -2    1.50    1.20
   6  13   2    1.10    1.50
   6  13   2    1.10    1.40
   1 -14  -2    1.90    0.90
   1 -14  -2   -0.70    1.50
  -1  14   2    0.80    1.50
   0 -14  -2    0.30    0.80
   0  14   2    1.60    1.70
  -1 -14  -2    0.90    1.50
  -1 -14  -2    0.30    0.80
   1  14   2    1.20    1.50
  -2 -14  -2    0.70    0.80
  -2 -14  -2   -1.70    1.50
   2  14   2   -0.20    1.50
  -3 -14  -2    0.30    1.80
  -3 -14  -2    0.50    1.00
   3  14   2   -1.20    1.30
   4  13  -3    0.20    1.40
  -4 -13   3    1.20    1.80
  -4 -13   3    0.40    0.80
   3  13  -3    7.70    2.20
  -3 -13   3    6.10    1.10
  -3 -13   3    7.70    2.40
   2  13  -3   10.20    2.50
  -2 -13   3   12.00    1.10
  -2 -13   3   13.00    2.80
   1  13  -3    1.20    1.40
  -1 -13   3    1.50    1.50
   0 -13   3   -1.00    1.00
   0 -13   3    3.00    1.70
   1 -13   3    3.30    1.60
   1 -13   3    2.70    1.60
  -2  13  -3   -0.60    1.30
   2 -13   3    0.50    1.20
   2 -13   3   -0.90    1.20
  -3  13  -3    0.80    1.50
   3 -13   3   -2.40    1.30
   3 -13   3    0.40    1.30
   6  12  -3    2.30    1.70
  -6 -12   3    3.30    1.40
  -6 -12   3    4.70    2.20
   5  12  -3    0.40    1.30
  -5 -12   3    0.00    0.90
  -5 -12   3   -0.50    1.30
   4  12  -3   -0.90    1.10
  -4 -12   3    0.00    1.40
  -4 -12   3    0.90    0.90
   3  12  -3    0.70    1.30
  -3 -12   3    3.30    0.90
  -3 -12   3    1.20    1.60
   2  12  -3    6.20    1.90
  -2 -12   3    7.30    1.00
  -2 -12   3   10.00    2.50
   1  12  -3    2.10    1.40
  -1 -12   3    1.20    1.40
  -1 -12   3    2.10    0.50
  -1 -12   3    2.80    0.50
   0  12  -3    0.30    1.20
   0 -12   3   -1.00    1.20
   0 -12   3    2.00    1.40
   0 -12   3    1.70    1.10
   1 -12   3    0.90    1.30
   1 -12   3    3.20    1.40
   1 -12   3    0.70    1.30
  -2  12  -3   14.40    2.70
   2 -12   3   15.20    2.50
   2 -12   3   16.30    2.80
   2 -12   3   13.90    2.30
  -3  12  -3    2.50    1.30
  -3  12  -3    0.70    1.40
   3 -12   3    1.60    1.40
   3 -12   3    0.30    1.20
  -4  12  -3   -0.20    1.30
  -4  12  -3   -0.60    1.00
   4 -12   3    1.10    0.40
   4 -12   3    1.60    1.40
  -5  12  -3    0.80    1.50
   5 -12   3   -0.10    0.60
   5 -12   3   -1.50    1.40
   7  11  -3    0.20    1.30
  -7 -11   3    2.20    1.30
  -7 -11   3   -0.90    1.40
   6  11  -3   -0.80    1.30
  -6 -11   3    1.20    1.50
  -6 -11   3    0.80    0.90
   5  11  -3    2.50    1.40
  -5 -11   3    1.20    1.00
  -5 -11   3    1.90    1.50
   4  11  -3    0.00    1.10
  -4 -11   3    1.00    1.40
  -4 -11   3    0.30    0.80
   3  11  -3   -0.60    1.00
  -3 -11   3    0.30    1.30
  -3 -11   3   -0.80    0.50
   2  11  -3    2.70    1.30
  -2 -11   3    1.30    1.20
  -2 -11   3    1.80    1.00
  -2 -11   3    1.80    0.60
  -2 -11   3    2.10    0.70
   1  11  -3    0.30    1.00
  -1 -11   3    0.10    1.00
  -1 -11   3    0.80    0.90
  -1 -11   3    0.10    0.40
  -1 -11   3    0.60    0.40
   0  11  -3    2.00    1.30
   0  11  -3    3.30    1.50
   0 -11   3    2.70    1.30
   0 -11   3    3.10    1.40
   0 -11   3    1.40    1.10
  -1  11  -3    2.10    1.30
  -1  11  -3   -0.10    0.90
  -1  11  -3    0.70    1.10
   1 -11   3    2.50    1.30
   1 -11   3   -0.80    1.00
   1 -11   3    1.30    1.10
  -2  11  -3   -0.40    0.80
  -2  11  -3   -0.40    1.00
   2 -11   3    0.70    1.00
   2 -11   3   -0.50    1.10
   2 -11   3    1.50    1.10
  -3  11  -3    7.20    1.70
  -3  11  -3    6.60    2.00
   3 -11   3    6.40    0.60
   3 -11   3    7.40    0.60
   3 -11   3    4.20    1.70
  -4  11  -3    5.10    1.70
  -4  11  -3    2.80    1.20
   4 -11   3    3.50    0.70
   4 -11   3    3.20    0.70
   4 -11   3    1.80    1.40
  -5  11  -3    1.60    1.40
  -5  11  -3    1.20    1.10
   5 -11   3    0.70    1.40
   5 -11   3   -0.20    0.60
  -6  11  -3    0.10    1.30
   6 -11   3    1.50    0.90
   6 -11   3   -1.40    1.40
  -7  11  -3    2.30    1.70
   7 -11   3    0.30    0.90
   7 -11   3    2.20    1.90
   8  10  -3   -1.40    1.20
  -8 -10   3    1.60    1.30
  -8 -10   3   -1.40    1.20
   7  10  -3    0.10    1.40
  -7 -10   3   -0.50    1.20
  -7 -10   3    2.30    1.30
   6  10  -3    0.10    1.20
  -6 -10   3    0.20    1.00
  -6 -10   3    1.30    1.40
   5  10  -3   -1.20    0.80
  -5 -10   3   -0.70    1.10
  -5 -10   3    0.90    0.90
   4  10  -3    0.50    1.20
  -4 -10   3    3.30    1.00
  -4 -10   3    0.60    1.10
   3  10  -3    1.70    1.30
   3  10  -3    4.00    1.40
  -3 -10   3    1.90    0.90
  -3 -10   3    1.50    0.70
  -3 -10   3    1.80    1.20
   2  10  -3   -0.20    0.90
   2  10  -3    0.10    1.00
  -2 -10   3   -0.30    0.40
  -2 -10   3    0.90    0.50
  -2 -10   3    1.30    1.10
  -2 -10   3    0.00    0.70
   1  10  -3    4.20    1.40
   1  10  -3    3.70    1.40
  -1 -10   3    3.50    0.60
  -1 -10   3    4.10    0.60
  -1 -10   3    3.50    1.10
  -1 -10   3    1.20    1.30
   0  10  -3    5.40    1.60
   0  10  -3    8.80    1.80
   0 -10   3    8.80    1.80
   0 -10   3    8.40    1.60
  -1  10  -3    1.30    1.10
  -1  10  -3   -0.50    0.80
  -1  10  -3   -1.10    0.70
  -1  10  -3    1.00    1.00
   1 -10   3   -0.10    0.90
   1 -10   3   -0.40    0.80
   1 -10   3   -0.10    0.80
  -2  10  -3    1.20    1.00
  -2  10  -3    2.00    1.00
  -2  10  -3    1.70    1.30
   2 -10   3    1.70    1.20
   2 -10   3    2.00    1.10
  -3  10  -3    4.80    1.50
  -3  10  -3    4.70    1.40
  -3  10  -3    5.00    1.30
   3 -10   3    5.40    1.60
   3 -10   3    5.70    0.70
   3 -10   3    5.80    1.40
   3 -10   3    4.60    0.60
  -4  10  -3   -0.70    0.80
  -4  10  -3    0.30    1.00
  -4  10  -3    0.00    0.80
   4 -10   3   -0.20    1.00
   4 -10   3    0.90    0.50
   4 -10   3    0.70    0.50
  -5  10  -3   23.20    3.10
  -5  10  -3   26.70    2.70
   5 -10   3   21.40    3.10
   5 -10   3   23.50    1.80
  -6  10  -3    7.20    2.10
   6 -10   3   10.90    1.50
   6 -10   3    9.30    2.30
  -7  10  -3    1.90    1.50
   7 -10   3    0.60    0.90
   7 -10   3   -1.20    1.50
  -8  10  -3   -0.10    1.30
   8 -10   3    1.00    1.10
   8 -10   3    2.10    1.80
   9   9  -3    9.90    2.20
   9   9  -3    8.50    2.30
  -9  -9   3    7.80    2.00
  -9  -9   3   12.80    2.70
   8   9  -3   -0.40    0.80
   8   9  -3   -1.10    1.10
  -8  -9   3    3.30    1.70
  -8  -9   3    1.30    1.30
  -8  -9   3   -0.60    1.10
   7   9  -3    1.40    1.20
   7   9  -3   -0.70    0.70
  -7  -9   3    1.20    1.20
  -7  -9   3   -1.20    1.00
  -7  -9   3   -0.60    0.80
   6   9  -3   -0.30    1.10
   6   9  -3    0.60    0.70
  -6  -9   3    1.10    1.30
  -6  -9   3    0.10    0.90
  -6  -9   3    2.20    1.10
   5   9  -3   -1.50    0.80
   5   9  -3    0.00    0.50
  -5  -9   3    0.60    0.80
  -5  -9   3    2.90    1.30
  -5  -9   3   -0.20    0.80
   4   9  -3    4.70    1.50
   4   9  -3    5.60    1.60
  -4  -9   3    3.90    1.50
  -4  -9   3    3.90    1.00
  -4  -9   3    0.80    0.80
   3   9  -3    7.90    1.80
   3   9  -3    7.30    1.60
  -3  -9   3    8.30    1.20
  -3  -9   3    7.10    1.10
  -3  -9   3    9.40    1.90
  -3  -9   3    9.10    1.50
   2   9  -3   39.40    3.10
   2   9  -3   35.60    2.90
  -2  -9   3   42.40    2.10
  -2  -9   3   31.00    3.30
  -2  -9   3   37.90    2.10
  -2  -9   3   40.40    2.70
   1   9  -3    5.20    1.40
   1   9  -3    6.00    1.50
  -1  -9   3    7.00    0.80
  -1  -9   3    7.20    1.40
  -1  -9   3    6.10    0.70
  -1  -9   3    6.50    1.60
   0   9  -3  115.29    5.90
   0   9  -3  115.29    5.90
   0  -9   3  110.89    4.10
   0  -9   3  125.29    5.70
   0  -9   3  115.59    4.10
  -1   9  -3    1.00    1.00
  -1   9  -3    0.30    0.80
  -1   9  -3    0.40    0.90
  -1   9  -3    1.30    1.00
   1  -9   3   -0.70    0.70
   1  -9   3    1.10    0.90
  -2   9  -3    3.00    1.10
  -2   9  -3    4.90    1.30
  -2   9  -3    2.80    1.20
   2  -9   3    3.00    0.40
   2  -9   3    2.70    0.40
   2  -9   3    3.80    1.30
  -3   9  -3   -1.30    0.70
  -3   9  -3    1.00    1.00
  -3   9  -3    0.10    0.70
   3  -9   3   -0.70    0.70
   3  -9   3    1.00    0.80
   3  -9   3    0.40    0.40
   3  -9   3    0.90    0.40
  -4   9  -3   10.40    1.70
  -4   9  -3   10.80    2.10
  -4   9  -3   11.50    1.80
   4  -9   3   11.00    1.50
   4  -9   3   10.00    1.10
   4  -9   3    8.00    1.00
   4  -9   3   12.30    2.10
  -5   9  -3   29.10    3.30
  -5   9  -3   27.00    2.60
  -5   9  -3   23.40    2.60
   5  -9   3   26.80    3.20
   5  -9   3   25.50    1.90
  -6   9  -3    3.20    1.50
  -6   9  -3    3.40    1.10
   6  -9   3    2.80    0.90
   6  -9   3    3.30    1.60
  -7   9  -3   -0.70    1.30
   7  -9   3    2.30    1.50
   7  -9   3    1.20    0.90
  -8   9  -3    5.60    2.00
   8  -9   3    4.40    1.90
   8  -9   3    4.10    1.40
  -9   9  -3    0.40    1.30
   9  -9   3   -0.60    1.60
   9  -9   3   -0.40    1.10
  10   8  -3   -0.70    1.30
  10   8  -3    0.10    1.10
 -10  -8   3    0.50    1.40
 -10  -8   3   -0.60    1.40
 -10  -8   3    2.00    1.50
   9   8  -3   11.20    2.50
   9   8  -3    7.80    2.00
  -9  -8   3    9.60    2.20
  -9  -8   3    5.50    1.80
  -9  -8   3    7.90    2.20
   8   8  -3   12.50    2.50
   8   8  -3   19.10    2.60
  -8  -8   3   19.80    2.70
  -8  -8   3   15.80    2.80
  -8  -8   3   15.80    2.40
   7   8  -3    3.40    1.50
   7   8  -3    5.50    1.50
  -7  -8   3    7.60    2.10
  -7  -8   3    3.10    1.40
  -7  -8   3    5.40    1.60
   6   8  -3    0.40    1.00
   6   8  -3    0.00    0.70
  -6  -8   3   -0.80    0.70
  -6  -8   3   -0.30    0.80
  -6  -8   3    0.70    0.90
  -6  -8   3   -0.50    0.90
   5   8  -3    0.70    1.10
   5   8  -3    0.60    1.10
   5   8  -3    1.20    0.70
  -5  -8   3    0.70    0.90
  -5  -8   3    0.70    0.70
  -5  -8   3    0.90    0.80
  -5  -8   3    1.30    0.80
   4   8  -3   26.70    2.90
   4   8  -3   32.60    2.10
   4   8  -3   29.70    3.00
  -4  -8   3   27.30    2.10
  -4  -8   3   28.10    2.00
  -4  -8   3   34.00    2.50
  -4  -8   3   27.30    3.00
  -4  -8   3   26.00    2.00
   3   8  -3  109.79    4.50
   3   8  -3  115.29    5.80
   3   8  -3  110.69    5.60
  -3  -8   3  110.89    5.10
  -3  -8   3  111.99    4.80
  -3  -8   3  102.19    4.70
  -3  -8   3  110.89    4.60
   2   8  -3    7.50    1.60
   2   8  -3    5.40    1.30
   2   8  -3    8.30    0.70
  -2  -8   3    9.00    1.40
  -2  -8   3    8.40    1.00
  -2  -8   3    9.20    0.80
   1   8  -3   33.60    2.70
   1   8  -3   37.90    2.80
  -1  -8   3   34.60    1.70
  -1  -8   3   35.30    1.70
  -1  -8   3   37.00    2.60
   0   8  -3    1.20    0.90
   0   8  -3    0.50    0.90
   0   8  -3    0.30    0.80
   0  -8   3    0.10    0.20
   0  -8   3    0.80    0.70
   0  -8   3    0.40    0.30
  -1   8  -3    7.60    1.50
  -1   8  -3    8.10    1.50
  -1   8  -3   13.60    1.80
  -1   8  -3    7.40    1.50
   1  -8   3   11.20    1.70
   1  -8   3    7.50    1.40
   1  -8   3    8.80    0.50
   1  -8   3    8.90    0.50
  -2   8  -3   20.30    2.20
  -2   8  -3   26.20    2.70
  -2   8  -3   26.70    2.60
  -2   8  -3   27.10    2.60
   2  -8   3   25.20    1.20
   2  -8   3   25.20    1.20
   2  -8   3   26.40    2.60
  -3   8  -3    3.90    1.20
  -3   8  -3    3.50    1.20
  -3   8  -3    2.90    0.90
   3  -8   3    5.20    0.70
   3  -8   3    3.50    1.20
   3  -8   3    4.30    0.70
  -4   8  -3    9.30    1.50
  -4   8  -3   11.40    1.90
  -4   8  -3    6.70    1.40
   4  -8   3   10.20    1.80
   4  -8   3    8.10    1.00
  -5   8  -3   25.90    3.00
  -5   8  -3   27.50    2.20
  -5   8  -3   30.30    2.40
   5  -8   3   27.70    1.90
   5  -8   3   24.10    1.80
   5  -8   3   34.60    3.40
  -6   8  -3    3.80    1.00
  -6   8  -3    1.70    1.20
  -6   8  -3    2.90    1.10
   6  -8   3    4.40    1.60
   6  -8   3    3.80    1.00
  -7   8  -3    0.20    1.00
   7  -8   3    0.00    0.80
   7  -8   3    0.70    1.40
  -8   8  -3    3.90    1.70
   8  -8   3    5.10    2.00
   8  -8   3    3.90    1.30
  -9   8  -3    8.90    2.30
   9  -8   3    6.00    2.30
   9  -8   3   14.10    2.20
  10   7  -3   -0.30    1.30
  10   7  -3    2.50    1.50
 -10  -7   3    1.00    1.50
 -10  -7   3   -1.10    1.20
 -10  -7   3    0.60    1.40
   9   7  -3   -0.70    1.20
   9   7  -3    0.50    1.20
  -9  -7   3   -0.70    1.10
  -9  -7   3    0.10    1.20
  -9  -7   3   -0.40    1.00
   8   7  -3    0.60    1.10
   8   7  -3   -1.00    0.90
  -8  -7   3   -0.70    0.80
  -8  -7   3    0.50    1.20
  -8  -7   3   -0.70    1.10
   7   7  -3    1.30    1.30
   7   7  -3    0.40    0.90
  -7  -7   3    2.30    1.30
  -7  -7   3    3.90    1.60
  -7  -7   3    1.40    1.00
  -7  -7   3    2.80    1.30
   6   7  -3    8.00    1.80
   6   7  -3    8.80    1.60
  -6  -7   3   10.40    1.70
  -6  -7   3    6.40    1.60
  -6  -7   3    6.00    1.30
  -6  -7   3    8.80    1.70
   5   7  -3   17.20    2.40
   5   7  -3   19.70    2.20
   5   7  -3   18.20    2.00
  -5  -7   3   22.00    2.00
  -5  -7   3   16.40    2.30
  -5  -7   3   14.70    1.80
  -5  -7   3   21.40    2.20
   4   7  -3    0.60    0.90
   4   7  -3    1.10    0.90
   4   7  -3    0.80    0.60
  -4  -7   3    0.80    0.70
  -4  -7   3    1.20    0.80
  -4  -7   3    0.10    0.60
  -4  -7   3    0.90    0.60
   3   7  -3   30.90    2.50
   3   7  -3   32.10    1.90
   3   7  -3   25.10    2.60
  -3  -7   3   30.60    1.90
  -3  -7   3   34.30    2.20
  -3  -7   3   30.50    1.90
  -3  -7   3   28.10    1.90
   2   7  -3   26.50    2.60
   2   7  -3   33.80    1.70
   2   7  -3   32.30    2.50
   2   7  -3   36.40    1.70
   2   7  -3   34.60    1.70
  -2  -7   3   36.20    1.80
  -2  -7   3   31.50    2.20
  -2  -7   3   33.30    1.90
  -2  -7   3   35.80    1.80
  -2  -7   3   32.70    1.70
  -2  -7   3   31.70    1.80
   1   7  -3   71.59    2.50
   1   7  -3   71.09    3.90
   1   7  -3   72.99    4.00
   1   7  -3   71.49    2.60
  -1  -7   3   70.69    2.50
  -1  -7   3   68.79    2.90
  -1  -7   3   72.69    2.90
  -1  -7   3   66.09    2.60
  -1  -7   3   77.69    3.80
   0   7  -3  143.59    6.40
   0   7  -3  142.29    6.30
   0   7  -3  136.99    6.30
   0  -7   3  141.89    5.10
   0  -7   3  148.69    6.30
   0  -7   3  140.09    5.00
  -1   7  -3    5.20    1.20
  -1   7  -3    3.40    1.10
  -1   7  -3    5.10    1.20
  -1   7  -3    4.10    1.00
   1  -7   3    3.10    1.00
   1  -7   3    3.70    0.40
   1  -7   3    5.90    1.20
   1  -7   3    4.00    0.40
  -2   7  -3   10.80    1.70
  -2   7  -3   12.60    1.60
  -2   7  -3   13.20    1.70
  -2   7  -3   14.50    1.80
   2  -7   3   13.40    0.80
   2  -7   3   12.10    1.70
   2  -7   3   11.70    0.80
  -3   7  -3    0.20    0.20
  -3   7  -3    0.00    0.10
  -3   7  -3    0.20    0.70
  -3   7  -3   -0.20    0.50
  -3   7  -3   -0.30    0.60
  -3   7  -3    0.10    0.20
   3  -7   3    0.30    0.40
   3  -7   3    0.30    0.30
   3  -7   3   -0.70    0.60
   3  -7   3    0.10    0.20
   3  -7   3    0.00    0.30
  -4   7  -3    0.00    0.60
  -4   7  -3    0.20    0.60
  -4   7  -3    0.30    0.30
  -4   7  -3   -0.10    0.70
  -4   7  -3    0.70    0.40
   4  -7   3   -0.20    0.30
   4  -7   3   -0.50    0.30
   4  -7   3   -0.10    0.40
   4  -7   3    0.70    0.50
   4  -7   3   -0.10    0.80
  -5   7  -3   -0.40    0.60
  -5   7  -3    0.60    0.60
  -5   7  -3   -0.60    0.40
  -5   7  -3   -1.00    0.60
  -5   7  -3    0.00    0.50
   5  -7   3    0.50    0.60
   5  -7   3    1.00    1.00
   5  -7   3    0.10    0.50
   5  -7   3   -0.60    0.30
   5  -7   3    0.30    0.50
  -6   7  -3    0.30    0.60
  -6   7  -3    1.00    1.10
  -6   7  -3   -0.20    0.60
  -6   7  -3   -1.00    0.40
   6  -7   3    0.00    0.60
   6  -7   3    0.80    0.60
   6  -7   3   -0.20    0.50
   6  -7   3   -0.50    0.90
  -7   7  -3   -0.60    0.90
  -7   7  -3    0.70    1.10
  -7   7  -3    1.00    0.70
   7  -7   3   -0.20    0.60
   7  -7   3    1.50    1.50
   7  -7   3    1.40    0.80
  -8   7  -3   21.20    3.00
   8  -7   3   20.00    3.10
   8  -7   3   22.10    2.50
  -9   7  -3    4.40    1.70
   9  -7   3    4.70    1.50
   9  -7   3    6.90    2.20
 -10   7  -3    0.40    1.60
  10  -7   3    0.00    1.10
  10  -7   3    3.00    2.00
  11   6  -3   -0.30    1.20
  11   6  -3   -1.00    1.10
 -11  -6   3   -0.50    1.70
 -11  -6   3   -0.60    1.10
 -11  -6   3    1.90    1.60
  10   6  -3   -0.50    1.10
  10   6  -3    0.20    1.20
 -10  -6   3    0.70    1.40
 -10  -6   3   -0.20    1.10
 -10  -6   3   -0.70    1.20
   9   6  -3    1.40    1.20
   9   6  -3    1.80    1.20
  -9  -6   3    0.70    1.20
  -9  -6   3   -1.30    0.90
  -9  -6   3   -1.10    1.10
   8   6  -3    2.30    1.30
   8   6  -3    1.10    1.10
  -8  -6   3    2.10    1.10
  -8  -6   3    2.30    1.50
  -8  -6   3    2.60    1.40
  -8  -6   3    2.00    1.30
   7   6  -3   58.89    3.90
   7   6  -3   59.89    4.10
  -7  -6   3   65.49    4.10
  -7  -6   3   60.89    4.00
  -7  -6   3   62.09    3.60
  -7  -6   3   63.79    4.20
   6   6  -3   35.90    2.90
   6   6  -3   37.80    2.80
   6   6  -3   35.50    2.60
  -6  -6   3   27.40    3.00
  -6  -6   3   34.40    2.70
  -6  -6   3   38.20    2.60
  -6  -6   3   37.00    2.80
   5   6  -3   33.30    2.70
   5   6  -3   30.80    2.30
   5   6  -3   31.30    2.40
  -5  -6   3   34.30    2.30
  -5  -6   3   35.60    2.40
  -5  -6   3   30.30    2.30
  -5  -6   3   39.90    3.70
   4   6  -3   -0.70    0.60
   4   6  -3   -0.10    0.50
   4   6  -3    0.00    0.70
   4   6  -3    1.30    0.70
  -4  -6   3    0.70    0.70
  -4  -6   3    0.60    0.60
  -4  -6   3    0.00    0.50
  -4  -6   3    0.50    0.60
  -4  -6   3    0.80    0.60
   3   6  -3   47.40    2.50
   3   6  -3   44.50    3.00
   3   6  -3   47.10    2.50
   3   6  -3   41.10    2.80
  -3  -6   3   41.40    2.40
  -3  -6   3   48.00    2.70
  -3  -6   3   44.80    2.40
  -3  -6   3   50.09    2.50
  -3  -6   3   45.90    2.40
   2   6  -3   -0.10    0.30
   2   6  -3    0.00    0.30
   2   6  -3    0.50    0.70
   2   6  -3    0.30    0.60
   2   6  -3   -0.40    0.30
   2   6  -3    0.50    0.40
  -2  -6   3    0.80    0.40
  -2  -6   3   -0.20    0.30
  -2  -6   3   -0.10    0.30
  -2  -6   3    0.70    0.40
  -2  -6   3    0.80    0.40
  -2  -6   3    0.50    0.40
  -2  -6   3    0.40    0.50
   1   6  -3   22.10    1.10
   1   6  -3   21.80    1.80
   1   6  -3   24.20    1.20
   1   6  -3   21.60    2.10
  -1  -6   3   23.10    1.10
  -1  -6   3   22.00    1.20
  -1  -6   3   22.70    1.30
  -1  -6   3   21.40    1.10
  -1  -6   3   22.40    1.80
   0   6  -3   75.69    3.90
   0   6  -3   80.09    4.00
   0   6  -3   75.59    3.80
   0  -6   3   74.59    2.90
   0  -6   3   73.59    2.90
   0  -6   3   86.89    3.90
  -1   6  -3    0.20    0.50
  -1   6  -3   -0.10    0.50
  -1   6  -3    0.00    0.50
  -1   6  -3   -0.60    0.50
   1  -6   3    0.10    0.20
   1  -6   3   -0.10    0.50
   1  -6   3   -0.20    0.20
  -2   6  -3    4.60    1.10
  -2   6  -3    4.30    1.00
  -2   6  -3    4.30    0.90
  -2   6  -3    3.10    0.90
   2  -6   3    2.80    0.40
   2  -6   3    3.50    0.90
   2  -6   3    4.00    0.50
  -3   6  -3    0.20    0.60
  -3   6  -3   -0.10    0.20
  -3   6  -3    0.50    0.60
  -3   6  -3   -0.50    0.40
  -3   6  -3    0.20    0.30
   3  -6   3   -0.20    0.30
   3  -6   3    1.60    0.80
   3  -6   3    0.50    0.40
   3  -6   3    0.30    0.30
   3  -6   3   -0.10    0.30
  -4   6  -3    3.50    0.90
  -4   6  -3    5.40    0.80
  -4   6  -3    4.80    0.70
  -4   6  -3    7.20    0.90
  -4   6  -3    4.10    1.20
  -4   6  -3    6.00    1.00
   4  -6   3    5.00    1.20
   4  -6   3    5.30    0.90
   4  -6   3    5.90    0.90
   4  -6   3    4.90    0.80
   4  -6   3    5.40    0.80
   4  -6   3    5.10    0.80
  -5   6  -3    0.30    0.40
  -5   6  -3   -0.40    0.70
  -5   6  -3    1.00    0.50
  -5   6  -3    0.30    0.60
   5  -6   3    1.50    0.60
   5  -6   3    0.00    0.40
   5  -6   3    0.20    0.50
   5  -6   3    0.80    0.90
   5  -6   3   -0.20    0.50
  -6   6  -3   -0.20    0.50
  -6   6  -3    1.20    0.70
  -6   6  -3    1.10    0.60
  -6   6  -3   -0.20    0.70
   6  -6   3    0.30    0.60
   6  -6   3    1.00    0.70
   6  -6   3   -0.30    0.90
  -7   6  -3    0.10    0.50
  -7   6  -3    0.40    0.90
  -7   6  -3    0.60    0.70
   7  -6   3   -0.20    1.00
   7  -6   3    0.80    0.80
   7  -6   3    1.30    0.80
  -8   6  -3   -0.50    0.80
  -8   6  -3   -0.60    0.70
   8  -6   3    1.60    1.40
   8  -6   3    0.10    0.90
   8  -6   3    0.10    0.90
  -9   6  -3   -0.40    0.80
  -9   6  -3    1.80    1.20
   9  -6   3    1.20    1.10
   9  -6   3    0.00    1.50
   9  -6   3   -0.60    1.00
 -10   6  -3   -1.20    0.90
 -10   6  -3   -0.50    1.00
  10  -6   3   -2.50    0.90
  10  -6   3   -1.40    1.40
  10  -6   3    1.90    1.30
 -11   6  -3    0.50    1.30
  11  -6   3    2.60    2.10
  11  -6   3    1.20    1.60
  11   5  -3   -0.20    1.20
  11   5  -3    0.00    1.30
  11   5  -3   -0.70    1.10
 -11  -5   3   -0.40    1.40
 -11  -5   3    1.00    1.40
  10   5  -3    1.40    1.30
  10   5  -3   -1.10    0.90
  10   5  -3    0.50    1.30
 -10  -5   3    1.00    1.50
 -10  -5   3    1.60    1.30
 -10  -5   3    2.00    1.30
   9   5  -3    2.00    1.20
   9   5  -3    0.50    1.10
   9   5  -3   -0.60    0.90
  -9  -5   3    0.80    1.00
  -9  -5   3    0.90    1.10
  -9  -5   3    0.90    1.00
  -9  -5   3    1.50    1.20
   8   5  -3   16.10    2.30
   8   5  -3   11.90    2.10
   8   5  -3   16.40    2.50
  -8  -5   3   13.40    2.20
  -8  -5   3   13.80    1.90
  -8  -5   3   14.50    2.30
  -8  -5   3   13.70    2.20
   7   5  -3   73.09    4.50
   7   5  -3   68.89    4.20
   7   5  -3   74.69    4.40
  -7  -5   3   75.49    4.50
  -7  -5   3   78.09    4.40
  -7  -5   3   78.49    4.10
  -7  -5   3   85.59    4.70
  -7  -5   3   73.99    4.40
   6   5  -3    2.20    1.10
   6   5  -3    6.40    1.20
   6   5  -3    3.30    1.20
   6   5  -3    6.20    1.40
  -6  -5   3    3.60    1.10
  -6  -5   3    2.40    1.10
  -6  -5   3    6.60    1.20
  -6  -5   3    4.20    1.20
  -6  -5   3    2.80    1.10
   5   5  -3    0.80    0.80
   5   5  -3    1.30    0.60
   5   5  -3    0.80    0.70
   5   5  -3    0.60    0.80
   5   5  -3   -0.70    0.50
  -5  -5   3    0.50    0.60
  -5  -5   3    1.20    0.70
  -5  -5   3    1.00    0.80
  -5  -5   3    0.80    0.70
   4   5  -3   23.40    2.40
   4   5  -3   20.10    1.40
   4   5  -3   21.40    1.70
   4   5  -3   18.30    1.90
   4   5  -3   18.30    2.00
  -4  -5   3   21.00    1.60
  -4  -5   3   20.30    1.70
  -4  -5   3   22.40    1.70
  -4  -5   3   21.90    1.70
  -4  -5   3   17.20    1.70
   3   5  -3   63.39    3.00
   3   5  -3   55.29    2.90
   3   5  -3   64.69    2.70
   3   5  -3   60.39    3.40
   3   5  -3   57.39    3.20
  -3  -5   3   59.29    3.10
  -3  -5   3   62.69    3.00
  -3  -5   3   60.79    3.00
  -3  -5   3   62.29    3.00
  -3  -5   3   59.49    2.90
   2   5  -3  262.17   10.50
   2   5  -3  247.08   10.40
   2   5  -3  277.07    9.90
   2   5  -3  282.57    9.90
   2   5  -3  289.27    9.90
   2   5  -3  282.27    9.80
  -2  -5   3  267.37    9.80
  -2  -5   3  268.87    9.80
  -2  -5   3  262.67    9.80
  -2  -5   3  284.37    9.80
  -2  -5   3  275.57    9.90
  -2  -5   3  261.77   10.20
  -2  -5   3  283.97    9.90
   1   5  -3    0.50    0.50
   1   5  -3    3.00    0.80
   1   5  -3    1.60    0.40
   1   5  -3    1.80    0.40
  -1  -5   3    1.20    0.40
  -1  -5   3    1.10    0.40
   0   5  -3   42.60    1.70
   0   5  -3   42.40    1.70
   0   5  -3   43.10    1.70
   0   5  -3   42.80    2.50
   0   5  -3   39.50    2.40
   0   5  -3   38.90    2.50
   0  -5   3   40.40    1.80
   0  -5   3   42.20    2.40
   0  -5   3   40.80    1.70
   0  -5   3   44.70    1.70
   0  -5   3   39.90    1.70
  -1   5  -3   88.09    3.10
  -1   5  -3   77.79    4.00
  -1   5  -3   87.39    4.00
  -1   5  -3   88.89    3.10
  -1   5  -3   84.69    4.10
   1  -5   3   89.59    3.20
   1  -5   3   89.59    3.90
   1  -5   3   89.69    3.10
   1  -5   3   87.59    3.10
   1  -5   3   86.69    3.20
  -2   5  -3   17.80    1.60
  -2   5  -3   23.00    1.70
  -2   5  -3   17.90    1.80
  -2   5  -3   21.30    1.60
  -2   5  -3   21.70    1.10
  -2   5  -3   21.80    1.10
  -2   5  -3   22.00    1.10
   2  -5   3   22.00    1.70
   2  -5   3   21.10    1.10
   2  -5   3   22.50    1.20
   2  -5   3   21.80    1.10
   2  -5   3   20.00    1.10
   2  -5   3   20.70    1.00
  -3   5  -3    1.60    0.60
  -3   5  -3    2.50    0.70
  -3   5  -3    1.70    0.40
  -3   5  -3    2.20    0.50
  -3   5  -3    1.40    0.40
  -3   5  -3    2.90    0.50
  -3   5  -3    1.50    0.80
   3  -5   3    1.50    0.50
   3  -5   3    1.40    0.70
   3  -5   3    1.60    0.50
   3  -5   3    2.30    0.50
   3  -5   3    1.80    0.40
   3  -5   3    2.00    0.50
   3  -5   3    1.90    0.50
  -4   5  -3    9.30    1.10
  -4   5  -3   11.80    1.40
  -4   5  -3   10.80    1.10
  -4   5  -3    8.70    1.10
  -4   5  -3    8.30    1.50
   4  -5   3   12.30    1.30
   4  -5   3    9.20    1.10
   4  -5   3   10.90    1.10
   4  -5   3   12.00    1.30
   4  -5   3    9.60    1.10
   4  -5   3   12.10    1.40
   4  -5   3    8.90    1.50
  -5   5  -3   12.50    1.90
  -5   5  -3   16.90    1.70
  -5   5  -3   17.00    1.30
  -5   5  -3   18.80    1.70
   5  -5   3   19.60    1.80
   5  -5   3   15.80    1.60
   5  -5   3   16.40    2.10
   5  -5   3   17.80    1.70
   5  -5   3   17.60    1.30
  -6   5  -3   -0.10    0.80
  -6   5  -3    0.00    0.50
  -6   5  -3    0.20    0.60
  -6   5  -3   -0.10    0.40
   6  -5   3    1.00    0.70
   6  -5   3   -1.30    0.80
   6  -5   3    0.30    0.60
   6  -5   3   -0.10    0.60
  -7   5  -3    8.70    1.10
  -7   5  -3    7.00    1.40
  -7   5  -3    7.20    1.60
   7  -5   3    6.80    1.70
   7  -5   3    7.30    1.40
   7  -5   3    7.20    1.40
  -8   5  -3    4.30    1.30
  -8   5  -3    6.20    1.60
   8  -5   3    3.50    1.50
   8  -5   3    3.10    1.10
   8  -5   3    6.30    1.50
  -9   5  -3    0.30    1.00
  -9   5  -3    0.10    0.90
   9  -5   3   -0.60    0.70
   9  -5   3    0.60    1.30
   9  -5   3    0.00    1.00
 -10   5  -3    1.50    1.20
 -10   5  -3    0.40    1.10
  10  -5   3    2.40    1.80
  10  -5   3    2.00    1.20
  10  -5   3    1.40    1.30
 -11   5  -3    1.30    1.30
 -11   5  -3    2.10    1.50
  11  -5   3    0.60    1.80
  11  -5   3    2.40    1.40
  11  -5   3    1.40    1.50
  11   4  -3   -0.60    1.30
  11   4  -3   -0.20    1.30
 -11  -4   3   -0.10    1.50
  10   4  -3    3.70    1.60
  10   4  -3    3.10    1.60
 -10  -4   3    1.80    1.50
 -10  -4   3    4.80    1.70
 -10  -4   3    3.40    1.40
   9   4  -3   -1.50    1.00
   9   4  -3    1.40    1.20
  -9  -4   3   -0.20    0.90
  -9  -4   3   -1.30    0.90
  -9  -4   3   -0.10    0.90
  -9  -4   3   -0.40    1.00
   8   4  -3    1.70    1.10
   8   4  -3    3.60    1.30
   8   4  -3    2.00    1.20
  -8  -4   3    0.70    0.80
  -8  -4   3   -0.20    0.90
  -8  -4   3    0.60    0.90
  -8  -4   3    0.00    1.00
  -8  -4   3    2.20    1.10
   7   4  -3   11.60    1.90
   7   4  -3   12.80    1.90
   7   4  -3   12.60    2.10
  -7  -4   3   11.00    1.80
  -7  -4   3   12.30    1.90
  -7  -4   3   11.10    1.90
  -7  -4   3   12.50    1.90
  -7  -4   3   13.60    1.80
   6   4  -3   17.20    2.20
   6   4  -3   20.40    2.00
   6   4  -3   17.40    2.10
   6   4  -3   19.80    2.20
  -6  -4   3   19.60    2.10
  -6  -4   3   19.10    2.10
  -6  -4   3   19.80    2.20
  -6  -4   3   18.90    2.20
   5   4  -3    2.10    0.80
   5   4  -3    1.20    0.60
   5   4  -3    1.80    0.70
   5   4  -3    1.90    0.90
   5   4  -3    1.50    0.90
  -5  -4   3    2.60    0.90
  -5  -4   3    2.10    0.90
  -5  -4   3    1.10    0.70
  -5  -4   3    1.80    0.90
  -5  -4   3    2.80    0.90
   4   4  -3   33.70    2.00
   4   4  -3   33.70    2.20
   4   4  -3   32.70    2.20
   4   4  -3   32.50    2.20
  -4  -4   3   31.20    2.10
  -4  -4   3   31.80    2.20
  -4  -4   3   31.60    2.10
  -4  -4   3   37.60    2.20
  -4  -4   3   30.40    2.00
   3   4  -3    3.20    0.60
   3   4  -3    3.20    0.80
   3   4  -3    3.50    0.90
   3   4  -3    2.00    0.60
   3   4  -3    1.40    0.70
  -3  -4   3    2.00    0.70
  -3  -4   3    3.10    0.70
  -3  -4   3    3.10    0.70
  -3  -4   3    3.10    0.80
  -3  -4   3    2.50    0.60
   2   4  -3    2.70    0.70
   2   4  -3    2.80    0.80
   2   4  -3    4.80    0.70
   2   4  -3    2.40    0.50
   2   4  -3    3.70    0.70
   2   4  -3    3.10    0.60
  -2  -4   3    3.20    0.60
  -2  -4   3    3.60    0.70
  -2  -4   3    3.30    0.60
  -2  -4   3    3.00    0.60
  -2  -4   3    2.80    0.60
  -2  -4   3    3.10    0.70
  -2  -4   3    2.20    0.70
  -2  -4   3    3.30    0.70
   1   4  -3  426.66   15.30
   1   4  -3  430.66   14.80
   1   4  -3  463.95   14.50
   1   4  -3  438.06   14.80
   1   4  -3  395.36   15.30
   1   4  -3  419.86   14.80
  -1  -4   3  429.86   15.30
  -1  -4   3  441.56   14.80
  -1  -4   3  397.36   14.70
  -1  -4   3  436.66   14.80
  -1  -4   3  431.86   14.70
  -1  -4   3  415.06   14.70
   0   4  -3   69.79    3.20
   0   4  -3   71.39    2.70
   0   4  -3   68.79    2.70
   0   4  -3   71.89    3.30
   0   4  -3   73.39    3.40
   0  -4   3   66.49    2.70
   0  -4   3   68.69    3.30
   0  -4   3   71.19    2.70
   0  -4   3   68.29    2.70
   0  -4   3   66.39    2.70
  -1   4  -3   52.19    2.10
  -1   4  -3   49.99    2.00
  -1   4  -3   51.09    2.70
  -1   4  -3   47.80    2.50
  -1   4  -3   50.19    2.60
   1  -4   3   49.80    2.10
   1  -4   3   50.99    2.10
   1  -4   3   52.29    2.10
   1  -4   3   51.19    2.10
   1  -4   3   48.80    2.00
   1  -4   3   54.19    2.50
  -2   4  -3  150.88    5.30
  -2   4  -3  139.79    5.90
  -2   4  -3  144.49    5.70
  -2   4  -3  147.29    5.80
  -2   4  -3  146.39    5.30
   2  -4   3  140.99    5.30
   2  -4   3  141.09    5.30
   2  -4   3  136.99    5.30
   2  -4   3  147.59    5.30
   2  -4   3  142.89    5.70
  -3   4  -3    0.40    0.60
  -3   4  -3    0.20    0.30
  -3   4  -3   -0.20    0.40
  -3   4  -3    0.20    0.30
  -3   4  -3    0.10    0.30
  -3   4  -3    0.60    0.40
   3  -4   3    0.50    0.40
   3  -4   3    0.10    0.40
   3  -4   3    0.70    0.40
   3  -4   3    1.20    0.40
   3  -4   3    0.30    0.50
   3  -4   3    0.40    0.30
   3  -4   3    0.30    0.40
  -4   4  -3   74.39    3.60
  -4   4  -3   79.99    4.10
  -4   4  -3   81.09    3.60
   4  -4   3   82.49    3.70
   4  -4   3   78.69    3.60
   4  -4   3   82.29    3.70
   4  -4   3   83.59    3.60
   4  -4   3   81.79    4.00
   4  -4   3   95.99    3.70
  -5   4  -3  121.39    4.70
  -5   4  -3  110.39    4.90
  -5   4  -3  109.09    4.70
  -5   4  -3  109.59    5.30
   5  -4   3  118.49    5.50
   5  -4   3  120.39    5.00
   5  -4   3  103.69    4.80
   5  -4   3  113.99    5.00
   5  -4   3  116.99    4.60
  -6   4  -3   12.50    1.60
  -6   4  -3    8.50    1.10
  -6   4  -3    9.60    1.70
  -6   4  -3   14.50    1.50
   6  -4   3   13.40    2.00
   6  -4   3   11.40    1.50
   6  -4   3    9.90    1.40
   6  -4   3   10.00    1.40
  -7   4  -3    5.90    1.30
  -7   4  -3    6.60    1.50
  -7   4  -3    4.90    0.80
   7  -4   3    5.60    1.60
   7  -4   3    2.00    1.00
   7  -4   3    2.80    1.00
  -8   4  -3    4.10    1.20
  -8   4  -3    0.20    0.80
   8  -4   3    2.50    1.10
   8  -4   3    2.20    1.30
   8  -4   3    2.10    1.10
  -9   4  -3   22.80    3.00
  -9   4  -3   28.00    3.00
   9  -4   3   28.30    3.00
   9  -4   3   30.60    3.50
   9  -4   3   31.70    3.20
 -10   4  -3    0.00    1.00
 -10   4  -3   -0.40    1.00
  10  -4   3   -0.10    1.00
  10  -4   3    0.20    1.00
  10  -4   3    1.10    1.50
 -11   4  -3   -0.40    1.20
 -11   4  -3   -1.30    1.10
  11  -4   3    1.00    1.20
  11  -4   3   -0.30    1.60
  11  -4   3    1.70    1.40
  12   3  -3   -0.90    1.70
  11   3  -3   14.60    2.80
  11   3  -3   11.00    2.60
 -11  -3   3   10.30    2.60
  10   3  -3    4.90    1.70
  10   3  -3    4.00    1.60
 -10  -3   3    6.70    1.60
 -10  -3   3    1.70    1.50
 -10  -3   3    4.30    1.70
   9   3  -3    0.90    1.10
   9   3  -3    3.40    1.60
   9   3  -3   -0.60    1.00
  -9  -3   3    1.40    1.30
  -9  -3   3    1.60    1.00
  -9  -3   3    2.10    1.30
  -9  -3   3    0.60    1.20
   8   3  -3   12.20    2.10
   8   3  -3   16.40    2.30
   8   3  -3   13.80    2.40
  -8  -3   3   15.90    2.30
  -8  -3   3   19.00    2.30
  -8  -3   3   13.90    2.10
  -8  -3   3   15.70    2.00
  -8  -3   3   14.30    2.30
   7   3  -3   65.59    4.00
   7   3  -3   78.19    4.00
   7   3  -3   64.09    4.10
   7   3  -3   67.09    4.20
  -7  -3   3   59.69    3.70
  -7  -3   3   59.89    3.90
  -7  -3   3   63.19    4.00
  -7  -3   3   68.89    3.80
  -7  -3   3   68.59    4.10
   6   3  -3  274.37   10.50
   6   3  -3  262.37   10.00
   6   3  -3  257.67   10.50
   6   3  -3  276.87   10.90
   6   3  -3  263.77   10.80
  -6  -3   3  261.57   10.40
  -6  -3   3  275.57   10.90
  -6  -3   3  269.77   10.70
  -6  -3   3  265.77   10.70
   5   3  -3    4.60    1.00
   5   3  -3    4.40    1.00
   5   3  -3    4.50    0.90
   5   3  -3    3.60    0.80
   5   3  -3    3.40    1.00
  -5  -3   3    4.00    1.00
  -5  -3   3    4.30    1.10
  -5  -3   3    3.70    0.90
  -5  -3   3    3.10    0.90
  -5  -3   3    3.60    0.90
   4   3  -3   37.70    2.20
   4   3  -3   35.40    2.30
   4   3  -3   37.10    2.10
   4   3  -3   38.40    2.50
  -4  -3   3   36.20    2.30
  -4  -3   3   36.10    2.30
  -4  -3   3   36.70    2.30
  -4  -3   3   38.10    2.30
  -4  -3   3   34.70    2.20
   3   3  -3    9.70    1.10
   3   3  -3   12.60    1.40
   3   3  -3    8.40    1.00
   3   3  -3    9.00    1.00
  -3  -3   3    6.20    1.00
  -3  -3   3   10.90    1.10
  -3  -3   3    8.70    1.00
  -3  -3   3    9.30    1.10
  -3  -3   3   10.00    1.20
  -3  -3   3   11.10    1.20
   2   3  -3   37.90    2.00
   2   3  -3   34.70    1.70
   2   3  -3   35.10    1.90
   2   3  -3   37.20    2.10
   2   3  -3   35.80    1.90
  -2  -3   3   37.70    2.00
  -2  -3   3   35.30    1.90
  -2  -3   3   30.70    1.80
  -2  -3   3   34.60    1.80
  -2  -3   3   32.50    1.80
  -2  -3   3   34.00    1.90
  -2  -3   3   29.80    1.80
   1   3  -3   15.70    1.20
   1   3  -3   17.80    1.10
   1   3  -3   13.00    1.00
   1   3  -3   15.50    0.90
   1   3  -3   16.30    1.00
   1   3  -3   12.00    1.30
  -1  -3   3   14.40    1.20
  -1  -3   3   20.00    1.20
  -1  -3   3   14.60    1.00
  -1  -3   3   18.20    1.10
  -1  -3   3   17.40    1.00
  -1  -3   3   16.00    1.00
  -1  -3   3   15.20    1.00
   0   3  -3  107.69    3.80
   0   3  -3  109.19    4.30
   0   3  -3  104.29    4.50
   0   3  -3  104.79    4.10
   0   3  -3  102.09    4.30
   0   3  -3  115.19    4.10
   0   3  -3  105.89    4.00
   0  -3   3  106.59    4.10
   0  -3   3  102.59    4.00
   0  -3   3  105.89    4.00
   0  -3   3  103.79    4.00
   0  -3   3  105.29    4.00
   0  -3   3  108.39    4.50
  -1   3  -3   96.59    3.60
  -1   3  -3  100.19    3.70
  -1   3  -3   96.69    3.90
  -1   3  -3   99.29    3.70
  -1   3  -3   88.19    3.90
  -1   3  -3   94.09    3.40
  -1   3  -3  102.39    4.10
   1  -3   3   96.69    3.60
   1  -3   3   98.79    3.90
   1  -3   3   93.89    3.70
   1  -3   3   92.89    3.70
   1  -3   3   97.49    3.60
   1  -3   3   92.19    4.10
   1  -3   3   94.19    3.60
   1  -3   3   92.89    3.60
  -2   3  -3  590.84   20.10
  -2   3  -3  610.94   19.70
  -2   3  -3  595.14   20.40
  -2   3  -3  609.94   20.00
  -2   3  -3  556.24   19.90
  -2   3  -3  565.54   20.40
  -2   3  -3  605.34   20.20
  -2   3  -3  563.44   19.90
   2  -3   3  624.74   20.20
   2  -3   3  561.14   19.90
   2  -3   3  593.54   20.30
   2  -3   3  561.94   20.00
   2  -3   3  593.64   20.10
   2  -3   3  566.94   20.20
   2  -3   3  567.54   20.00
   2  -3   3  605.54   20.00
   2  -3   3  562.44   19.90
  -3   3  -3  484.25   16.90
  -3   3  -3  522.85   16.90
  -3   3  -3  474.35   16.80
  -3   3  -3  491.75   16.60
  -3   3  -3  459.85   17.10
  -3   3  -3  464.15   16.80
   3  -3   3  494.55   16.80
   3  -3   3  471.65   16.80
   3  -3   3  469.55   16.70
   3  -3   3  508.45   16.60
   3  -3   3  496.55   16.70
   3  -3   3  479.15   16.80
   3  -3   3  472.15   17.00
   3  -3   3  493.95   16.90
   3  -3   3  451.55   16.80
  -4   3  -3  248.18    9.00
  -4   3  -3  250.27    9.20
  -4   3  -3  250.77    9.10
  -4   3  -3  243.48    9.50
   4  -3   3  244.18    9.20
   4  -3   3  238.38    9.20
   4  -3   3  261.27    8.70
   4  -3   3  241.58    9.50
   4  -3   3  237.68    9.20
   4  -3   3  255.47    9.00
  -5   3  -3    2.50    0.90
  -5   3  -3    2.20    0.60
  -5   3  -3    2.40    0.80
  -5   3  -3    2.80    0.70
   5  -3   3    1.20    0.60
   5  -3   3    3.30    0.70
   5  -3   3    3.60    0.80
   5  -3   3    1.80    0.90
   5  -3   3    1.40    0.60
  -6   3  -3   88.39    3.80
  -6   3  -3   90.19    4.60
  -6   3  -3   91.09    4.10
  -6   3  -3   88.09    4.30
   6  -3   3   93.49    4.40
   6  -3   3   83.09    4.20
   6  -3   3   86.59    4.40
   6  -3   3   83.99    4.60
   6  -3   3   92.69    3.70
  -7   3  -3  255.07    9.10
  -7   3  -3  242.68   10.20
  -7   3  -3  244.58   10.00
   7  -3   3  254.57   10.50
   7  -3   3  252.67   10.20
   7  -3   3  245.58   10.00
  -8   3  -3    3.60    1.30
  -8   3  -3    7.80    1.60
   8  -3   3    2.80    1.10
   8  -3   3    4.50    1.30
   8  -3   3    2.70    1.30
  -9   3  -3    7.00    1.60
  -9   3  -3    7.10    1.80
   9  -3   3    7.90    2.00
   9  -3   3    6.40    1.70
   9  -3   3    9.30    1.70
 -10   3  -3    4.20    1.50
 -10   3  -3    2.60    1.40
  10  -3   3    1.70    1.30
  10  -3   3    7.50    1.90
  10  -3   3    5.90    1.90
 -11   3  -3    0.60    1.10
 -11   3  -3   -0.70    1.00
  11  -3   3    0.30    1.60
  11  -3   3    0.10    1.20
  11  -3   3    0.90    1.30
 -12   3  -3    0.10    1.30
 -12   3  -3    0.70    1.40
  12  -3   3   -2.40    1.40
  12  -3   3    1.00    1.50
  12  -3   3    1.10    1.40
  12   2  -3   -0.70    1.30
  12   2  -3    0.80    1.70
 -12  -2   3   -0.40    1.70
  11   2  -3   -1.40    1.40
  11   2  -3    0.70    1.40
 -11  -2   3   -1.80    1.20
  10   2  -3    1.90    1.40
  10   2  -3    1.40    1.20
 -10  -2   3   -0.30    1.10
   9   2  -3   24.00    3.10
   9   2  -3   29.20    3.50
   9   2  -3   18.70    2.70
  -9  -2   3   21.70    2.90
  -9  -2   3   22.60    2.90
  -9  -2   3   22.60    3.00
  -9  -2   3   22.70    2.40
   8   2  -3    3.10    1.30
   8   2  -3    1.90    1.20
   8   2  -3    0.50    1.00
   8   2  -3    1.20    1.10
  -8  -2   3    4.50    1.40
  -8  -2   3    4.60    1.10
  -8  -2   3    4.20    1.30
  -8  -2   3    6.70    1.60
  -8  -2   3    3.40    1.20
   7   2  -3   11.60    1.80
   7   2  -3    7.50    1.80
   7   2  -3    7.60    1.60
   7   2  -3   10.50    1.60
  -7  -2   3    9.10    1.70
  -7  -2   3    9.40    1.80
  -7  -2   3   10.20    1.60
  -7  -2   3    7.50    1.50
  -7  -2   3   10.10    1.50
   6   2  -3  163.68    7.20
   6   2  -3  163.98    7.40
   6   2  -3  174.38    7.20
   6   2  -3  167.98    6.50
   6   2  -3  162.28    7.50
  -6  -2   3  170.68    7.40
  -6  -2   3  172.48    7.20
  -6  -2   3  178.78    7.40
  -6  -2   3  161.58    7.40
   5   2  -3   47.20    2.90
   5   2  -3   51.19    2.80
   5   2  -3   46.70    2.40
   5   2  -3   48.40    2.80
   5   2  -3   43.50    2.90
  -5  -2   3   48.00    2.90
  -5  -2   3   45.90    2.80
  -5  -2   3   47.40    2.80
  -5  -2   3   46.60    2.80
  -5  -2   3   46.20    2.90
   4   2  -3   84.69    4.20
   4   2  -3   82.99    3.90
   4   2  -3   89.39    4.00
   4   2  -3   85.59    3.70
   4   2  -3   86.09    4.10
  -4  -2   3   89.49    4.10
  -4  -2   3   81.69    4.10
  -4  -2   3   87.99    4.00
  -4  -2   3   91.09    4.10
  -4  -2   3   90.09    4.00
   3   2  -3   29.10    1.70
   3   2  -3   27.70    1.60
   3   2  -3   27.50    1.90
  -3  -2   3   27.20    1.80
  -3  -2   3   30.00    1.90
  -3  -2   3   31.00    1.80
  -3  -2   3   28.70    1.80
  -3  -2   3   32.40    1.70
   2   2  -3  529.55   18.90
   2   2  -3  554.14   19.00
   2   2  -3  570.54   19.10
   2   2  -3  548.45   19.10
   2   2  -3  543.25   18.70
   2   2  -3  531.35   19.00
  -2  -2   3  575.84   19.10
  -2  -2   3  531.05   19.10
  -2  -2   3  556.74   18.70
  -2  -2   3  540.95   18.90
  -2  -2   3  548.65   19.00
  -2  -2   3  537.15   19.00
  -2  -2   3  555.74   19.10
   1   2  -3   20.40    1.30
   1   2  -3   20.90    1.30
   1   2  -3   20.60    1.20
   1   2  -3   18.60    1.30
   1   2  -3   18.80    1.10
   1   2  -3   18.00    1.30
  -1  -2   3   20.70    1.20
  -1  -2   3   17.60    1.30
  -1  -2   3   20.50    1.30
  -1  -2   3   19.30    1.20
  -1  -2   3   20.10    1.20
  -1  -2   3   16.20    1.20
  -1  -2   3   22.50    1.30
  -1  -2   3   19.00    0.90
   0   2  -3  395.86   15.00
   0   2  -3  436.26   14.90
   0   2  -3  411.46   14.80
   0   2  -3  412.26   14.70
   0   2  -3  448.36   14.60
   0   2  -3  450.25   14.80
   0   2  -3  448.56   14.60
   0   2  -3  437.76   15.00
   0   2  -3  422.66   14.80
   0  -2   3  414.56   14.70
   0  -2   3  416.76   14.80
   0  -2   3  442.96   14.80
   0  -2   3  411.86   15.00
   0  -2   3  429.36   14.40
   0  -2   3  440.66   14.90
   0  -2   3  438.66   14.70
   0  -2   3  419.66   14.70
  -1   2  -3 1030.00   37.00
  -1   2  -3 1057.29   36.80
  -1   2  -3 1132.79   36.90
  -1   2  -3 1133.29   36.70
  -1   2  -3 1052.49   37.10
  -1   2  -3 1105.79   36.70
  -1   2  -3 1143.29   36.90
  -1   2  -3 1114.09   36.70
  -1   2  -3 1093.19   36.80
   1  -2   3 1122.79   36.90
   1  -2   3 1120.89   36.90
   1  -2   3 1129.99   36.90
   1  -2   3 1150.08   37.00
   1  -2   3 1072.69   36.90
   1  -2   3 1063.49   36.80
   1  -2   3 1053.09   36.80
   1  -2   3 1045.40   37.20
   1  -2   3 1073.69   36.70
  -2   2  -3    0.40    0.40
  -2   2  -3    0.60    0.30
  -2   2  -3    0.20    0.30
  -2   2  -3    0.20    0.30
  -2   2  -3    0.20    0.30
  -2   2  -3    0.10    0.30
  -2   2  -3    0.60    0.30
  -2   2  -3    0.70    0.40
   2  -2   3    0.40    0.40
   2  -2   3   -0.10    0.40
   2  -2   3    0.80    0.30
   2  -2   3    0.10    0.30
   2  -2   3    0.60    0.40
   2  -2   3    0.10    0.30
   2  -2   3   -0.10    0.30
   2  -2   3    0.50    0.40
   2  -2   3   -0.10    0.30
  -3   2  -3   18.00    1.30
  -3   2  -3   18.30    1.20
  -3   2  -3   19.20    1.30
  -3   2  -3   20.30    1.30
  -3   2  -3   18.30    1.30
  -3   2  -3   16.60    1.30
  -3   2  -3   16.40    1.30
   3  -2   3   18.40    1.30
   3  -2   3   18.50    1.00
   3  -2   3   19.00    1.40
   3  -2   3   18.10    1.30
   3  -2   3   18.00    1.30
   3  -2   3   19.10    1.30
   3  -2   3   18.60    1.10
   3  -2   3   16.40    1.30
   3  -2   3   18.20    1.30
  -4   2  -3    5.00    1.00
  -4   2  -3    5.40    0.80
  -4   2  -3    6.70    0.80
  -4   2  -3    6.30    1.00
  -4   2  -3    5.40    0.80
   4  -2   3    6.00    0.90
   4  -2   3    6.50    0.50
   4  -2   3    6.40    0.90
   4  -2   3    5.50    0.90
   4  -2   3    6.20    0.70
   4  -2   3    4.40    0.90
   4  -2   3    6.10    0.90
  -5   2  -3   -0.30    0.50
  -5   2  -3   -0.50    0.30
  -5   2  -3    0.30    0.40
  -5   2  -3    0.50    0.40
   5  -2   3    1.10    0.50
   5  -2   3    0.80    0.60
   5  -2   3    0.70    0.60
   5  -2   3    0.10    0.50
   5  -2   3    1.60    0.80
  -6   2  -3   33.70    2.40
  -6   2  -3   34.10    2.20
  -6   2  -3   39.50    2.00
  -6   2  -3   39.30    2.00
   6  -2   3   38.30    2.50
   6  -2   3   36.60    2.50
   6  -2   3   33.40    2.60
   6  -2   3   37.30    2.00
   6  -2   3   34.90    2.40
  -7   2  -3  253.47    8.90
  -7   2  -3  243.38    9.00
  -7   2  -3  227.58    9.90
   7  -2   3  253.47   10.20
   7  -2   3  249.48    9.90
   7  -2   3  244.38   10.30
  -8   2  -3   13.90    2.00
  -8   2  -3   17.20    1.30
   8  -2   3   18.80    2.30
   8  -2   3   11.30    1.90
   8  -2   3   17.50    2.50
  -9   2  -3   12.10    2.10
   9  -2   3    9.40    2.10
   9  -2   3    7.50    1.80
   9  -2   3    6.80    1.60
 -10   2  -3    2.80    1.30
  10  -2   3    1.30    1.10
  10  -2   3    1.40    1.30
  10  -2   3    2.90    1.50
 -11   2  -3    1.70    1.40
  11  -2   3   -0.50    1.50
  11  -2   3    1.20    1.50
  11  -2   3    0.40    1.30
 -12   2  -3   -1.40    1.20
  12  -2   3    1.50    2.00
  12  -2   3   -1.00    1.20
  12  -2   3    0.00    1.40
  12   1  -3    0.80    1.80
  12   1  -3   -0.80    1.80
 -12  -1   3    0.50    1.70
  11   1  -3   -0.40    1.30
  11   1  -3    1.20    1.50
 -11  -1   3    1.20    1.40
  10   1  -3   -1.00    1.00
  10   1  -3   -1.00    1.30
  10   1  -3   -0.90    1.10
 -10  -1   3   -0.20    1.20
 -10  -1   3   -0.60    1.00
   9   1  -3    2.00    1.50
   9   1  -3    0.30    1.10
   9   1  -3   -0.40    1.00
  -9  -1   3    0.70    0.70
  -9  -1   3    2.00    1.30
  -9  -1   3    0.20    1.00
  -9  -1   3    1.70    1.30
   8   1  -3   -0.60    0.70
   8   1  -3    1.60    1.10
   8   1  -3    0.30    0.90
   8   1  -3    0.90    1.10
  -8  -1   3    3.70    1.30
  -8  -1   3    1.30    1.00
  -8  -1   3    1.70    0.80
  -8  -1   3    2.30    1.10
  -8  -1   3    0.80    0.90
   7   1  -3    1.70    0.90
   7   1  -3   -0.40    0.80
   7   1  -3    0.60    0.80
   7   1  -3   -0.80    0.70
  -7  -1   3    0.50    0.90
  -7  -1   3   -0.40    0.80
  -7  -1   3   -0.20    0.60
  -7  -1   3    0.70    0.80
  -7  -1   3    0.60    0.60
   6   1  -3    0.10    0.70
   6   1  -3    0.70    0.80
   6   1  -3   -0.60    0.60
   6   1  -3   -0.10    0.60
   6   1  -3    0.00    0.40
  -6  -1   3   -0.70    0.70
  -6  -1   3    1.40    0.80
  -6  -1   3   -0.60    0.60
  -6  -1   3    1.00    0.90
   5   1  -3   15.20    1.60
   5   1  -3   13.60    1.00
   5   1  -3   10.40    1.50
   5   1  -3   13.40    1.60
   5   1  -3   12.20    1.70
  -5  -1   3   11.30    1.60
  -5  -1   3   10.10    1.40
  -5  -1   3   10.90    1.50
  -5  -1   3   14.20    1.70
  -5  -1   3   11.90    1.50
   4   1  -3  179.68    7.30
   4   1  -3  179.48    6.60
   4   1  -3  174.08    6.90
   4   1  -3  180.88    7.10
  -4  -1   3  159.68    7.00
  -4  -1   3  188.58    7.20
  -4  -1   3  176.38    7.10
  -4  -1   3  179.88    7.10
   3   1  -3  134.69    5.40
   3   1  -3  149.49    5.70
   3   1  -3  139.39    5.40
   3   1  -3  133.59    5.70
  -3  -1   3  141.89    5.70
  -3  -1   3  144.79    5.70
  -3  -1   3  144.39    5.70
  -3  -1   3  145.89    5.50
  -3  -1   3  137.59    5.70
   2   1  -3  103.59    4.00
   2   1  -3   94.59    3.90
   2   1  -3   98.49    4.20
   2   1  -3   94.79    4.10
   2   1  -3   99.39    3.80
   2   1  -3  102.19    4.10
   2   1  -3  102.39    4.00
  -2  -1   3   89.69    4.00
  -2  -1   3   91.69    4.00
  -2  -1   3   98.79    3.80
  -2  -1   3   96.99    4.00
  -2  -1   3   95.99    4.00
  -2  -1   3  103.39    4.10
  -2  -1   3   98.89    4.10
   1   1  -3  495.75   17.60
   1   1  -3  516.35   17.50
   1   1  -3  526.05   17.70
   1   1  -3  521.75   17.60
   1   1  -3  498.05   17.60
   1   1  -3  520.95   17.10
   1   1  -3  549.25   17.80
  -1  -1   3  516.25   17.60
  -1  -1   3  510.75   17.10
  -1  -1   3  517.15   17.60
  -1  -1   3  474.85   17.60
  -1  -1   3  491.15   17.50
  -1  -1   3  510.95   17.60
  -1  -1   3  494.85   17.70
  -1  -1   3  489.95   17.50
   0   1  -3 1223.28   42.00
   0   1  -3 1245.08   41.90
   0   1  -3 1309.17   42.00
   0   1  -3 1211.48   41.70
   0   1  -3 1272.17   42.00
   0   1  -3 1259.87   41.80
   0  -1   3 1271.07   41.70
   0  -1   3 1211.28   41.90
   0  -1   3 1201.38   42.00
   0  -1   3 1258.87   42.10
   0  -1   3 1243.48   41.90
   0  -1   3 1237.78   41.80
   0  -1   3 1266.67   41.90
   0  -1   3 1215.08   41.90
  -1   1  -3 2411.36   79.99
  -1   1  -3 2521.65   80.19
  -1   1  -3 2289.07   80.39
  -1   1  -3 2417.46   80.19
  -1   1  -3 2318.67   80.09
  -1   1  -3 2456.35   80.19
  -1   1  -3 2381.76   79.99
  -1   1  -3 2347.86   80.49
   1  -1   3 2391.56   80.09
   1  -1   3 2406.66   80.09
   1  -1   3 2310.57   80.59
   1  -1   3 2434.06   80.09
   1  -1   3 2483.15   79.99
   1  -1   3 2357.36   80.29
   1  -1   3 2402.46   80.09
   1  -1   3 2314.47   80.09
   1  -1   3 2487.25   80.29
  -2   1  -3  154.08    5.80
  -2   1  -3  159.38    5.70
  -2   1  -3  148.69    5.70
  -2   1  -3  146.49    5.70
  -2   1  -3  154.38    5.70
  -2   1  -3  151.68    5.80
  -2   1  -3  166.98    5.90
  -2   1  -3  151.18    5.80
   2  -1   3  149.39    5.70
   2  -1   3  148.89    5.70
   2  -1   3  153.38    5.30
   2  -1   3  147.89    5.80
   2  -1   3  154.28    5.70
   2  -1   3  154.38    5.80
   2  -1   3  157.88    5.80
   2  -1   3  146.79    5.80
  -3   1  -3   45.40    2.10
  -3   1  -3   37.90    2.10
  -3   1  -3   39.00    2.00
  -3   1  -3   41.30    2.10
  -3   1  -3   44.60    2.30
   3  -1   3   37.10    2.00
   3  -1   3   47.50    2.40
   3  -1   3   38.50    1.60
   3  -1   3   37.70    2.10
   3  -1   3   37.80    1.50
   3  -1   3   36.40    2.10
   3  -1   3   38.20    2.00
   3  -1   3   37.80    2.00
   3  -1   3   38.50    2.10
  -4   1  -3   34.00    2.10
  -4   1  -3   31.80    1.80
   4  -1   3   33.30    2.10
   4  -1   3   34.00    2.00
   4  -1   3   40.20    2.00
   4  -1   3   37.50    2.20
   4  -1   3   37.60    2.10
  -5   1  -3    3.80    0.90
   5  -1   3    5.50    1.00
   5  -1   3    5.10    0.90
   5  -1   3    5.50    1.00
  -6   1  -3    1.20    0.60
  -6   1  -3    0.60    0.50
  -6   1  -3    0.10    0.50
   6  -1   3    1.00    0.70
   6  -1   3    1.00    0.70
   6  -1   3   -0.80    0.70
   6  -1   3    0.30    0.60
  -7   1  -3   29.40    2.20
  -7   1  -3   31.30    1.90
  -7   1  -3   30.30    2.80
   7  -1   3   28.50    2.70
   7  -1   3   32.00    3.00
   7  -1   3   33.10    2.90
   7  -1   3   28.00    2.60
  -8   1  -3    0.10    0.30
  -8   1  -3   -0.90    0.70
  -8   1  -3    0.50    0.50
   8  -1   3   -0.70    0.70
   8  -1   3    0.40    1.00
   8  -1   3   -0.60    0.70
  -9   1  -3   11.80    1.40
  -9   1  -3    8.40    1.80
   9  -1   3   11.90    2.10
   9  -1   3    7.00    1.90
   9  -1   3    8.00    1.70
 -10   1  -3    0.80    1.00
  10  -1   3    1.00    1.40
  10  -1   3    0.50    1.10
  10  -1   3    2.00    1.30
 -11   1  -3    7.50    2.00
  11  -1   3    3.10    1.70
  11  -1   3   -0.40    1.50
  11  -1   3    7.10    2.00
 -12   1  -3    0.80    1.50
  12  -1   3    0.00    1.60
  12  -1   3   -0.80    1.30
  12   0  -3   18.40    3.60
  12   0  -3   15.80    3.20
 -12   0   3   12.80    2.90
  11   0  -3    0.40    1.40
  11   0  -3   -2.00    1.40
 -11   0   3    1.80    1.40
  10   0  -3   -0.50    1.20
  10   0  -3    0.20    1.20
  10   0  -3   -0.40    1.10
 -10   0   3    0.80    1.30
 -10   0   3   -0.60    1.10
   9   0  -3    2.40    1.30
   9   0  -3    1.00    1.30
   9   0  -3    2.00    1.10
   9   0  -3    2.50    1.50
  -9   0   3    1.60    1.20
  -9   0   3    1.80    1.20
   8   0  -3   41.30    3.50
   8   0  -3   49.80    3.50
   8   0  -3   57.79    4.00
   8   0  -3   46.50    3.60
  -8   0   3   54.89    2.80
  -8   0   3   46.40    3.50
  -8   0   3   51.49    3.50
  -8   0   3   51.49    3.70
   7   0  -3    8.80    1.60
   7   0  -3    5.80    1.60
   7   0  -3    8.10    1.60
   7   0  -3    5.50    1.40
  -7   0   3    7.30    1.50
  -7   0   3    6.40    1.50
  -7   0   3    2.60    1.20
  -7   0   3    7.50    1.50
  -7   0   3    9.00    1.20
   6   0  -3   45.80    3.20
   6   0  -3   47.60    2.00
   6   0  -3   49.99    3.10
   6   0  -3   48.40    3.20
   6   0  -3   49.20    3.00
  -6   0   3   50.79    3.00
  -6   0   3   45.60    3.10
  -6   0   3   47.70    3.10
  -6   0   3   46.50    3.10
   5   0  -3    2.70    0.80
   5   0  -3    2.30    0.80
   5   0  -3   -0.10    0.70
   5   0  -3    2.80    0.50
   5   0  -3    1.90    0.80
  -5   0   3    2.50    0.90
  -5   0   3    2.90    0.90
  -5   0   3    2.60    0.80
  -5   0   3    2.00    0.90
   4   0  -3   67.89    3.50
   4   0  -3   64.59    3.30
   4   0  -3   64.49    3.20
   4   0  -3   66.89    2.80
  -4   0   3   66.19    3.30
  -4   0   3   67.09    3.40
  -4   0   3   68.49    3.30
  -4   0   3   60.29    3.30
   3   0  -3    2.20    0.60
   3   0  -3    2.40    0.70
   3   0  -3    2.00    0.60
   3   0  -3    1.20    0.60
  -3   0   3    2.60    0.70
  -3   0   3    0.50    0.60
  -3   0   3    1.10    0.60
  -3   0   3    2.70    0.70
  -3   0   3    1.50    0.60
   2   0  -3  126.19    5.00
   2   0  -3  130.59    5.00
   2   0  -3  125.19    5.10
   2   0  -3  120.99    4.70
  -2   0   3  129.79    4.80
  -2   0   3  124.49    4.90
  -2   0   3  123.09    5.00
  -2   0   3  124.69    5.00
  -2   0   3  124.09    5.00
   1   0  -3   11.00    1.00
   1   0  -3   10.00    1.00
   1   0  -3   11.70    1.10
   1   0  -3    9.20    1.00
   1   0  -3   10.10    1.00
   1   0  -3    9.80    1.10
   1   0  -3    9.70    0.70
  -1   0   3   11.70    0.90
  -1   0   3    9.20    1.00
  -1   0   3   11.00    1.00
  -1   0   3   11.50    1.10
  -1   0   3    9.20    0.90
  -1   0   3   10.60    1.00
  -1   0   3    6.90    0.90
  -1   0   3    9.60    1.00
   0   0  -3   11.80    0.90
   0   0  -3    9.90    1.00
   0   0  -3   11.40    0.90
   0   0  -3   14.00    1.00
   0   0  -3   12.00    0.90
   0   0  -3   12.20    1.00
   0   0   3   11.60    0.90
   0   0   3   12.50    0.60
   0   0   3   12.50    1.00
   0   0   3   11.50    0.90
   0   0   3   11.80    1.10
   0   0   3   12.50    1.00
   0   0   3   10.60    1.00
  -1   0  -3   80.39    3.40
  -1   0  -3   80.99    3.30
  -1   0  -3   80.19    3.00
  -1   0  -3   78.19    3.30
  -1   0  -3   85.09    3.40
  -1   0  -3   79.69    3.20
  -1   0  -3   80.29    3.30
  -1   0  -3   83.49    3.10
  -1   0  -3   87.59    3.40
   1   0   3   77.69    3.30
   1   0   3   77.19    3.30
   1   0   3   83.19    3.40
   1   0   3   79.59    3.10
   1   0   3   83.39    3.30
   1   0   3   80.39    3.30
   1   0   3   79.79    3.40
   1   0   3   84.39    3.30
  -2   0  -3   16.90    1.20
  -2   0  -3   15.70    1.20
  -2   0  -3   15.20    1.20
  -2   0  -3   13.80    1.10
  -2   0  -3   18.50    1.10
  -2   0  -3   16.60    1.10
  -2   0  -3   17.00    1.20
  -2   0  -3   13.90    1.10
   2   0   3   14.90    1.10
   2   0   3   16.20    1.20
   2   0   3   18.50    1.20
   2   0   3   17.10    1.20
   2   0   3   14.70    1.10
   2   0   3   14.50    1.10
   2   0   3   16.60    1.10
   2   0   3   17.20    1.10
   2   0   3   13.60    1.30
  -3   0  -3   14.80    1.20
  -3   0  -3   14.00    1.40
  -3   0  -3   13.90    1.20
  -3   0  -3   15.50    1.20
  -3   0  -3   17.90    1.30
  -3   0  -3   16.00    1.20
   3   0   3   14.30    1.20
   3   0   3   17.20    1.20
   3   0   3   16.80    1.30
   3   0   3   14.00    1.40
   3   0   3   15.70    1.30
   3   0   3   15.20    1.20
  -4   0  -3  174.08    6.70
  -4   0  -3  172.78    7.00
  -4   0  -3  173.58    6.90
   4   0   3  177.88    6.90
   4   0   3  170.78    7.00
   4   0   3  166.58    7.00
   4   0   3  192.98    7.10
   4   0   3  185.18    6.90
  -5   0  -3   23.60    1.60
  -5   0  -3   21.00    2.00
  -5   0  -3   25.70    1.80
   5   0   3   22.10    1.80
   5   0   3   21.60    2.10
   5   0   3   20.40    1.70
   5   0   3   23.20    1.80
  -6   0  -3    3.60    0.90
  -6   0  -3    4.50    1.10
  -6   0  -3    2.90    0.70
   6   0   3    2.10    0.80
   6   0   3    2.80    0.90
   6   0   3    3.00    1.00
   6   0   3    3.40    1.00
  -7   0  -3   79.99    4.10
  -7   0  -3   77.49    4.40
  -7   0  -3   77.69    3.70
   7   0   3   84.39    4.60
   7   0   3   73.49    4.10
   7   0   3   86.09    4.80
   7   0   3   78.69    4.40
  -8   0  -3   29.20    2.00
  -8   0  -3   29.50    2.80
  -8   0  -3   25.00    2.80
   8   0   3   28.80    3.00
   8   0   3   30.00    3.10
   8   0   3   26.80    2.70
  -9   0  -3    0.80    0.70
  -9   0  -3    0.60    1.10
   9   0   3    0.00    0.90
   9   0   3   -0.20    1.10
   9   0   3   -1.30    0.70
 -10   0  -3   -0.30    0.90
  10   0   3    1.00    1.00
  10   0   3    1.30    1.20
  10   0   3   -0.30    1.30
 -11   0  -3    4.10    1.70
  11   0   3    2.70    1.50
  11   0   3    6.00    2.20
  11   0   3    3.70    1.80
 -12   0  -3    1.70    1.60
  12   0   3    5.30    2.10
  12   0   3    7.60    2.50
  12  -1  -3   15.10    3.50
  12  -1  -3   21.00    3.70
 -12   1   3   17.20    3.30
  11  -1  -3   -0.60    1.30
  11  -1  -3   -0.60    1.30
 -11   1   3    0.20    1.30
  10  -1  -3   -1.20    1.10
  10  -1  -3    1.10    1.20
  10  -1  -3   -0.40    1.20
 -10   1   3    0.20    1.10
 -10   1   3    0.10    1.10
   9  -1  -3   -0.40    1.10
   9  -1  -3    1.50    1.00
   9  -1  -3    1.00    1.10
   9  -1  -3    2.10    1.40
  -9   1   3    0.10    1.00
  -9   1   3   -0.10    1.00
   8  -1  -3   43.10    3.50
   8  -1  -3   45.30    3.40
   8  -1  -3   44.00    3.50
   8  -1  -3   48.90    3.70
  -8   1   3   46.70    3.60
  -8   1   3   44.00    3.30
  -8   1   3   48.30    2.40
  -8   1   3   48.80    3.50
   7  -1  -3    7.30    1.60
   7  -1  -3    3.50    1.20
   7  -1  -3    3.40    1.20
   7  -1  -3    4.30    1.30
  -7   1   3    3.30    1.20
  -7   1   3    3.30    1.20
  -7   1   3    3.50    1.10
  -7   1   3    4.90    0.80
   6  -1  -3   28.40    2.20
   6  -1  -3   25.00    2.50
   6  -1  -3   27.00    1.10
   6  -1  -3   25.10    2.50
   6  -1  -3   24.60    2.70
  -6   1   3   23.70    2.40
  -6   1   3   29.80    2.40
  -6   1   3   23.60    2.50
   5  -1  -3  119.89    4.40
   5  -1  -3  122.99    5.40
   5  -1  -3  119.79    5.40
   5  -1  -3  114.49    5.50
   5  -1  -3  118.79    5.40
  -5   1   3  120.49    5.40
  -5   1   3  124.29    5.30
  -5   1   3  118.29    5.40
   4  -1  -3  145.49    6.10
   4  -1  -3  134.19    6.20
   4  -1  -3  146.69    6.00
   4  -1  -3  151.18    6.10
  -4   1   3  148.39    6.20
  -4   1   3  157.98    5.60
  -4   1   3  138.89    6.10
  -4   1   3  150.08    6.00
   3  -1  -3  260.57   10.80
   3  -1  -3  305.87   10.70
   3  -1  -3  284.07   10.70
   3  -1  -3  294.77   10.70
  -3   1   3  287.17   10.80
  -3   1   3  307.67   10.40
  -3   1   3  301.97   10.70
  -3   1   3  290.87   10.70
   2  -1  -3    5.50    0.80
   2  -1  -3    3.80    0.70
   2  -1  -3    4.90    0.70
  -2   1   3    6.20    0.90
  -2   1   3    5.70    0.80
  -2   1   3    6.00    0.80
  -2   1   3    4.80    0.70
  -2   1   3    7.90    1.00
   1  -1  -3   34.80    1.90
   1  -1  -3   41.20    2.10
   1  -1  -3   38.00    2.00
   1  -1  -3   36.20    1.80
   1  -1  -3   39.60    2.10
   1  -1  -3   38.50    2.00
   1  -1  -3   40.40    2.00
   1  -1  -3   35.40    2.00
   1  -1  -3   37.00    1.90
  -1   1   3   36.60    1.90
  -1   1   3   47.90    2.10
  -1   1   3   44.60    2.10
  -1   1   3   38.10    2.00
  -1   1   3   38.30    2.00
  -1   1   3   41.80    2.10
  -1   1   3   39.70    1.90
  -1   1   3   44.00    2.10
   0  -1  -3  998.00   35.50
   0  -1  -3 1069.59   35.50
   0  -1  -3 1067.89   35.40
   0  -1  -3 1021.30   35.50
   0  -1  -3 1053.09   35.40
   0  -1  -3 1076.79   35.60
   0   1   3 1138.69   35.60
   0   1   3 1009.50   35.40
   0   1   3  995.00   35.50
   0   1   3 1060.79   35.50
   0   1   3 1053.59   35.50
   0   1   3 1046.10   35.40
  -1  -1  -3 5394.76  182.88
  -1  -1  -3 5096.89  180.68
  -1  -1  -3 5539.95  180.98
  -1  -1  -3 5348.66  180.98
  -1  -1  -3 5155.18  182.18
  -1  -1  -3 5268.77  181.18
  -1  -1  -3 5766.92  181.08
  -1  -1  -3 5115.39  180.48
   1   1   3 5485.25  182.08
   1   1   3 5755.52  181.38
   1   1   3 5161.08  181.38
   1   1   3 5561.24  181.38
   1   1   3 5307.37  180.88
   1   1   3 5635.04  181.38
   1   1   3 5363.86  182.68
  -2  -1  -3    1.00    0.50
  -2  -1  -3    1.40    0.20
  -2  -1  -3    0.90    0.50
  -2  -1  -3    1.10    0.40
  -2  -1  -3    1.20    0.50
  -2  -1  -3    1.40    0.60
  -2  -1  -3    1.20    0.40
  -2  -1  -3    1.60    0.60
  -2  -1  -3    2.00    0.50
   2   1   3    1.80    0.60
   2   1   3    1.20    0.40
   2   1   3    1.50    0.50
   2   1   3    1.00    0.40
   2   1   3    0.40    0.40
   2   1   3    1.20    0.50
   2   1   3    1.30    0.50
   2   1   3    0.30    0.40
   2   1   3    1.90    0.60
  -3  -1  -3   52.39    2.70
  -3  -1  -3   48.40    2.40
  -3  -1  -3   47.80    2.40
  -3  -1  -3   44.10    2.40
  -3  -1  -3   43.40    2.30
  -3  -1  -3   52.19    2.50
   3   1   3   48.60    2.40
   3   1   3   47.30    2.50
   3   1   3   46.70    1.90
   3   1   3   46.00    1.80
   3   1   3   42.90    2.30
   3   1   3   47.80    2.50
   3   1   3   44.40    2.30
   3   1   3   50.59    2.60
  -4  -1  -3    1.60    0.60
  -4  -1  -3    3.10    0.70
  -4  -1  -3    3.00    0.80
   4   1   3    1.90    0.60
   4   1   3    2.00    0.60
   4   1   3    0.60    0.30
   4   1   3    1.30    0.60
   4   1   3    0.60    0.60
  -5  -1  -3    0.10    0.60
  -5  -1  -3    0.20    0.50
  -5  -1  -3    1.00    0.70
   5   1   3    0.50    0.60
   5   1   3   -1.40    0.40
   5   1   3    1.00    0.70
   5   1   3    0.00    0.50
  -6  -1  -3    2.20    0.80
  -6  -1  -3    2.40    0.90
  -6  -1  -3    0.00    0.50
   6   1   3    2.60    0.90
   6   1   3    2.70    0.80
   6   1   3    1.30    0.80
  -7  -1  -3   46.80    2.80
  -7  -1  -3   47.20    3.00
  -7  -1  -3   51.39    3.40
   7   1   3   43.40    3.10
   7   1   3   43.60    3.00
   7   1   3   46.60    3.30
  -8  -1  -3    5.50    1.30
  -8  -1  -3    4.40    1.40
  -8  -1  -3    1.30    0.80
   8   1   3    3.30    1.30
   8   1   3    3.80    1.20
   8   1   3    1.40    0.90
  -9  -1  -3    8.00    1.40
  -9  -1  -3    7.40    1.80
   9   1   3    7.00    1.70
   9   1   3   10.00    2.00
   9   1   3    8.00    1.90
 -10  -1  -3    5.00    1.20
 -10  -1  -3    6.30    1.80
  10   1   3    4.80    1.70
  10   1   3    8.80    1.80
  10   1   3    6.40    2.00
 -11  -1  -3    3.60    1.70
  11   1   3    0.80    1.40
  11   1   3    1.60    1.70
 -12  -1  -3   -1.00    1.30
  12   1   3    0.80    1.50
  12   1   3    0.10    1.50
  11  -2  -3    0.80    1.70
  11  -2  -3    0.90    1.50
 -11   2   3    0.20    1.30
  10  -2  -3    4.10    1.50
  10  -2  -3    3.50    1.80
  10  -2  -3    3.80    1.70
  10  -2  -3    7.00    2.00
 -10   2   3    2.30    1.40
 -10   2   3    3.90    1.70
   9  -2  -3    7.00    2.00
   9  -2  -3    1.80    1.40
   9  -2  -3    6.00    1.70
   9  -2  -3    1.80    1.20
  -9   2   3    3.60    1.50
  -9   2   3    4.70    1.50
   8  -2  -3   32.70    3.50
   8  -2  -3   31.90    3.40
   8  -2  -3   32.70    3.20
   8  -2  -3   34.60    3.40
  -8   2   3   30.20    3.20
  -8   2   3   33.70    3.30
   7  -2  -3   24.30    2.60
   7  -2  -3   24.10    2.70
   7  -2  -3   25.90    2.80
   7  -2  -3   18.90    2.50
  -7   2   3   25.40    1.40
  -7   2   3   21.90    2.50
  -7   2   3   24.60    2.70
  -7   2   3   29.20    2.70
   6  -2  -3   13.40    0.60
   6  -2  -3   19.30    2.10
   6  -2  -3   13.40    1.70
   6  -2  -3   14.60    2.00
   6  -2  -3   15.60    2.00
   6  -2  -3   14.00    2.10
  -6   2   3   14.20    1.90
  -6   2   3   16.20    2.00
  -6   2   3   13.20    1.00
   5  -2  -3   14.40    1.60
   5  -2  -3   12.20    1.70
   5  -2  -3   14.60    1.70
   5  -2  -3   13.80    1.80
  -5   2   3   13.90    1.70
  -5   2   3   13.80    1.70
  -5   2   3   13.20    1.00
  -5   2   3   15.10    1.70
   4  -2  -3   34.90    2.20
   4  -2  -3   29.30    2.20
   4  -2  -3   31.10    2.00
   4  -2  -3   28.70    2.10
  -4   2   3   34.60    1.70
  -4   2   3   32.20    2.10
  -4   2   3   30.60    2.20
  -4   2   3   31.70    2.00
   3  -2  -3   29.90    2.00
   3  -2  -3   29.80    2.10
   3  -2  -3   36.50    2.10
   3  -2  -3   34.20    2.00
  -3   2   3   37.00    2.00
  -3   2   3   37.00    1.70
  -3   2   3   33.90    2.10
  -3   2   3   37.50    2.20
   2  -2  -3  180.48    7.00
   2  -2  -3  179.08    7.10
   2  -2  -3  179.78    7.00
   2  -2  -3  190.28    7.00
   2  -2  -3  183.38    6.70
  -2   2   3  172.68    6.90
  -2   2   3  174.88    6.80
  -2   2   3  187.48    6.70
  -2   2   3  190.78    7.10
  -2   2   3  186.58    7.00
   1  -2  -3  115.69    4.70
   1  -2  -3  117.69    4.90
   1  -2  -3  129.09    4.80
   1  -2  -3  124.39    4.90
   1  -2  -3  117.29    4.70
   1  -2  -3  114.79    4.80
   1  -2  -3  120.99    4.80
  -1   2   3  127.09    4.90
  -1   2   3  122.29    4.80
  -1   2   3  114.49    4.70
  -1   2   3  119.09    4.80
  -1   2   3  121.59    4.80
  -1   2   3  122.49    4.40
  -1   2   3  118.59    4.80
  -1   2   3  129.59    4.70
   0  -2  -3  341.47   12.30
   0  -2  -3  341.17   12.40
   0  -2  -3  353.76   12.20
   0  -2  -3  345.77   12.30
   0  -2  -3  337.17   12.30
   0  -2  -3  340.97   11.80
   0  -2  -3  360.86   12.50
   0   2   3  349.87   12.20
   0   2   3  336.17   12.40
   0   2   3  361.46   12.30
   0   2   3  370.96   12.40
   0   2   3  360.86   12.40
   0   2   3  347.67   12.30
  -1  -2  -3 1823.82   59.09
  -1  -2  -3 1737.43   58.79
  -1  -2  -3 1707.23   59.09
  -1  -2  -3 1828.92   58.79
  -1  -2  -3 1758.52   59.09
  -1  -2  -3 1734.73   59.09
  -1  -2  -3 1618.84   58.99
  -1  -2  -3 1810.82   59.09
   1   2   3 1803.62   59.19
   1   2   3 1793.32   59.09
   1   2   3 1805.22   59.09
   1   2   3 1705.73   59.09
   1   2   3 1742.73   58.79
   1   2   3 1698.43   58.99
   1   2   3 1790.62   59.09
  -2  -2  -3   16.00    1.10
  -2  -2  -3    9.90    1.20
  -2  -2  -3   17.10    1.60
  -2  -2  -3   12.40    1.30
  -2  -2  -3   12.20    1.20
  -2  -2  -3   15.20    0.90
  -2  -2  -3   12.80    1.20
  -2  -2  -3   13.20    1.30
  -2  -2  -3   15.80    1.20
   2   2   3   13.40    0.90
   2   2   3   13.10    1.10
   2   2   3   16.90    1.20
   2   2   3   14.30    1.40
   2   2   3   15.90    0.90
   2   2   3   13.40    1.30
   2   2   3   15.80    1.50
   2   2   3   13.70    1.30
  -3  -2  -3  586.84   20.80
  -3  -2  -3  599.04   20.70
  -3  -2  -3  618.84   20.70
  -3  -2  -3  589.34   20.80
  -3  -2  -3  580.44   20.80
   3   2   3  590.04   20.70
   3   2   3  613.14   20.70
   3   2   3  576.64   20.80
   3   2   3  589.94   20.20
   3   2   3  583.44   20.90
   3   2   3  603.54   20.20
   3   2   3  596.44   20.30
   3   2   3  604.14   20.90
  -4  -2  -3   57.39    3.00
  -4  -2  -3   60.39    3.10
  -4  -2  -3   63.19    3.00
  -4  -2  -3   61.69    3.10
  -4  -2  -3   56.59    3.00
   4   2   3   60.29    3.00
   4   2   3   56.89    3.10
   4   2   3   58.79    2.50
   4   2   3   58.09    3.10
   4   2   3   62.39    3.00
   4   2   3   59.79    2.50
   4   2   3   64.09    3.20
  -5  -2  -3  216.78    8.40
  -5  -2  -3  204.98    8.50
  -5  -2  -3  245.88    9.10
  -5  -2  -3  221.28    8.50
   5   2   3  215.58    7.60
   5   2   3  206.88    8.30
   5   2   3  208.18    8.60
   5   2   3  215.48    8.60
   5   2   3  201.18    7.80
  -6  -2  -3   30.50    2.30
  -6  -2  -3   33.50    2.30
  -6  -2  -3   33.80    2.50
   6   2   3   37.10    2.40
   6   2   3   31.30    2.50
   6   2   3   36.10    1.90
   6   2   3   27.10    2.30
  -7  -2  -3   19.50    2.10
  -7  -2  -3   20.20    2.40
  -7  -2  -3   20.70    2.20
   7   2   3   17.80    2.30
   7   2   3   19.40    1.60
   7   2   3   18.60    2.10
   7   2   3   18.70    2.20
  -8  -2  -3   61.49    3.70
  -8  -2  -3   62.69    3.90
  -8  -2  -3   61.69    4.10
   8   2   3   69.59    4.30
   8   2   3   70.09    4.00
   8   2   3   74.09    4.50
  -9  -2  -3    0.10    0.80
  -9  -2  -3   -0.80    0.70
  -9  -2  -3    0.00    1.00
   9   2   3   -0.30    0.70
   9   2   3    0.00    0.90
   9   2   3    2.50    1.40
 -10  -2  -3    2.00    1.40
 -10  -2  -3    1.10    0.90
  10   2   3   -0.40    1.00
  10   2   3    1.00    0.90
  10   2   3    4.30    1.70
 -11  -2  -3    0.10    1.40
  11   2   3    1.00    1.50
  11   2   3    1.00    1.20
 -12  -2  -3   -2.40    1.20
  12   2   3    2.90    1.90
  12   2   3    0.10    1.40
  11  -3  -3   -1.40    1.20
  11  -3  -3    2.10    1.80
 -11   3   3   -1.70    1.00
  10  -3  -3   -0.60    1.20
  10  -3  -3   -0.10    1.10
  10  -3  -3    1.00    1.30
  10  -3  -3   -2.20    1.30
 -10   3   3   -1.10    0.80
 -10   3   3    0.40    1.30
   9  -3  -3   -1.60    0.90
   9  -3  -3    0.50    1.10
   9  -3  -3    1.90    1.50
   9  -3  -3   -0.60    1.00
  -9   3   3    2.30    1.30
  -9   3   3    0.80    1.10
   8  -3  -3   14.50    2.30
   8  -3  -3    9.20    1.80
   8  -3  -3   13.80    2.40
   8  -3  -3   12.50    2.20
  -8   3   3    8.20    1.80
  -8   3   3   10.50    2.00
   7  -3  -3    0.30    1.00
   7  -3  -3   -0.40    0.70
   7  -3  -3    0.50    0.90
   7  -3  -3   -1.00    0.80
  -7   3   3    0.30    0.80
  -7   3   3   -0.60    0.80
   6  -3  -3   15.10    2.20
   6  -3  -3   14.80    2.10
   6  -3  -3   15.90    2.10
   6  -3  -3   15.90    2.00
   6  -3  -3   18.60    1.00
   6  -3  -3   19.50    3.10
  -6   3   3   14.00    0.80
  -6   3   3   16.20    1.90
  -6   3   3   17.20    2.10
  -6   3   3   14.30    1.90
  -6   3   3   16.20    0.80
   5  -3  -3    3.80    1.00
   5  -3  -3    4.70    1.10
   5  -3  -3    3.60    1.00
   5  -3  -3    4.60    1.10
  -5   3   3    3.10    1.00
  -5   3   3    3.60    0.50
  -5   3   3    4.70    1.00
   4  -3  -3   28.00    2.00
   4  -3  -3   29.40    2.10
   4  -3  -3   26.90    2.10
   4  -3  -3   30.10    2.00
  -4   3   3   29.00    1.40
  -4   3   3   26.30    1.80
  -4   3   3   24.40    2.00
  -4   3   3   25.90    1.90
   3  -3  -3   45.70    2.70
   3  -3  -3   50.79    2.60
   3  -3  -3   47.10    2.60
   3  -3  -3   52.59    2.80
  -3   3   3   45.50    2.40
  -3   3   3   45.30    2.70
  -3   3   3   49.30    2.40
  -3   3   3   51.49    2.20
  -3   3   3   47.70    2.60
   2  -3  -3  116.29    4.40
   2  -3  -3  114.59    4.70
   2  -3  -3  107.69    4.80
   2  -3  -3  114.29    4.90
   2  -3  -3  112.89    4.70
  -2   3   3  113.29    4.40
  -2   3   3  110.49    4.70
  -2   3   3  120.29    4.40
  -2   3   3  108.19    4.70
   1  -3  -3  182.08    6.80
   1  -3  -3  172.38    6.80
   1  -3  -3  181.78    6.80
   1  -3  -3  173.28    6.70
   1  -3  -3  178.08    6.80
   1  -3  -3  178.38    6.70
   1  -3  -3  178.48    7.10
  -1   3   3  184.08    6.80
  -1   3   3  188.78    6.70
  -1   3   3  174.58    6.80
  -1   3   3  182.48    6.50
  -1   3   3  169.88    6.80
   0  -3  -3  122.89    4.70
   0  -3  -3  123.59    4.80
   0  -3  -3  121.79    4.80
   0  -3  -3  121.69    4.90
   0  -3  -3  117.39    4.90
   0  -3  -3  125.79    4.50
   0  -3  -3  127.49    5.00
   0   3   3  116.39    4.90
   0   3   3  129.89    4.90
   0   3   3  117.49    4.60
   0   3   3  121.39    4.50
   0   3   3  127.19    4.90
  -1  -3  -3   -0.40    0.40
  -1  -3  -3   -0.20    0.40
  -1  -3  -3    0.00    0.40
  -1  -3  -3   -0.50    0.30
  -1  -3  -3   -0.30    0.30
  -1  -3  -3    0.00    0.50
  -1  -3  -3   -0.10    0.30
  -1  -3  -3   -0.50    0.30
  -1  -3  -3   -0.30    0.20
   1   3   3    0.30    0.40
   1   3   3   -0.80    0.30
   1   3   3    0.10    0.50
   1   3   3    0.10    0.30
   1   3   3   -0.30    0.40
   1   3   3    1.70    0.40
  -2  -3  -3    5.50    0.70
  -2  -3  -3    5.40    0.80
  -2  -3  -3    4.60    0.80
  -2  -3  -3    4.00    0.80
  -2  -3  -3    5.00    0.40
  -2  -3  -3    2.80    0.60
  -2  -3  -3    3.20    0.70
   2   3   3    4.40    0.40
   2   3   3    3.90    0.80
   2   3   3    5.70    0.80
   2   3   3    4.40    0.70
   2   3   3    3.80    0.70
   2   3   3    4.80    0.70
  -3  -3  -3  237.08    9.10
  -3  -3  -3  256.17    8.70
  -3  -3  -3  234.88    9.00
  -3  -3  -3  249.68    9.00
  -3  -3  -3  233.98    9.10
  -3  -3  -3  233.18    9.10
   3   3   3  243.28    8.30
   3   3   3  239.78    8.70
   3   3   3  244.18    8.70
   3   3   3  237.88    8.90
   3   3   3  236.38    9.10
   3   3   3  243.18    9.20
  -4  -3  -3    0.50    0.60
  -4  -3  -3    2.70    0.70
  -4  -3  -3    0.60    0.60
  -4  -3  -3    3.50    0.90
  -4  -3  -3    1.20    0.60
   4   3   3    0.60    0.40
   4   3   3    1.50    0.50
   4   3   3    1.80    0.80
   4   3   3    1.60    0.70
   4   3   3    2.20    0.80
   4   3   3    1.10    0.50
  -5  -3  -3   32.30    2.30
  -5  -3  -3   33.30    2.40
  -5  -3  -3   35.40    2.30
  -5  -3  -3   38.30    2.40
   5   3   3   36.20    2.30
   5   3   3   37.20    2.40
   5   3   3   35.20    1.90
   5   3   3   33.90    2.50
   5   3   3   38.30    1.80
   5   3   3   33.30    1.90
  -6  -3  -3   20.70    2.20
  -6  -3  -3   24.10    2.30
  -6  -3  -3   25.80    2.50
   6   3   3   21.50    2.20
   6   3   3   24.00    1.90
   6   3   3   21.10    1.60
   6   3   3   20.20    2.30
   6   3   3   24.30    1.50
  -7  -3  -3   19.90    2.20
  -7  -3  -3   20.80    2.40
  -7  -3  -3   20.40    2.20
   7   3   3   18.10    1.80
   7   3   3   21.30    2.40
   7   3   3   19.20    2.40
   7   3   3   20.40    2.20
  -8  -3  -3   74.59    4.20
  -8  -3  -3   70.49    4.20
  -8  -3  -3   63.49    4.30
   8   3   3   83.09    4.40
   8   3   3   77.19    4.70
   8   3   3   71.39    3.70
   8   3   3   74.29    4.50
  -9  -3  -3   20.90    2.40
  -9  -3  -3   15.90    2.30
  -9  -3  -3   15.20    2.40
   9   3   3   17.00    2.70
   9   3   3   12.40    2.00
   9   3   3   12.10    2.20
   9   3   3   15.50    1.90
 -10  -3  -3    5.50    1.80
 -10  -3  -3    2.10    1.30
  10   3   3    5.50    1.70
  10   3   3    5.40    2.00
  10   3   3    3.10    1.00
 -11  -3  -3    3.00    1.60
 -11  -3  -3    2.50    1.40
  11   3   3    1.20    1.40
  11   3   3    2.50    1.80
 -12  -3  -3   -0.40    1.50
  12   3   3   -0.90    1.40
  12   3   3   -0.90    1.60
  11  -4  -3    0.30    1.10
  11  -4  -3   -3.70    1.50
  11  -4  -3    1.30    1.50
 -11   4   3   -1.30    1.20
 -11   4   3    1.20    1.50
  10  -4  -3    0.30    1.30
  10  -4  -3   -0.30    1.30
  10  -4  -3   -1.70    0.90
  10  -4  -3    0.00    1.40
 -10   4   3   -2.40    1.00
 -10   4   3    0.20    1.30
 -10   4   3    2.10    1.50
   9  -4  -3    0.00    1.00
   9  -4  -3    0.70    1.20
   9  -4  -3   -1.00    1.00
   9  -4  -3    2.00    1.30
  -9   4   3   -1.80    0.90
  -9   4   3    0.40    1.00
  -9   4   3    0.80    1.00
   8  -4  -3    6.70    1.60
   8  -4  -3    5.50    1.80
   8  -4  -3    6.30    1.60
   8  -4  -3    5.90    1.70
  -8   4   3    3.60    1.30
  -8   4   3    4.50    1.50
  -8   4   3    5.60    1.50
   7  -4  -3    4.00    1.30
   7  -4  -3    4.20    1.50
   7  -4  -3    7.20    1.60
   7  -4  -3    5.90    1.60
  -7   4   3    4.20    1.30
  -7   4   3    4.40    1.30
  -7   4   3    4.70    1.40
   6  -4  -3   65.79    4.10
   6  -4  -3   63.89    3.70
   6  -4  -3   63.69    4.10
   6  -4  -3   64.59    3.90
  -6   4   3   58.89    3.70
  -6   4   3   64.99    3.70
  -6   4   3   66.89    3.80
   5  -4  -3  263.77    9.80
   5  -4  -3  243.48    8.80
   5  -4  -3  237.98    9.80
   5  -4  -3  243.88   10.10
   5  -4  -3  240.78    9.70
  -5   4   3  239.88    9.50
  -5   4   3  229.68    9.60
  -5   4   3  249.97    8.30
   4  -4  -3   12.20    1.50
   4  -4  -3   11.50    1.50
   4  -4  -3   13.40    1.50
   4  -4  -3    8.60    1.40
  -4   4   3   12.70    1.40
  -4   4   3   11.70    1.50
  -4   4   3   11.50    0.80
  -4   4   3   10.20    1.40
   3  -4  -3    1.50    0.70
   3  -4  -3    0.80    0.70
   3  -4  -3    1.80    0.50
   3  -4  -3    3.40    0.80
   3  -4  -3    1.80    0.70
  -3   4   3    1.70    0.60
  -3   4   3    2.50    0.50
  -3   4   3    0.70    0.60
  -3   4   3    2.60    0.70
   2  -4  -3    0.50    0.60
   2  -4  -3   -0.10    0.40
   2  -4  -3    0.70    0.50
   2  -4  -3   -0.10    0.50
   2  -4  -3    0.10    0.60
  -2   4   3   -0.30    0.40
  -2   4   3    0.20    0.30
  -2   4   3   -0.30    0.30
  -2   4   3   -0.10    0.40
   1  -4  -3  327.17   11.50
   1  -4  -3  306.77   11.70
   1  -4  -3  331.17   11.60
   1  -4  -3  342.37   11.70
   1  -4  -3  313.47   11.60
   1  -4  -3  324.27   11.80
  -1   4   3  323.07   11.50
  -1   4   3  320.37   11.60
  -1   4   3  325.27   11.70
  -1   4   3  324.37   11.70
  -1   4   3  308.97   11.50
  -1   4   3  347.47   11.70
   0  -4  -3  301.97   11.60
   0  -4  -3  309.87   11.60
   0  -4  -3  318.57   11.70
   0  -4  -3  328.97   12.00
   0  -4  -3  337.57   11.50
   0  -4  -3  330.47   11.60
   0  -4  -3  339.67   11.50
   0   4   3  341.17   11.90
   0   4   3  338.07   11.40
   0   4   3  316.97   11.40
   0   4   3  311.87   11.70
   0   4   3  318.27   11.50
  -1  -4  -3    5.70    0.60
  -1  -4  -3    5.70    0.80
  -1  -4  -3    5.20    0.70
  -1  -4  -3    4.70    0.80
  -1  -4  -3    5.90    0.90
  -1  -4  -3    6.30    1.00
   1   4   3    4.50    0.80
   1   4   3    4.70    0.70
   1   4   3    5.40    0.60
   1   4   3    5.00    0.90
  -2  -4  -3    2.50    0.60
  -2  -4  -3    2.90    0.70
  -2  -4  -3    1.90    0.70
  -2  -4  -3    2.50    0.30
  -2  -4  -3    2.40    0.60
   2   4   3    1.50    0.60
   2   4   3    1.30    0.60
   2   4   3    2.50    0.30
   2   4   3    3.30    0.70
  -3  -4  -3   58.49    2.80
  -3  -4  -3   49.90    2.90
  -3  -4  -3   53.29    2.80
  -3  -4  -3   56.69    2.80
   3   4   3   53.89    2.60
   3   4   3   52.89    2.60
   3   4   3   56.99    2.90
   3   4   3   52.99    2.80
  -4  -4  -3    5.60    1.00
  -4  -4  -3    5.60    1.00
  -4  -4  -3    7.60    1.20
   4   4   3    5.50    1.00
  -5  -4  -3   20.80    2.00
  -5  -4  -3   24.50    2.20
  -5  -4  -3   17.90    2.00
  -5  -4  -3   17.10    1.90
  -5  -4  -3   17.40    2.00
   5   4   3   20.10    2.10
   5   4   3   18.10    1.90
   5   4   3   21.40    1.50
   5   4   3   16.90    1.60
   5   4   3   19.40    1.80
   5   4   3   19.20    1.00
  -6  -4  -3    1.70    0.90
  -6  -4  -3    0.40    0.70
  -6  -4  -3   -0.70    0.60
  -6  -4  -3    1.30    0.70
   6   4   3    1.40    0.60
   6   4   3    1.20    0.80
   6   4   3   -0.10    0.80
   6   4   3    0.00    0.60
   6   4   3    0.50    0.40
   6   4   3    0.40    0.60
  -7  -4  -3    1.50    1.00
  -7  -4  -3    0.50    0.80
  -7  -4  -3    1.90    1.10
   7   4   3    2.20    1.00
   7   4   3    1.50    0.80
   7   4   3    1.80    1.20
   7   4   3    2.90    0.90
  -8  -4  -3   -0.40    0.80
  -8  -4  -3   -0.80    0.80
  -8  -4  -3   -0.60    0.70
   8   4   3    0.00    0.70
   8   4   3   -0.20    0.90
   8   4   3   -0.40    0.60
   8   4   3    0.40    0.90
  -9  -4  -3    2.80    1.30
  -9  -4  -3    0.40    1.00
  -9  -4  -3    1.10    1.00
   9   4   3    3.40    1.50
   9   4   3   -0.50    1.00
   9   4   3    3.70    1.10
 -10  -4  -3    0.70    1.30
 -10  -4  -3    1.10    1.20
 -10  -4  -3   -1.10    1.00
  10   4   3    1.60    1.40
  10   4   3    0.80    0.90
  10   4   3    0.50    1.20
 -11  -4  -3    3.10    1.70
 -11  -4  -3    0.80    1.40
  11   4   3    4.60    1.80
  11   4   3    2.20    1.70
 -12  -4  -3    0.10    1.30
  12   4   3    1.90    1.60
  12   4   3   -0.10    1.60
  11  -5  -3   -0.50    1.30
  11  -5  -3    0.00    1.80
  11  -5  -3    2.10    1.70
 -11   5   3   -0.50    1.20
 -11   5   3    0.70    1.40
  10  -5  -3    1.30    1.40
  10  -5  -3    0.10    1.40
  10  -5  -3    1.60    1.80
  10  -5  -3    2.50    1.50
 -10   5   3    0.90    1.20
 -10   5   3    1.70    1.50
 -10   5   3    0.50    1.10
   9  -5  -3   -0.70    1.00
   9  -5  -3    0.00    1.10
   9  -5  -3    0.10    1.00
   9  -5  -3   -0.30    1.30
  -9   5   3   -1.00    0.80
  -9   5   3   -0.20    1.00
  -9   5   3   -0.70    0.90
   8  -5  -3    0.10    0.90
   8  -5  -3   -1.70    0.90
   8  -5  -3    0.30    1.00
   8  -5  -3   -0.10    1.20
  -8   5   3    0.50    1.10
  -8   5   3    2.20    1.10
  -8   5   3    1.20    1.00
   7  -5  -3    5.30    1.60
   7  -5  -3    2.10    1.20
   7  -5  -3    3.80    1.20
   7  -5  -3    3.30    1.50
  -7   5   3    3.50    1.20
  -7   5   3    6.10    1.50
  -7   5   3    5.20    1.30
   6  -5  -3    0.20    1.00
   6  -5  -3   -0.30    0.80
   6  -5  -3    1.10    0.90
   6  -5  -3    0.20    1.00
  -6   5   3    0.10    0.70
  -6   5   3    0.10    0.80
  -6   5   3   -0.60    0.70
   5  -5  -3    2.70    1.00
   5  -5  -3    3.90    1.20
   5  -5  -3    5.10    1.20
   5  -5  -3    2.80    1.30
  -5   5   3    6.20    1.20
  -5   5   3    4.60    1.00
  -5   5   3    3.20    1.00
   4  -5  -3    1.00    0.90
   4  -5  -3    1.10    0.70
   4  -5  -3    0.30    0.60
   4  -5  -3    1.20    0.40
   4  -5  -3    1.70    0.80
  -4   5   3    1.50    0.60
  -4   5   3    0.90    0.70
  -4   5   3    0.80    0.40
  -4   5   3    0.20    0.70
   3  -5  -3    1.50    0.50
   3  -5  -3    2.90    0.80
   3  -5  -3    1.30    0.80
   3  -5  -3    2.00    0.70
   3  -5  -3    0.80    0.60
  -3   5   3    0.90    0.60
  -3   5   3    0.60    0.40
  -3   5   3    1.10    0.40
  -3   5   3    1.20    0.70
   2  -5  -3   37.70    2.10
   2  -5  -3   45.20    2.50
   2  -5  -3   39.60    2.40
   2  -5  -3   45.60    2.30
   2  -5  -3   40.60    2.70
  -2   5   3   43.00    2.30
  -2   5   3   38.40    2.50
  -2   5   3   40.40    2.10
  -2   5   3   41.40    2.30
  -2   5   3   47.30    2.20
   1  -5  -3  492.45   17.70
   1  -5  -3  502.55   17.70
   1  -5  -3  517.75   17.60
   1  -5  -3  493.45   17.60
   1  -5  -3  491.55   17.60
  -1   5   3  490.65   17.50
  -1   5   3  489.85   17.60
  -1   5   3  514.35   17.90
  -1   5   3  515.75   17.40
  -1   5   3  502.35   17.70
   0  -5  -3   93.89    4.20
   0  -5  -3  102.29    3.90
   0  -5  -3   88.29    4.00
   0  -5  -3   91.99    4.10
   0  -5  -3   95.19    4.10
   0  -5  -3   91.79    4.00
   0   5   3   96.09    4.30
   0   5   3   97.69    3.80
   0   5   3   95.89    4.10
   0   5   3   93.39    4.00
  -1  -5  -3   10.40    1.20
  -1  -5  -3   11.10    0.90
  -1  -5  -3   10.00    1.10
  -1  -5  -3   12.70    1.20
  -1  -5  -3   11.50    1.40
   1   5   3   10.50    1.30
   1   5   3   11.30    1.20
   1   5   3   11.80    1.00
  -2  -5  -3   19.30    1.90
  -2  -5  -3   19.50    1.50
  -2  -5  -3   19.10    1.40
  -2  -5  -3   17.80    1.40
  -2  -5  -3   19.10    0.80
   2   5   3   19.20    1.60
   2   5   3   21.70    1.40
   2   5   3   21.60    1.60
   2   5   3   15.90    1.60
  -3  -5  -3   18.60    1.50
  -3  -5  -3   20.50    1.60
  -3  -5  -3   19.20    1.50
  -3  -5  -3   17.00    1.90
  -3  -5  -3   15.50    1.60
   3   5   3   18.30    1.70
   3   5   3   19.80    1.60
   3   5   3   22.60    1.50
   3   5   3   19.70    1.60
   3   5   3   19.90    1.60
  -4  -5  -3    3.20    0.80
  -4  -5  -3    2.10    0.90
  -4  -5  -3    2.50    0.80
  -4  -5  -3    2.50    0.80
  -4  -5  -3    1.20    0.70
   4   5   3    0.90    0.60
   4   5   3    0.60    0.60
   4   5   3    0.90    0.60
   4   5   3    0.80    0.40
   4   5   3    0.80    0.60
  -5  -5  -3    3.10    1.00
  -5  -5  -3    1.70    0.70
  -5  -5  -3    2.20    0.90
  -5  -5  -3    0.60    0.70
  -5  -5  -3    2.00    0.80
   5   5   3    2.10    0.70
   5   5   3    3.20    1.00
   5   5   3    3.00    0.80
   5   5   3    2.60    0.70
   5   5   3    3.90    1.00
  -6  -5  -3    1.60    1.00
  -6  -5  -3    2.00    0.90
  -6  -5  -3    0.10    0.80
  -6  -5  -3   -0.40    0.70
  -6  -5  -3    1.20    0.80
   6   5   3    1.00    0.60
   6   5   3    1.60    0.80
   6   5   3    1.90    0.90
   6   5   3    1.10    0.30
   6   5   3    2.00    0.80
   6   5   3    1.70    0.70
  -7  -5  -3    2.80    1.20
  -7  -5  -3    3.60    1.20
  -7  -5  -3    2.60    1.30
   7   5   3    2.60    1.00
   7   5   3    2.30    1.00
   7   5   3    3.20    1.20
  -8  -5  -3   15.10    2.20
  -8  -5  -3   17.50    2.30
  -8  -5  -3   16.90    2.30
   8   5   3   16.70    2.00
   8   5   3   14.70    2.20
  -9  -5  -3   -0.50    0.90
  -9  -5  -3   -0.20    1.00
  -9  -5  -3    1.50    1.20
   9   5   3    2.70    1.30
   9   5   3    0.40    0.80
   9   5   3    0.60    1.30
 -10  -5  -3    5.10    1.70
 -10  -5  -3    4.20    1.60
 -10  -5  -3    4.10    1.60
  10   5   3    6.00    1.40
  10   5   3    8.70    2.30
  10   5   3    4.00    1.60
 -11  -5  -3   -0.20    1.30
 -11  -5  -3    2.10    1.60
  11   5   3    0.20    1.20
  11   5   3    1.40    1.70
 -12  -5  -3   -0.10    1.30
  12   5   3   -2.30    1.50
  12   5   3    1.60    1.60
  10  -6  -3    1.50    1.30
  10  -6  -3    1.00    1.90
  10  -6  -3   -0.20    1.40
  10  -6  -3    0.50    1.30
 -10   6   3    0.50    1.20
 -10   6   3    0.10    1.10
 -10   6   3    0.70    1.20
   9  -6  -3    6.20    2.10
   9  -6  -3    0.80    1.40
   9  -6  -3    2.10    1.40
   9  -6  -3    0.80    1.30
  -9   6   3    0.80    1.20
  -9   6   3    4.50    1.60
  -9   6   3    3.30    1.40
   8  -6  -3    2.80    1.50
   8  -6  -3    1.40    1.10
   8  -6  -3    0.70    1.00
   8  -6  -3   -0.10    1.20
  -8   6   3    2.80    1.30
  -8   6   3   -0.30    0.90
  -8   6   3    2.20    1.20
  -8   6   3    3.40    1.20
   7  -6  -3   -0.70    0.80
   7  -6  -3    0.30    1.10
   7  -6  -3   -2.10    0.80
   7  -6  -3   -0.90    0.70
  -7   6   3    0.10    0.70
  -7   6   3   -0.40    0.80
  -7   6   3   -1.20    0.70
  -7   6   3    0.80    0.90
   6  -6  -3   42.60    3.50
   6  -6  -3   44.80    3.30
   6  -6  -3   44.90    3.10
   6  -6  -3   43.50    3.10
  -6   6   3   44.80    3.10
  -6   6   3   43.30    3.10
  -6   6   3   45.00    3.00
  -6   6   3   40.00    2.90
   5  -6  -3    9.40    1.90
   5  -6  -3   10.30    1.70
   5  -6  -3   10.20    1.60
  -5   6   3    9.70    1.60
  -5   6   3   14.00    1.80
  -5   6   3    9.90    1.50
   4  -6  -3   94.59    3.70
   4  -6  -3   92.19    5.00
   4  -6  -3   87.69    4.50
   4  -6  -3   87.39    4.40
   4  -6  -3   96.19    4.50
  -4   6   3  100.09    4.20
  -4   6   3   85.29    4.30
  -4   6   3   90.69    4.50
  -4   6   3   90.59    4.50
   3  -6  -3    0.90    0.90
   3  -6  -3    0.10    0.50
   3  -6  -3    0.60    0.60
   3  -6  -3    1.40    0.80
   3  -6  -3    0.10    0.60
  -3   6   3    0.10    0.50
  -3   6   3    0.40    0.40
  -3   6   3    0.30    0.40
  -3   6   3    0.30    0.50
  -3   6   3    1.10    0.70
   2  -6  -3    7.00    1.00
   2  -6  -3    4.80    0.90
   2  -6  -3    7.10    1.10
   2  -6  -3    4.80    1.20
   2  -6  -3    5.50    1.00
  -2   6   3    6.60    1.30
  -2   6   3    6.90    0.90
  -2   6   3    6.50    1.10
  -2   6   3    7.00    1.00
   1  -6  -3   54.49    2.90
   1  -6  -3   62.69    3.00
   1  -6  -3   58.89    3.00
   1  -6  -3   61.79    3.10
   1  -6  -3   64.29    3.00
  -1   6   3   59.49    3.30
  -1   6   3   59.39    3.00
  -1   6   3   58.89    3.00
  -1   6   3   62.69    2.70
  -1   6   3   61.19    2.90
   0  -6  -3   17.30    1.60
   0  -6  -3   18.10    1.50
   0  -6  -3   20.90    1.50
   0  -6  -3   21.00    1.50
   0  -6  -3   21.40    1.70
   0   6   3   21.00    1.60
   0   6   3   16.80    1.20
   0   6   3   20.30    1.50
   0   6   3   19.20    1.90
   0   6   3   18.80    1.40
  -1  -6  -3   49.20    2.20
  -1  -6  -3   45.70    2.50
  -1  -6  -3   48.60    2.50
  -1  -6  -3   49.00    2.50
  -1  -6  -3   49.20    2.90
   1   6   3   47.20    2.70
   1   6   3   50.79    2.30
   1   6   3   46.80    2.50
  -2  -6  -3    2.70    0.80
  -2  -6  -3    4.40    0.40
  -2  -6  -3    4.40    0.90
  -2  -6  -3    3.70    0.80
  -2  -6  -3    3.80    1.00
   2   6   3    4.20    1.00
   2   6   3    4.50    0.90
   2   6   3    3.40    0.70
   2   6   3    4.20    1.00
  -3  -6  -3    0.90    0.60
  -3  -6  -3    1.70    0.90
  -3  -6  -3    0.90    0.60
  -3  -6  -3    1.00    0.70
  -3  -6  -3    0.50    0.50
   3   6   3    0.50    0.60
   3   6   3    1.60    0.70
   3   6   3    0.30    0.50
   3   6   3    1.40    0.70
   3   6   3    1.00    0.50
  -4  -6  -3    3.80    0.90
  -4  -6  -3    4.10    1.20
  -4  -6  -3    4.40    1.00
  -4  -6  -3    4.90    1.10
  -4  -6  -3    5.80    1.00
   4   6   3    6.00    1.10
   4   6   3    1.40    0.70
   4   6   3    5.00    1.00
   4   6   3    4.20    0.90
   4   6   3    3.90    0.90
  -5  -6  -3    4.70    1.10
  -5  -6  -3    3.30    1.20
  -5  -6  -3    6.70    1.30
  -5  -6  -3    4.80    1.20
  -5  -6  -3    5.50    1.10
   5   6   3    6.50    1.10
   5   6   3    4.50    1.00
   5   6   3    4.10    1.00
   5   6   3    5.80    1.10
   5   6   3    4.50    1.10
  -6  -6  -3   20.30    2.30
  -6  -6  -3   23.70    2.70
  -6  -6  -3   21.10    2.40
  -6  -6  -3   23.10    2.40
   6   6   3   20.90    2.30
   6   6   3   24.90    2.60
   6   6   3   21.40    2.10
   6   6   3   18.70    2.10
  -7  -6  -3   77.69    4.30
  -7  -6  -3   65.69    4.10
  -7  -6  -3   64.69    4.30
  -7  -6  -3   77.49    4.40
   7   6   3   62.59    3.70
   7   6   3   70.69    3.70
   7   6   3   69.89    4.30
   7   6   3   67.69    4.20
  -8  -6  -3   16.60    2.40
  -8  -6  -3   17.40    2.60
  -8  -6  -3   14.40    2.40
  -8  -6  -3   19.30    2.50
   8   6   3   20.70    2.60
   8   6   3   17.10    2.60
   8   6   3   13.60    1.90
  -9  -6  -3   11.30    2.30
  -9  -6  -3   12.90    2.40
  -9  -6  -3   10.80    2.20
  -9  -6  -3    9.70    2.00
   9   6   3    8.20    2.00
   9   6   3    9.80    2.00
   9   6   3    9.10    1.70
 -10  -6  -3    8.60    2.30
 -10  -6  -3   11.10    2.20
 -10  -6  -3    8.40    2.10
 -10  -6  -3    8.80    2.20
  10   6   3   10.30    2.30
  10   6   3    3.30    1.60
  10   6   3   14.50    2.10
 -11  -6  -3    3.40    1.90
 -11  -6  -3    5.10    2.10
 -11  -6  -3    2.40    1.60
  11   6   3    2.80    1.70
  11   6   3    1.50    1.40
  10  -7  -3    7.00    2.00
  10  -7  -3    5.70    1.90
  10  -7  -3    1.20    1.80
  10  -7  -3    4.60    1.90
 -10   7   3    2.20    1.70
 -10   7   3    5.70    1.80
   9  -7  -3    7.50    1.90
   9  -7  -3    8.90    2.60
   9  -7  -3    9.70    2.10
   9  -7  -3   12.50    2.40
  -9   7   3    9.70    2.10
  -9   7   3    8.00    1.90
  -9   7   3    9.40    2.10
   8  -7  -3   -0.10    1.50
   8  -7  -3    1.50    1.30
   8  -7  -3   -0.70    1.10
   8  -7  -3   -0.10    1.10
  -8   7   3   -0.80    0.90
  -8   7   3   -0.50    0.80
  -8   7   3   -1.10    0.70
  -8   7   3    0.00    1.10
   7  -7  -3    2.00    1.00
   7  -7  -3   -0.30    1.00
   7  -7  -3    0.30    1.00
   7  -7  -3    0.50    1.30
  -7   7   3    0.90    0.90
  -7   7   3    1.30    0.90
  -7   7   3    0.80    0.90
  -7   7   3    0.60    1.00
   6  -7  -3   13.30    2.00
   6  -7  -3   15.20    2.20
   6  -7  -3   11.50    1.80
   6  -7  -3   17.00    2.60
  -6   7   3   12.60    1.90
  -6   7   3   15.90    2.20
  -6   7   3   15.30    2.00
  -6   7   3   12.00    1.80
   5  -7  -3   15.60    2.40
   5  -7  -3   11.40    1.70
   5  -7  -3   11.70    1.70
   5  -7  -3   11.30    1.70
  -5   7   3   12.20    1.80
  -5   7   3   13.40    1.90
  -5   7   3   14.90    1.80
   4  -7  -3   58.59    3.40
   4  -7  -3   56.19    3.30
   4  -7  -3   62.49    4.10
   4  -7  -3   57.29    2.60
  -4   7   3   60.69    3.50
  -4   7   3   49.90    3.20
  -4   7   3   56.19    3.10
   3  -7  -3    9.90    1.40
   3  -7  -3   10.20    1.90
   3  -7  -3    9.30    1.30
   3  -7  -3   12.50    1.30
   3  -7  -3    8.80    1.40
  -3   7   3   10.50    1.30
  -3   7   3    9.20    1.40
  -3   7   3   10.10    1.60
   2  -7  -3   23.80    1.80
   2  -7  -3   27.90    1.90
   2  -7  -3   26.10    2.00
   2  -7  -3   29.70    2.90
   2  -7  -3   24.50    1.90
  -2   7   3   27.20    2.00
  -2   7   3   25.00    2.40
  -2   7   3   28.40    1.80
   1  -7  -3  143.19    6.00
   1  -7  -3  139.59    5.80
   1  -7  -3  133.99    5.70
   1  -7  -3  145.39    5.80
   1  -7  -3  132.39    5.80
  -1   7   3  153.48    6.40
  -1   7   3  145.39    5.70
  -1   7   3  135.89    6.00
  -1   7   3  143.29    5.70
   0  -7  -3    0.50    0.50
   0  -7  -3    0.60    0.60
   0  -7  -3    0.70    0.80
   0  -7  -3    0.30    0.50
   0  -7  -3   -0.20    0.50
   0   7   3    0.90    0.60
   0   7   3    0.90    0.50
   0   7   3   -0.60    0.60
   0   7   3    0.00    0.40
  -1  -7  -3    3.60    0.80
  -1  -7  -3    4.30    0.70
  -1  -7  -3    3.10    0.80
  -1  -7  -3    2.70    1.00
  -1  -7  -3    5.10    0.90
   1   7   3    2.70    1.00
   1   7   3    5.70    1.00
  -2  -7  -3   69.59    3.90
  -2  -7  -3   67.99    3.40
  -2  -7  -3   70.99    2.70
  -2  -7  -3   66.49    3.40
  -2  -7  -3   64.99    3.40
   2   7   3   67.39    3.70
   2   7   3   76.09    3.90
   2   7   3   74.09    3.10
   2   7   3   67.89    3.40
  -3  -7  -3  110.29    5.00
  -3  -7  -3  122.69    5.10
  -3  -7  -3  112.69    5.00
  -3  -7  -3  103.49    5.50
   3   7   3  111.49    5.20
   3   7   3  111.99    5.10
   3   7   3  123.59    4.80
   3   7   3  112.69    5.30
  -4  -7  -3   49.50    3.00
  -4  -7  -3   46.50    2.90
  -4  -7  -3   49.90    3.00
  -4  -7  -3   48.90    2.90
  -4  -7  -3   49.20    3.40
   4   7   3   52.19    2.70
   4   7   3   49.20    2.90
   4   7   3   45.90    2.90
   4   7   3   43.50    2.90
   4   7   3   50.59    3.00
  -5  -7  -3   17.80    2.10
  -5  -7  -3   14.40    1.90
  -5  -7  -3   15.70    2.20
  -5  -7  -3   14.00    1.80
   5   7   3   16.10    1.90
   5   7   3   16.30    1.90
   5   7   3   16.10    2.00
   5   7   3   13.70    1.80
  -6  -7  -3    2.70    1.10
  -6  -7  -3    1.40    1.10
  -6  -7  -3    2.30    1.00
  -6  -7  -3    2.00    1.20
   6   7   3    1.60    1.00
   6   7   3    2.00    0.90
   6   7   3    3.20    1.10
   6   7   3    3.10    1.00
  -7  -7  -3    5.10    1.40
  -7  -7  -3    6.00    1.70
  -7  -7  -3    4.50    1.60
  -7  -7  -3    3.90    1.40
   7   7   3    4.50    1.20
   7   7   3    4.90    1.30
   7   7   3    3.50    1.30
   7   7   3    7.10    1.70
  -8  -7  -3    0.90    1.30
  -8  -7  -3    1.30    1.20
  -8  -7  -3    1.10    1.30
  -8  -7  -3    3.20    1.30
   8   7   3    0.10    1.10
   8   7   3    0.10    0.90
   8   7   3    1.70    1.20
  -9  -7  -3    0.30    1.40
  -9  -7  -3   -0.90    1.10
  -9  -7  -3    1.10    1.30
  -9  -7  -3    0.40    1.10
   9   7   3   -0.40    1.10
   9   7   3    0.20    1.00
   9   7   3   -0.20    1.00
 -10  -7  -3    2.00    1.60
 -10  -7  -3    1.50    1.50
 -10  -7  -3    1.10    1.40
 -10  -7  -3   -0.40    1.50
  10   7   3    2.60    1.30
  10   7   3    1.40    1.40
  10   7   3    2.10    1.30
 -11  -7  -3   -0.10    1.40
 -11  -7  -3    0.00    1.50
 -11  -7  -3   -0.80    1.40
 -11  -7  -3   -0.40    1.40
  11   7   3    2.40    1.50
  11   7   3    0.50    1.20
   9  -8  -3    1.10    1.50
   9  -8  -3    2.10    1.90
  -9   8   3   -0.40    1.30
  -9   8   3    0.40    1.40
  -9   8   3    1.60    1.40
   8  -8  -3   -1.60    1.30
   8  -8  -3   -0.50    1.00
   8  -8  -3   -0.40    1.10
   8  -8  -3    0.70    1.10
  -8   8   3    0.10    1.10
  -8   8   3   -0.60    0.80
  -8   8   3    0.20    1.00
  -8   8   3   -0.90    0.90
   7  -8  -3    1.10    1.20
   7  -8  -3    2.10    1.60
   7  -8  -3    2.50    1.20
   7  -8  -3    3.60    1.30
  -7   8   3    1.70    1.00
  -7   8   3    4.70    1.50
  -7   8   3    3.80    1.30
  -7   8   3   -1.20    0.90
   6  -8  -3   15.20    2.20
   6  -8  -3   13.00    2.50
   6  -8  -3   11.60    1.90
   6  -8  -3   12.60    1.90
  -6   8   3   13.40    2.00
[truncated: 661,550 more chars]
