# Supplementary material for: Crystal structure of 2-meth­oxy-1-nitro­naphthalene
Source: Acta Crystallogr E Crystallogr Commun. 2015 Sep 12;71(Pt 10):o701–2. doi: 10.1107/S2056989015016114 (PMC4647346; doi:10.1107/S2056989015016114)
Supplement: Supplementary file 2 [file e-71-0o701-Isup2.hkl]

data_I                                                                          
_shelx_title ' EL15_D204_DRX2_MK02_a.res in P-1'                                
_shelx_refln_list_code          4                                               
_shelx_F_calc_maximum      150.80                                               
_exptl_crystal_F_000       424.00                                               
_reflns_d_resolution_high  0.7200                                               
                                                                                
loop_                                                                           
 _space_group_symop_operation_xyz                                               
 'x, y, z'                                                                      
 '-x, -y, -z'                                                                   
                                                                                
_cell_length_a     9.1291                                                       
_cell_length_b    10.2456                                                       
_cell_length_c    10.5215                                                       
_cell_angle_alpha  86.390                                                       
_cell_angle_beta   82.964                                                       
_cell_angle_gamma  85.801                                                       
                                                                                
_shelx_F_squared_multiplier     1.000                                           
                                                                                
loop_                                                                           
 _refln_index_h                                                                 
 _refln_index_k                                                                 
 _refln_index_l                                                                 
 _refln_F_squared_calc                                                          
 _refln_F_squared_meas                                                          
 _refln_F_squared_sigma                                                         
 _refln_observed_status                                                         
   1   0   0       2962.22       2604.18        74.47 o                         
   2   0   0       3599.03       3571.66        28.99 o                         
   3   0   0       1071.14       1055.17         8.88 o                         
   4   0   0          1.26          1.81         0.27 o                         
   5   0   0          3.81          4.40         0.49 o                         
   6   0   0         13.16         16.80         1.00 o                         
   7   0   0          2.22          3.80         0.77 o                         
   8   0   0          0.85         -0.05         0.65 o                         
   9   0   0         13.00         11.63         1.48 o                         
  10   0   0          1.75          4.26         1.36 o                         
  11   0   0          1.85          2.83         1.79 o                         
  12   0   0         10.04         16.35         3.06 o                         
 -12   1   0          0.64         -0.86         1.79 o                         
 -11   1   0          4.76          3.01         1.51 o                         
 -10   1   0          3.33          5.51         2.00 o                         
  -9   1   0         44.67         37.24         2.72 o                         
  -8   1   0          3.85          2.53         0.74 o                         
  -7   1   0         15.50         16.26         1.01 o                         
  -6   1   0          3.00          5.97         0.79 o                         
  -5   1   0          0.45          1.03         0.44 o                         
  -4   1   0         93.36         93.17         1.61 o                         
  -3   1   0       1276.84       1192.71        10.62 o                         
  -2   1   0       1023.20        994.67         9.84 o                         
  -1   1   0        949.88        914.84         8.30 o                         
   0   1   0          0.00         -0.08         0.08 o                         
   1   1   0       1058.72       1035.55         8.25 o                         
   2   1   0        448.05        426.33         3.58 o                         
   3   1   0         29.78         30.13         0.55 o                         
   4   1   0        204.33        237.81         2.84 o                         
   5   1   0       1098.52       1214.00        14.30 o                         
   6   1   0         63.49         68.37         2.06 o                         
   7   1   0        147.97        150.30         3.26 o                         
   8   1   0         16.19         16.97         1.46 o                         
   9   1   0         12.43         12.08         1.27 o                         
  10   1   0          0.11         -0.78         1.11 o                         
  11   1   0          6.70          5.09         2.02 o                         
  12   1   0          0.47          0.98         2.65 o                         
 -12   2   0          5.66          6.11         2.37 o                         
 -11   2   0          2.11          3.68         1.62 o                         
 -10   2   0          2.49          1.35         1.25 o                         
  -9   2   0         22.58         15.80         1.88 o                         
  -8   2   0         74.24         58.51         3.12 o                         
  -7   2   0          0.09         -0.55         0.55 o                         
  -6   2   0          0.08         -0.04         0.46 o                         
  -5   2   0        223.26        221.20         3.56 o                         
  -4   2   0       1229.53       1236.31        16.37 o                         
  -3   2   0       1588.72       1587.28        16.35 o                         
  -2   2   0       3333.79       3178.51        25.83 o                         
  -1   2   0        144.21        143.16         1.82 o                         
   0   2   0        504.34        510.71         4.37 o                         
   1   2   0       1109.42       1017.14         8.37 o                         
   2   2   0       1380.35       1293.67        10.40 o                         
   3   2   0        101.23        105.26         1.30 o                         
   4   2   0        113.44        100.76         1.55 o                         
   5   2   0        218.95        195.12         3.43 o                         
   6   2   0        204.63        203.08         3.39 o                         
   7   2   0         43.56         40.43         1.53 o                         
   8   2   0         18.00         13.82         1.27 o                         
   9   2   0          0.05          0.72         0.84 o                         
  10   2   0          0.73         -0.29         0.95 o                         
  11   2   0         13.96         20.82         3.05 o                         
  12   2   0          0.06         -1.68         1.68 o                         
 -12   3   0          0.17         -1.51         1.51 o                         
 -11   3   0          0.84         -0.55         1.36 o                         
 -10   3   0         13.85         14.82         2.00 o                         
  -9   3   0          8.27          7.53         1.49 o                         
  -8   3   0          1.73          0.02         0.72 o                         
  -6   3   0        852.53        830.25        10.30 o                         
  -5   3   0          5.68          9.54         0.65 o                         
  -4   3   0        723.80        706.71         7.70 o                         
  -3   3   0        138.18        119.26         1.36 o                         
  -2   3   0        227.08        227.92         2.18 o                         
  -1   3   0          0.05          0.38         0.24 o                         
   0   3   0          7.88          6.33         0.18 o                         
   1   3   0        229.51        241.92         2.21 o                         
   2   3   0        478.57        469.89         3.90 o                         
   3   3   0        285.01        303.93         3.15 o                         
   4   3   0          0.03         -0.22         0.26 o                         
   5   3   0         46.12         42.82         1.20 o                         
   6   3   0          1.33          1.48         0.57 o                         
   7   3   0          0.25         -0.05         0.65 o                         
   8   3   0         33.80         32.15         1.85 o                         
   9   3   0          0.02         -0.35         0.83 o                         
  10   3   0         14.12         15.43         1.74 o                         
  11   3   0          2.19          1.88         1.74 o                         
  12   3   0          0.79          4.29         2.05 o                         
 -11   4   0          0.05          0.02         1.34 o                         
 -10   4   0          0.50          0.85         1.15 o                         
  -9   4   0          1.59          2.28         1.11 o                         
  -8   4   0          0.44          0.50         0.87 o                         
  -7   4   0         40.52         31.90         1.64 o                         
  -6   4   0        445.53        438.11         5.65 o                         
  -5   4   0        292.83        262.38         3.37 o                         
  -4   4   0         44.77         41.56         0.96 o                         
  -3   4   0         59.41         59.12         1.09 o                         
  -2   4   0        267.95        283.14         2.67 o                         
  -1   4   0         36.79         46.32         0.77 o                         
   0   4   0        439.40        403.84         4.15 o                         
   1   4   0         27.85         26.90         0.52 o                         
   2   4   0          6.51          8.66         0.36 o                         
   3   4   0        195.26        202.25         2.43 o                         
   4   4   0        160.72        150.16         2.32 o                         
   5   4   0         17.38         17.60         1.01 o                         
   6   4   0          8.10         17.83         3.25 o                         
   7   4   0       1786.52       1764.25        23.83 o                         
   8   4   0        216.41        204.64         6.20 o                         
   9   4   0         27.61         31.13         1.99 o                         
  10   4   0         12.99         18.17         1.71 o                         
  11   4   0          0.00         -0.43         1.11 o                         
  12   4   0          0.11          3.18         1.79 o                         
 -11   5   0          2.62          4.20         1.46 o                         
 -10   5   0          3.17          3.47         1.35 o                         
  -9   5   0          0.26         -0.90         0.90 o                         
  -8   5   0          0.21         -0.45         0.65 o                         
  -7   5   0          9.83         10.64         1.53 o                         
  -6   5   0        245.49        229.84         3.71 o                         
  -5   5   0          1.85          1.49         0.41 o                         
  -4   5   0          0.01          0.51         0.23 o                         
  -3   5   0          2.80          1.22         0.25 o                         
  -2   5   0        622.15        650.58         6.16 o                         
  -1   5   0          9.97         17.88         0.47 o                         
   0   5   0        164.46        162.42         1.83 o                         
   1   5   0        124.97        124.80         1.60 o                         
   2   5   0        207.40        194.19         2.21 o                         
   3   5   0         28.34         18.73         0.72 o                         
   4   5   0         18.52         16.38         0.69 o                         
   5   5   0        132.63        125.32         2.17 o                         
   6   5   0         48.57         52.31         2.54 o                         
   7   5   0          1.89          3.46         0.93 o                         
   8   5   0          2.60          2.11         0.89 o                         
   9   5   0         15.23         18.83         1.67 o                         
  10   5   0          1.16          0.93         0.99 o                         
  11   5   0          9.07         10.35         1.76 o                         
  12   5   0          5.29          6.91         2.01 o                         
 -11   6   0          0.34         -1.15         1.20 o                         
 -10   6   0          9.65         11.06         1.70 o                         
  -9   6   0          4.39          4.16         1.24 o                         
  -8   6   0          0.56         -0.20         0.86 o                         
  -7   6   0          0.62          0.99         0.83 o                         
  -6   6   0        191.14        179.04         3.83 o                         
  -5   6   0         28.13         29.52         1.59 o                         
  -4   6   0          2.28          1.46         0.36 o                         
  -3   6   0         16.58         12.35         0.53 o                         
  -2   6   0        253.16        261.96         2.95 o                         
  -1   6   0       1129.51       1128.18        11.64 o                         
   0   6   0         16.30         20.33         0.51 o                         
   1   6   0        120.51        125.59         2.11 o                         
   2   6   0        701.46        702.83         6.73 o                         
   3   6   0        119.71        121.20         2.17 o                         
   4   6   0        516.75        523.65         6.68 o                         
   5   6   0         20.41         18.93         0.86 o                         
   6   6   0          3.85          9.61         2.18 o                         
   7   6   0         62.29         64.90         2.88 o                         
   8   6   0          0.85         -0.58         0.83 o                         
   9   6   0         16.99         20.62         1.95 o                         
  10   6   0          1.85          1.49         1.24 o                         
  11   6   0         21.24         28.79         2.55 o                         
 -10   7   0          0.21         -0.77         1.34 o                         
  -9   7   0          1.05          1.66         1.17 o                         
  -8   7   0          5.13          6.04         1.24 o                         
  -7   7   0         11.96         10.47         1.16 o                         
  -6   7   0          3.61          2.76         0.87 o                         
  -5   7   0          7.26          5.63         0.75 o                         
  -4   7   0          0.45          1.09         0.36 o                         
  -3   7   0          0.06         -0.14         0.24 o                         
  -2   7   0         66.79         69.44         1.13 o                         
  -1   7   0         32.61         35.37         0.58 o                         
   0   7   0        215.44        203.51         2.42 o                         
   1   7   0        138.73        129.79         1.65 o                         
   2   7   0        129.17        130.16         1.62 o                         
   3   7   0        218.77        216.99         3.02 o                         
   4   7   0          5.58          8.14         0.66 o                         
   5   7   0          2.22          1.68         0.72 o                         
   6   7   0          1.41          3.34         1.40 o                         
   7   7   0         36.53         34.41         2.18 o                         
   8   7   0          0.00         -0.49         0.83 o                         
   9   7   0          1.39          2.83         1.11 o                         
  10   7   0          0.54          0.42         1.24 o                         
  11   7   0          1.71          0.74         1.46 o                         
  -9   8   0          1.33          2.42         1.85 o                         
  -8   8   0         12.64         13.25         2.20 o                         
  -7   8   0          2.76          0.94         1.45 o                         
  -6   8   0          8.81          7.41         0.96 o                         
  -5   8   0        298.75        302.75         5.53 o                         
  -4   8   0         10.02         11.00         0.74 o                         
  -3   8   0         47.97         48.11         1.26 o                         
  -2   8   0          0.49          0.58         0.34 o                         
  -1   8   0         84.20         81.95         2.09 o                         
   0   8   0         72.49         73.62         2.26 o                         
   1   8   0          1.67          3.20         0.23 o                         
   2   8   0         18.46         18.22         0.63 o                         
   3   8   0          1.07          1.44         0.38 o                         
   4   8   0          3.74          2.37         0.45 o                         
   5   8   0          0.69         -0.33         0.57 o                         
   6   8   0          2.88          2.76         0.88 o                         
   7   8   0         16.84         21.47         1.81 o                         
   8   8   0          3.46          3.64         1.20 o                         
   9   8   0          3.20          5.01         1.41 o                         
  10   8   0         13.27         18.06         2.12 o                         
  -9   9   0          0.96         -0.99         1.61 o                         
  -8   9   0         20.42         29.53         4.03 o                         
  -7   9   0         12.54         13.05         1.73 o                         
  -6   9   0          3.20          5.08         1.48 o                         
  -5   9   0         28.39         32.33         2.22 o                         
  -4   9   0         32.32         35.75         2.84 o                         
  -3   9   0         21.13         20.19         1.21 o                         
  -2   9   0         63.03         64.00         1.91 o                         
  -1   9   0          4.37          5.28         0.65 o                         
   0   9   0         51.41         51.11         1.65 o                         
   1   9   0        149.22        141.60         2.59 o                         
   2   9   0          6.23          6.02         0.56 o                         
   3   9   0          3.86          3.41         0.56 o                         
   4   9   0         12.02         10.04         0.81 o                         
   5   9   0         69.20         66.28         2.02 o                         
   6   9   0          2.73          4.25         0.85 o                         
   7   9   0          6.55          6.87         1.16 o                         
   8   9   0         12.19         12.15         1.63 o                         
   9   9   0          0.23          0.10         1.15 o                         
  10   9   0          0.04         -0.61         1.19 o                         
  -8  10   0          0.95          0.38         1.54 o                         
  -7  10   0         11.78         20.00         2.68 o                         
  -6  10   0          0.30         -0.93         1.01 o                         
  -5  10   0          0.54         -0.07         0.95 o                         
  -4  10   0          0.74          0.34         0.89 o                         
  -3  10   0         40.17         43.65         1.79 o                         
  -2  10   0          2.15          1.18         0.56 o                         
  -1  10   0         13.97         17.80         1.85 o                         
   0  10   0         29.94         27.80         1.55 o                         
   1  10   0        213.42        215.14         4.19 o                         
   2  10   0         66.98         61.64         2.04 o                         
   3  10   0          0.38         -0.54         0.73 o                         
   4  10   0          2.79          3.71         1.08 o                         
   5  10   0         39.14         33.21         2.44 o                         
   6  10   0         41.12         50.11         2.64 o                         
   7  10   0          0.00         -0.10         1.23 o                         
   8  10   0          2.26          0.85         1.14 o                         
   9  10   0         13.34         19.25         3.11 o                         
  -7  11   0          0.17          0.41         1.54 o                         
  -6  11   0          2.17          1.20         1.21 o                         
  -5  11   0          4.95          3.41         1.22 o                         
  -4  11   0          2.99         -0.20         0.95 o                         
  -3  11   0          4.90          5.52         1.17 o                         
  -2  11   0          7.40          7.73         1.49 o                         
  -1  11   0          0.81          0.91         0.87 o                         
   0  11   0         51.73         53.85         1.93 o                         
   1  11   0         39.70         43.68         2.53 o                         
   2  11   0          0.00          1.23         0.79 o                         
   3  11   0          0.64          0.16         0.95 o                         
   4  11   0          3.25          1.90         1.18 o                         
   5  11   0          5.57          5.48         1.80 o                         
   6  11   0          0.53         -1.14         1.30 o                         
   7  11   0          0.00         -1.17         1.36 o                         
   8  11   0          0.27          2.07         1.66 o                         
  -6  12   0          4.89          6.81         1.92 o                         
  -5  12   0          0.12          0.64         1.13 o                         
  -4  12   0          4.00          4.26         1.19 o                         
  -3  12   0         10.82         10.18         1.46 o                         
  -2  12   0          6.67          6.78         0.96 o                         
  -1  12   0          2.28          2.49         0.71 o                         
   0  12   0          3.59          2.85         0.98 o                         
   1  12   0          1.85          1.43         1.04 o                         
   2  12   0         61.86         58.69         3.37 o                         
   3  12   0         16.00         14.11         1.76 o                         
   4  12   0          0.45         -1.10         1.10 o                         
   5  12   0          3.94          1.66         3.47 o                         
   6  12   0          0.12         -0.78         1.51 o                         
   7  12   0          0.00         -1.48         1.48 o                         
  -4  13   0          0.15         -0.88         1.08 o                         
  -3  13   0          0.08          0.10         0.95 o                         
  -2  13   0          0.05          0.23         0.90 o                         
  -1  13   0          6.97          6.64         1.12 o                         
   0  13   0          5.98          5.64         1.15 o                         
   1  13   0          0.96          0.46         0.97 o                         
   2  13   0          8.09         10.07         1.59 o                         
   3  13   0          2.44          3.17         1.64 o                         
   4  13   0          1.02         -0.05         1.25 o                         
   5  13   0          0.29         -2.33         2.33 o                         
  -1  14   0          0.56         -0.35         1.98 o                         
   0  14   0          0.08          0.08         0.94 o                         
   1  14   0          0.00          0.39         0.99 o                         
   2  14   0          1.62          0.45         1.91 o                         
  -2 -14   1          2.50          0.29         1.46 o                         
  -1 -14   1          0.01         -0.83         2.84 o                         
   0 -14   1          0.42         -1.09         1.73 o                         
  -5 -13   1          0.93          1.93         1.53 o                         
  -4 -13   1          0.16         -0.14         1.78 o                         
  -3 -13   1          4.67          5.27         1.58 o                         
  -2 -13   1          8.51          8.41         1.70 o                         
  -1 -13   1          1.73          2.40         1.11 o                         
   0 -13   1          1.11          1.21         0.69 o                         
   1 -13   1          7.66          7.10         2.18 o                         
   2 -13   1          4.37          0.54         1.71 o                         
   3 -13   1          4.41          2.73         2.02 o                         
   4 -13   1          0.86          0.25         1.02 o                         
  -7 -12   1          3.10          1.11         1.74 o                         
  -6 -12   1          0.68          0.42         1.56 o                         
  -5 -12   1          0.24         -0.09         1.40 o                         
  -4 -12   1          3.58          2.89         1.45 o                         
  -3 -12   1         20.99         21.50         2.09 o                         
  -2 -12   1         38.75         39.69         2.51 o                         
  -1 -12   1          8.42          8.85         1.17 o                         
   0 -12   1          0.78          0.42         0.57 o                         
   1 -12   1          0.13          0.41         0.43 o                         
   2 -12   1         12.70         15.66         0.99 o                         
   3 -12   1          1.04          0.66         1.20 o                         
   4 -12   1          5.50          4.65         1.16 o                         
   5 -12   1          6.86          8.69         1.53 o                         
  -8 -11   1          0.08         -0.14         1.64 o                         
  -7 -11   1          4.14          2.93         2.44 o                         
  -6 -11   1          1.96          0.94         1.46 o                         
  -5 -11   1          0.01         -1.01         1.19 o                         
  -4 -11   1          0.00         -1.00         1.00 o                         
  -3 -11   1          7.14          4.77         1.15 o                         
  -2 -11   1         52.70         56.98         2.21 o                         
  -1 -11   1          1.76          0.48         0.80 o                         
   0 -11   1          9.46         12.52         0.86 o                         
   1 -11   1         31.55         32.18         1.22 o                         
   2 -11   1          0.00         -0.27         0.75 o                         
   3 -11   1          0.37          0.43         0.66 o                         
   4 -11   1          0.59          0.00         0.81 o                         
   5 -11   1          1.28         -0.50         0.92 o                         
   6 -11   1          2.42          1.07         1.14 o                         
   7 -11   1          0.34         -0.45         1.47 o                         
  -9 -10   1         16.60         18.98         2.95 o                         
  -8 -10   1          0.11         -1.04         1.50 o                         
  -7 -10   1          8.50          5.34         2.03 o                         
  -6 -10   1          1.25          4.60         1.54 o                         
  -5 -10   1         19.17         20.67         2.33 o                         
  -4 -10   1         17.96         14.94         2.24 o                         
  -3 -10   1          0.02          0.16         0.70 o                         
  -2 -10   1         29.39         31.27         1.51 o                         
  -1 -10   1         50.86         55.11         1.76 o                         
   0 -10   1         11.25         13.77         1.10 o                         
   1 -10   1          0.86          1.97         0.42 o                         
   2 -10   1         26.99         32.04         2.23 o                         
   3 -10   1          6.22          5.43         0.73 o                         
   4 -10   1         35.52         30.53         2.18 o                         
   5 -10   1          2.03          2.40         1.09 o                         
   6 -10   1          0.90          0.17         1.00 o                         
   7 -10   1          2.05          3.58         1.58 o                         
   8 -10   1         10.69         16.66         3.33 o                         
 -10  -9   1          2.91          5.18         1.75 o                         
  -9  -9   1          0.00          0.58         1.24 o                         
  -8  -9   1          0.97          1.39         1.07 o                         
  -7  -9   1          0.01         -0.85         0.85 o                         
  -6  -9   1         18.06         14.62         1.48 o                         
  -5  -9   1         36.01         36.40         1.78 o                         
  -4  -9   1          0.01         -0.43         0.43 o                         
  -3  -9   1         35.31         31.33         1.00 o                         
  -2  -9   1         13.61         13.61         0.89 o                         
  -1  -9   1        306.93        291.72         5.12 o                         
   0  -9   1        323.34        320.39         5.12 o                         
   1  -9   1         14.73         14.98         0.82 o                         
   2  -9   1         39.07         36.98         1.34 o                         
   3  -9   1          1.86          1.87         0.57 o                         
   4  -9   1         11.97         10.85         1.11 o                         
   5  -9   1         22.66         20.48         1.82 o                         
   6  -9   1          1.01         -0.24         0.92 o                         
   7  -9   1          0.51         -0.33         1.36 o                         
   8  -9   1         15.74         25.12         2.88 o                         
   9  -9   1          3.06          9.38         2.17 o                         
 -10  -8   1         11.40          8.90         1.76 o                         
  -9  -8   1         13.43         21.62         2.11 o                         
  -8  -8   1          2.15          1.17         1.01 o                         
  -7  -8   1          0.48          0.25         0.87 o                         
  -6  -8   1          4.39          4.79         1.01 o                         
  -5  -8   1         47.43         46.81         1.84 o                         
  -4  -8   1         81.52         78.37         1.97 o                         
  -3  -8   1         19.37         16.42         0.77 o                         
  -2  -8   1         74.15         68.70         1.23 o                         
  -1  -8   1        158.23        150.26         3.13 o                         
   0  -8   1         28.14         26.19         1.47 o                         
   1  -8   1         11.54         13.01         0.74 o                         
   2  -8   1         17.70         14.79         0.88 o                         
   3  -8   1         36.38         30.65         0.99 o                         
   4  -8   1         60.65         60.26         1.53 o                         
   5  -8   1        138.21        145.57         3.30 o                         
   6  -8   1         25.13         28.09         2.10 o                         
   7  -8   1         10.73         10.76         1.52 o                         
   8  -8   1          1.95          1.04         1.42 o                         
   9  -8   1          1.59         -0.79         1.43 o                         
 -11  -7   1          0.39         -0.61         1.22 o                         
 -10  -7   1          0.00          0.62         1.27 o                         
  -9  -7   1          0.32          0.10         1.04 o                         
  -8  -7   1          0.23         -0.41         0.95 o                         
  -7  -7   1          6.07          5.78         1.21 o                         
  -6  -7   1         48.65         44.61         2.25 o                         
  -5  -7   1         26.07         29.76         1.38 o                         
  -4  -7   1          0.12          0.78         0.47 o                         
  -3  -7   1        225.41        223.03         3.51 o                         
  -2  -7   1          3.17          5.31         0.35 o                         
  -1  -7   1         51.57         54.64         0.87 o                         
   0  -7   1          0.00          5.11         0.85 o                         
   1  -7   1         39.75         39.30         1.11 o                         
   2  -7   1          6.76          6.19         0.53 o                         
   3  -7   1         19.41         19.60         0.60 o                         
   4  -7   1         16.66         14.25         0.77 o                         
   5  -7   1         49.11         48.51         1.58 o                         
   6  -7   1         34.84         39.31         1.82 o                         
   7  -7   1          4.85          1.58         0.81 o                         
   8  -7   1          5.40          5.52         1.23 o                         
   9  -7   1          0.27          0.85         1.05 o                         
  10  -7   1          0.59          1.71         1.76 o                         
 -11  -6   1          3.80          5.65         1.55 o                         
 -10  -6   1          0.45          0.99         1.36 o                         
  -9  -6   1          0.02          0.16         0.94 o                         
  -8  -6   1         40.70         38.73         2.41 o                         
  -7  -6   1        228.39        228.45         4.76 o                         
  -6  -6   1          0.68          0.95         0.67 o                         
  -5  -6   1         23.81         23.44         1.09 o                         
  -4  -6   1         99.24         93.78         1.75 o                         
  -3  -6   1        230.68        227.92         3.33 o                         
  -2  -6   1        288.77        305.78         3.65 o                         
  -1  -6   1         18.52         23.62         0.46 o                         
   0  -6   1        222.98        213.99         3.37 o                         
   1  -6   1        128.17        122.34         2.12 o                         
   2  -6   1         15.35         15.17         0.43 o                         
   3  -6   1         16.06         17.29         0.55 o                         
   4  -6   1          0.27          0.16         0.31 o                         
   5  -6   1          2.19          2.43         0.46 o                         
   6  -6   1         93.04         95.86         2.52 o                         
   7  -6   1         12.59         13.94         1.18 o                         
   8  -6   1         10.14          9.93         2.02 o                         
   9  -6   1          7.54          9.64         2.08 o                         
  10  -6   1          0.12         -0.01         1.12 o                         
  11  -6   1          1.39         -0.13         1.87 o                         
 -11  -5   1          6.40          6.03         1.52 o                         
 -10  -5   1          0.02         -0.85         0.85 o                         
  -9  -5   1          0.65          0.99         0.88 o                         
  -8  -5   1         32.61         34.03         2.85 o                         
  -7  -5   1        487.29        475.17         7.58 o                         
  -6  -5   1        339.53        326.75         5.08 o                         
  -5  -5   1         38.93         39.37         1.38 o                         
  -4  -5   1         72.19         73.65         1.49 o                         
  -3  -5   1        300.57        322.69         4.03 o                         
  -2  -5   1        293.68        279.83         3.47 o                         
  -1  -5   1         25.14         26.78         0.60 o                         
   0  -5   1         99.01         99.80         2.73 o                         
   1  -5   1          7.46         13.40         0.65 o                         
   2  -5   1        911.11        976.12         9.74 o                         
   3  -5   1          0.17          1.03         0.30 o                         
   4  -5   1         35.31         39.91         0.99 o                         
   5  -5   1          6.46          7.92         0.71 o                         
   6  -5   1        180.15        168.94         3.29 o                         
   7  -5   1        134.92        137.78         3.24 o                         
   8  -5   1         11.62         12.17         1.42 o                         
   9  -5   1          0.39         -0.85         0.85 o                         
  10  -5   1          0.80          1.38         1.18 o                         
  11  -5   1          1.00         -0.32         1.18 o                         
 -12  -4   1          2.66          4.34         1.81 o                         
 -11  -4   1          7.24          7.21         1.82 o                         
 -10  -4   1          1.32          1.92         1.65 o                         
  -9  -4   1          3.92          3.84         1.54 o                         
  -8  -4   1         41.84         42.69         2.43 o                         
  -7  -4   1          0.03         -0.47         0.70 o                         
  -6  -4   1         62.72         58.95         1.74 o                         
  -5  -4   1          0.94          0.54         0.37 o                         
  -4  -4   1          0.12         -0.28         0.28 o                         
  -3  -4   1         48.46         70.09         1.31 o                         
  -2  -4   1       1460.34       1514.25        14.94 o                         
  -1  -4   1         31.29         94.05         5.68 o                         
   0  -4   1         53.46         44.88         1.63 o                         
   1  -4   1        147.88        135.55         1.86 o                         
   2  -4   1         87.08         86.90         1.40 o                         
   3  -4   1         93.73         90.72         1.40 o                         
   4  -4   1         49.62         50.35         1.17 o                         
   5  -4   1          6.12          5.26         0.49 o                         
   6  -4   1        394.77        353.90         5.22 o                         
   7  -4   1        109.91        112.23         2.79 o                         
   8  -4   1         91.47         85.46         3.02 o                         
   9  -4   1          0.95          1.08         0.97 o                         
  10  -4   1          0.83         -0.77         1.09 o                         
  11  -4   1          2.28          2.69         1.40 o                         
 -12  -3   1          1.66          2.54         1.97 o                         
 -11  -3   1          6.15          8.07         3.29 o                         
 -10  -3   1          1.06          2.14         1.12 o                         
  -9  -3   1          2.43          1.80         0.97 o                         
  -8  -3   1          0.38          1.97         0.86 o                         
  -7  -3   1        245.52        234.13         4.78 o                         
  -6  -3   1         73.72         76.76         1.87 o                         
  -5  -3   1          7.64          9.65         0.65 o                         
  -4  -3   1        158.26        149.95         2.14 o                         
  -3  -3   1        376.84        377.31         3.97 o                         
  -2  -3   1         41.77         49.29         1.03 o                         
  -1  -3   1        945.63        921.22         7.45 o                         
   0  -3   1        154.78        140.39         2.34 o                         
   1  -3   1         97.96         83.64         0.93 o                         
   2  -3   1       1373.34       1331.34        11.00 o                         
   3  -3   1         14.31         17.71         0.51 o                         
   4  -3   1          9.29          8.63         0.44 o                         
   5  -3   1          3.36          3.50         0.46 o                         
   6  -3   1         31.61         28.81         1.22 o                         
   7  -3   1         38.43         35.50         1.49 o                         
   8  -3   1         14.94         15.55         1.71 o                         
   9  -3   1          0.91          1.23         1.13 o                         
  10  -3   1          9.26         14.11         2.00 o                         
  11  -3   1          8.17         13.52         2.36 o                         
  12  -3   1          1.79          0.82         1.84 o                         
 -12  -2   1          0.11         -0.64         1.98 o                         
 -11  -2   1         14.63         18.74         2.89 o                         
 -10  -2   1          2.23         -0.68         1.06 o                         
  -9  -2   1          0.81          0.95         0.80 o                         
  -8  -2   1          0.19          1.30         0.72 o                         
  -7  -2   1         20.52         23.29         1.22 o                         
  -6  -2   1         25.85         26.61         0.98 o                         
  -5  -2   1          7.40          8.85         0.58 o                         
  -4  -2   1          7.48          8.54         0.45 o                         
  -3  -2   1        638.83        614.00         5.52 o                         
  -2  -2   1         84.69         74.86         0.89 o                         
  -1  -2   1        186.57        176.39         1.65 o                         
   0  -2   1       4633.18       4741.63        45.71 o                         
   1  -2   1        296.04        280.69         2.44 o                         
   2  -2   1        415.84        394.11         3.32 o                         
   3  -2   1         37.87         37.80         0.67 o                         
   4  -2   1        143.64        156.11         2.22 o                         
   5  -2   1        129.39        154.19         2.22 o                         
   6  -2   1         78.80         76.88         1.70 o                         
   7  -2   1         10.97         11.58         0.85 o                         
   8  -2   1         16.24         14.82         1.12 o                         
   9  -2   1         63.19         60.71         3.72 o                         
  10  -2   1          0.63          0.87         1.34 o                         
  11  -2   1          3.40          7.34         1.78 o                         
  12  -2   1          0.39         -1.39         1.39 o                         
 -12  -1   1         10.44         15.63         5.33 o                         
 -11  -1   1          1.90         -1.13         1.40 o                         
 -10  -1   1          8.44          6.16         1.84 o                         
  -9  -1   1          0.98          0.97         0.80 o                         
  -8  -1   1          8.87          7.97         1.04 o                         
  -7  -1   1          6.21          9.08         0.92 o                         
  -6  -1   1        119.30        120.04         2.46 o                         
  -5  -1   1        185.22        183.76         3.11 o                         
  -4  -1   1        140.03        134.55         1.74 o                         
  -3  -1   1        748.01        790.03         6.96 o                         
  -2  -1   1       2616.85       2592.48        21.80 o                         
  -1  -1   1        369.63        340.15         3.33 o                         
   0  -1   1       1828.84       1700.14        13.65 o                         
   1  -1   1       1802.94       1710.95        13.91 o                         
   2  -1   1       2093.14       1998.31        17.37 o                         
   3  -1   1       1690.36       1686.49        14.79 o                         
   4  -1   1        101.11        115.71         1.76 o                         
   5  -1   1        537.71        586.19         7.18 o                         
   6  -1   1         16.87         15.46         0.98 o                         
   7  -1   1         51.29         55.34         2.63 o                         
   8  -1   1          8.67          9.52         0.96 o                         
   9  -1   1         43.68         42.58         2.88 o                         
  10  -1   1          0.04         -0.38         1.42 o                         
  11  -1   1          1.05         -0.03         1.26 o                         
  12  -1   1          1.09          1.70         1.92 o                         
 -12   0   1          4.62          2.29         1.95 o                         
 -11   0   1          0.76          1.08         1.66 o                         
 -10   0   1          4.41          4.66         1.49 o                         
  -9   0   1        131.82        118.10         3.65 o                         
  -8   0   1        136.40        103.32         2.50 o                         
  -7   0   1          9.64          9.20         0.86 o                         
  -6   0   1         31.83         26.77         1.20 o                         
  -5   0   1         12.08         22.88         0.93 o                         
  -4   0   1         61.00         69.95         1.27 o                         
  -3   0   1        470.20        444.21         4.24 o                         
  -2   0   1        333.33        321.19         3.32 o                         
  -1   0   1        103.97         97.15         1.26 o                         
   0   0   1          2.74         -0.17         0.17 o                         
   1   0   1          0.58         -0.15         0.15 o                         
   2   0   1         10.78         11.50         0.39 o                         
   3   0   1        836.77        814.49         7.37 o                         
   4   0   1        148.88        148.60         2.08 o                         
   5   0   1        194.00        241.81         3.39 o                         
   6   0   1         15.28         15.79         0.67 o                         
   7   0   1          5.10          3.73         0.57 o                         
   8   0   1         18.52         17.21         1.30 o                         
   9   0   1          1.87          2.18         0.95 o                         
  10   0   1          2.92          3.37         1.92 o                         
  11   0   1          3.91          4.98         3.59 o                         
  12   0   1          1.91          5.11         2.28 o                         
 -12   1   1          1.84          2.15         2.18 o                         
 -11   1   1          0.02         -1.53         1.53 o                         
 -10   1   1          2.05          4.44         1.62 o                         
  -9   1   1          9.07          4.76         1.37 o                         
  -8   1   1        112.20         95.28         2.35 o                         
  -7   1   1         31.80         32.66         1.37 o                         
  -6   1   1        109.62        114.72         2.30 o                         
  -5   1   1          0.28          2.34         0.40 o                         
  -4   1   1       2227.15       2301.72        26.21 o                         
  -3   1   1        321.01        313.15         3.26 o                         
  -2   1   1         19.47         20.34         0.66 o                         
  -1   1   1         36.52         36.16         1.29 o                         
   0   1   1        928.92        908.06         8.74 o                         
   1   1   1       2252.20       2123.71        17.26 o                         
   2   1   1         41.67         38.39         0.61 o                         
   3   1   1        671.73        616.81         5.51 o                         
   4   1   1       1943.51       1996.48        20.57 o                         
   5   1   1        279.73        292.27         3.82 o                         
   6   1   1          2.92          2.32         0.43 o                         
   7   1   1         80.37         75.46         2.24 o                         
   8   1   1          1.95          0.04         0.70 o                         
   9   1   1         56.60         59.05         2.50 o                         
  10   1   1          1.11          1.82         1.18 o                         
  11   1   1          0.41          3.95         1.79 o                         
  12   1   1          2.12          3.62         1.98 o                         
 -12   2   1          3.60          4.13         2.27 o                         
 -11   2   1          1.00          0.17         1.39 o                         
 -10   2   1          1.40          0.10         1.07 o                         
  -9   2   1          5.32          4.89         1.36 o                         
  -8   2   1        121.69        110.56         3.17 o                         
  -7   2   1          1.23          7.78         0.92 o                         
  -6   2   1         20.58         17.51         1.05 o                         
  -5   2   1         16.81         21.81         1.04 o                         
  -4   2   1        271.14        298.86         3.99 o                         
  -3   2   1          4.96          4.03         0.37 o                         
  -2   2   1          0.65          0.49         0.18 o                         
  -1   2   1        103.62         91.52         1.01 o                         
   0   2   1        978.89        995.71        10.96 o                         
   1   2   1       1291.83       1207.39        10.24 o                         
   2   2   1        129.88        120.14         1.29 o                         
   3   2   1        304.95        300.70         2.99 o                         
   4   2   1         17.20         14.74         0.64 o                         
   5   2   1        138.90        152.32         2.28 o                         
   6   2   1         51.79         46.09         1.39 o                         
   7   2   1        252.92        251.36         5.35 o                         
   8   2   1          0.45          1.29         0.78 o                         
   9   2   1         60.66         50.49         2.32 o                         
  10   2   1          0.03         -1.00         1.00 o                         
  11   2   1          4.11          5.25         2.02 o                         
  12   2   1          5.58          8.28         2.39 o                         
 -11   3   1          0.10         -0.62         1.34 o                         
 -10   3   1          2.54          2.81         1.45 o                         
  -9   3   1          0.26         -0.23         0.99 o                         
  -8   3   1         48.66         45.60         2.32 o                         
  -7   3   1          0.01         -0.54         0.54 o                         
  -6   3   1         52.68         54.09         2.14 o                         
  -5   3   1         21.73         21.37         1.17 o                         
  -4   3   1        139.42        124.15         2.03 o                         
  -3   3   1         76.39         70.75         1.26 o                         
  -2   3   1         10.61         10.98         0.37 o                         
  -1   3   1         12.68         43.00         2.28 o                         
   0   3   1        157.00        174.59         1.71 o                         
   1   3   1       2074.62       1916.00        15.70 o                         
   2   3   1         11.53         10.73         0.39 o                         
   3   3   1        242.28        251.67         3.17 o                         
   4   3   1          3.87          5.50         0.51 o                         
   5   3   1          0.21          0.63         0.36 o                         
   6   3   1          7.20         10.45         0.88 o                         
   7   3   1          1.19          2.05         0.78 o                         
   8   3   1          0.01         -0.22         0.72 o                         
   9   3   1         31.64         31.32         2.26 o                         
  10   3   1          9.08          7.99         1.41 o                         
  11   3   1          3.59          5.66         2.02 o                         
  12   3   1          4.44          3.23         1.76 o                         
 -11   4   1          0.00         -0.47         1.26 o                         
 -10   4   1          8.83          5.43         1.95 o                         
  -9   4   1          4.44          2.81         1.14 o                         
  -8   4   1          1.22          0.23         0.70 o                         
  -7   4   1         21.09         29.41         2.22 o                         
  -6   4   1         40.18         40.58         1.65 o                         
  -5   4   1         87.76         84.68         1.54 o                         
  -4   4   1         61.47         67.01         1.26 o                         
  -3   4   1        136.82        138.28         1.83 o                         
  -2   4   1        859.47        924.34         8.66 o                         
  -1   4   1       2093.48       2080.99        21.17 o                         
   0   4   1         31.41         31.38         0.79 o                         
   1   4   1         10.47         11.46         0.52 o                         
   2   4   1        163.52        176.85         2.09 o                         
   3   4   1        794.60        824.09        10.41 o                         
   4   4   1          3.31          6.07         0.50 o                         
   5   4   1          0.54          0.37         0.36 o                         
   6   4   1          1.15          1.95         0.49 o                         
   7   4   1          3.03          2.63         0.90 o                         
   8   4   1         45.39         46.60         2.11 o                         
   9   4   1          9.07          5.02         1.43 o                         
  10   4   1          1.96          0.25         0.95 o                         
  11   4   1          6.97          9.78         1.65 o                         
  12   4   1          4.72          6.68         1.90 o                         
 -11   5   1          3.57          5.82         1.69 o                         
 -10   5   1          3.45          3.64         1.37 o                         
  -9   5   1          0.13          1.11         1.03 o                         
  -8   5   1          6.75          7.15         0.92 o                         
  -7   5   1          4.64         11.92         1.01 o                         
  -6   5   1        148.70        139.79         2.81 o                         
  -5   5   1        100.51         92.26         1.81 o                         
  -4   5   1          2.57          3.33         0.43 o                         
  -3   5   1         22.98         28.59         0.88 o                         
  -2   5   1         33.22         38.13         0.83 o                         
  -1   5   1        268.71        255.93         3.32 o                         
   0   5   1          9.84          7.67         0.33 o                         
   1   5   1         15.75         14.42         0.51 o                         
   2   5   1        235.52        257.22         2.83 o                         
   3   5   1        686.24        702.65         7.66 o                         
   4   5   1          1.47          3.99         0.51 o                         
   5   5   1          1.21          0.85         0.41 o                         
   6   5   1          4.15         14.28         1.18 o                         
   7   5   1         12.65         14.75         1.23 o                         
   8   5   1         38.83         39.55         2.14 o                         
   9   5   1          8.42         11.16         1.38 o                         
  10   5   1          3.20          2.38         1.11 o                         
  11   5   1          2.95          5.21         1.49 o                         
  12   5   1          1.49          0.51         1.71 o                         
 -10   6   1         14.36         23.91         2.32 o                         
  -9   6   1          0.03          0.09         0.98 o                         
  -8   6   1          6.06          6.19         1.05 o                         
  -7   6   1         29.73         35.59         1.64 o                         
  -6   6   1         25.83         25.76         1.34 o                         
  -5   6   1        152.10        145.41         2.63 o                         
  -4   6   1         47.12         46.17         1.12 o                         
  -3   6   1          5.96          6.56         0.52 o                         
  -2   6   1         41.26         43.85         0.98 o                         
  -1   6   1         99.73        120.70         1.84 o                         
   0   6   1        356.63        370.82         3.70 o                         
   1   6   1          0.76          0.56         0.35 o                         
   2   6   1        155.52        174.88         2.21 o                         
   3   6   1        308.81        329.54         3.95 o                         
   4   6   1         38.29         37.05         1.19 o                         
   5   6   1          3.54          4.12         0.59 o                         
   6   6   1         60.08         65.34         2.29 o                         
   7   6   1        219.29        203.29         4.90 o                         
   8   6   1          6.92          4.10         1.53 o                         
   9   6   1          8.85         12.34         1.60 o                         
  10   6   1          0.23          0.24         1.16 o                         
  11   6   1          0.28         -0.32         1.39 o                         
 -10   7   1          0.45         -0.81         1.14 o                         
  -9   7   1          0.81          0.52         1.15 o                         
  -8   7   1          0.41         -0.45         0.91 o                         
  -7   7   1          5.44          9.44         1.02 o                         
  -6   7   1        184.69        179.41         3.39 o                         
  -5   7   1         99.70         97.25         2.56 o                         
  -4   7   1          1.87          1.39         0.44 o                         
  -3   7   1          0.45         -0.08         0.32 o                         
  -2   7   1        325.33        314.68         4.06 o                         
  -1   7   1        142.10        150.07         1.98 o                         
   0   7   1        280.17        275.46         3.15 o                         
   1   7   1          0.01         -0.02         0.25 o                         
   2   7   1         27.75         28.49         0.98 o                         
   3   7   1          0.00         -0.16         0.28 o                         
   4   7   1         23.77         22.66         1.05 o                         
   5   7   1         53.34         49.56         1.61 o                         
   6   7   1         26.62         22.06         1.62 o                         
   7   7   1        289.00        292.10         6.44 o                         
   8   7   1          0.87          0.54         1.07 o                         
   9   7   1         10.92         13.79         1.88 o                         
  10   7   1          0.40         -0.18         1.15 o                         
  11   7   1          8.16          7.73         1.76 o                         
  -9   8   1          6.00          7.46         2.12 o                         
  -8   8   1          0.18          0.37         1.32 o                         
  -7   8   1          4.60          4.29         0.99 o                         
  -6   8   1          0.08          0.14         0.55 o                         
  -5   8   1          2.12          1.44         0.58 o                         
  -4   8   1         40.40         41.85         1.24 o                         
  -3   8   1         12.65         13.27         0.69 o                         
  -2   8   1          0.60          0.65         0.32 o                         
  -1   8   1         46.76         48.91         0.92 o                         
   0   8   1          0.61          0.25         0.22 o                         
   1   8   1          9.44         10.15         0.74 o                         
   2   8   1          7.40          7.10         0.54 o                         
   3   8   1         29.87         23.77         0.99 o                         
   4   8   1         61.72         55.43         1.51 o                         
   5   8   1          0.01          1.11         0.57 o                         
   6   8   1         95.39         88.92         2.45 o                         
   7   8   1          3.86          3.02         0.91 o                         
   8   8   1          0.13         -0.57         0.91 o                         
   9   8   1          0.94          1.01         1.15 o                         
  10   8   1         19.90         25.32         2.42 o                         
  -9   9   1          6.54          6.94         2.22 o                         
  -8   9   1          6.54          8.29         2.06 o                         
  -7   9   1          0.10          0.09         1.09 o                         
  -6   9   1         23.42         23.73         2.13 o                         
  -5   9   1          0.50         -0.29         0.93 o                         
  -4   9   1        104.28        105.90         3.56 o                         
  -3   9   1          3.36          2.25         0.70 o                         
  -2   9   1         18.05         19.65         0.91 o                         
  -1   9   1         58.12         61.65         2.21 o                         
   0   9   1          0.86          4.71         1.31 o                         
   1   9   1         20.16         22.41         0.84 o                         
   2   9   1         22.12         26.97         1.08 o                         
   3   9   1         48.84         44.53         1.59 o                         
   4   9   1         50.74         55.35         1.68 o                         
   5   9   1          3.70          3.80         0.72 o                         
   6   9   1          6.69          7.61         0.99 o                         
   7   9   1          0.11          0.16         0.75 o                         
   8   9   1          6.26          8.47         1.35 o                         
   9   9   1          5.77          7.33         1.62 o                         
  10   9   1         11.80         13.01         1.63 o                         
  -8  10   1          0.66          1.16         1.74 o                         
  -7  10   1          0.01         -0.16         1.18 o                         
  -6  10   1          0.56          0.76         1.11 o                         
  -5  10   1          0.78          1.64         1.05 o                         
  -4  10   1          0.95          0.19         0.90 o                         
  -3  10   1         58.16         56.22         3.17 o                         
  -2  10   1         17.19         18.76         1.58 o                         
  -1  10   1          4.62          6.16         0.85 o                         
   0  10   1         67.10         78.19         2.62 o                         
   1  10   1        152.32        158.54         3.42 o                         
   2  10   1        104.68        106.41         3.28 o                         
   3  10   1        118.73        113.05         3.82 o                         
   4  10   1          2.27          1.67         0.82 o                         
   5  10   1          0.92          1.30         0.62 o                         
   6  10   1          7.46          5.32         0.92 o                         
   7  10   1          8.12          5.88         1.03 o                         
   8  10   1          3.70          2.72         1.04 o                         
   9  10   1          2.95          2.84         1.17 o                         
  -7  11   1          8.33          6.49         2.20 o                         
  -6  11   1          0.13          0.60         1.19 o                         
  -5  11   1          7.57          8.83         1.59 o                         
  -4  11   1          2.79          2.92         1.19 o                         
  -3  11   1          4.86          5.82         1.21 o                         
  -2  11   1          0.78          0.72         0.86 o                         
  -1  11   1          0.08         -0.12         0.59 o                         
   0  11   1          4.78          4.92         0.93 o                         
   1  11   1        167.92        164.20         4.39 o                         
   2  11   1        100.22         97.82         3.58 o                         
   3  11   1          0.52         -0.41         1.13 o                         
   4  11   1          0.59          3.15         1.18 o                         
   5  11   1         22.10         21.77         2.19 o                         
   6  11   1          3.00          1.58         1.45 o                         
   7  11   1         12.86          6.77         2.05 o                         
   8  11   1          3.05          1.92         2.33 o                         
  -5  12   1          0.00          1.34         1.20 o                         
  -4  12   1          0.20          0.77         1.09 o                         
  -3  12   1          0.67          2.08         1.26 o                         
  -2  12   1          8.25          9.16         1.98 o                         
  -1  12   1          9.63          7.97         1.32 o                         
   0  12   1          0.57         -0.09         1.05 o                         
   1  12   1          1.26          0.66         1.54 o                         
   2  12   1          1.88          3.42         1.19 o                         
   3  12   1          3.43          2.56         1.28 o                         
   4  12   1          0.35          0.61         1.15 o                         
   5  12   1          3.45          1.73         1.27 o                         
   6  12   1          3.53          2.29         2.24 o                         
   7  12   1          0.02         -1.51         1.51 o                         
  -4  13   1          1.74          1.78         1.28 o                         
  -3  13   1          0.24         -1.01         1.01 o                         
  -2  13   1          7.96          5.52         1.37 o                         
  -1  13   1          2.38          2.45         1.22 o                         
   0  13   1          1.05          3.36         2.60 o                         
   1  13   1          0.07         -0.78         1.12 o                         
   2  13   1          2.73          0.23         1.60 o                         
   3  13   1          1.36          1.73         1.24 o                         
   4  13   1          0.21          0.61         2.09 o                         
   5  13   1          1.13          1.90         2.08 o                         
  -1  14   1          2.06          3.56         1.32 o                         
   0  14   1          2.48          4.57         1.39 o                         
   1  14   1          0.01         -1.27         1.27 o                         
   2  14   1          0.01         -1.26         1.26 o                         
   3  14   1          0.78         -0.42         2.47 o                         
  -5 -13   2          0.12         -0.93         1.38 o                         
  -4 -13   2          0.01         -0.39         1.34 o                         
  -3 -13   2          0.83          1.04         1.24 o                         
  -2 -13   2          0.85         -0.92         1.64 o                         
  -1 -13   2          0.44          1.10         0.50 o                         
   0 -13   2          0.39          1.42         1.59 o                         
   1 -13   2          6.73          3.78         3.31 o                         
   2 -13   2         13.10         18.62         2.32 o                         
   3 -13   2          4.45          5.55         2.02 o                         
  -6 -12   2          6.01          4.70         1.81 o                         
  -5 -12   2          1.40         -0.64         1.33 o                         
  -4 -12   2          0.09          2.18         1.32 o                         
  -3 -12   2          0.29         -0.69         1.04 o                         
  -2 -12   2         17.13         15.85         1.77 o                         
  -1 -12   2         54.66         53.81         1.85 o                         
   0 -12   2          0.89          1.23         1.06 o                         
   1 -12   2          0.03         -0.39         1.11 o                         
   2 -12   2          1.43         -0.81         0.99 o                         
   3 -12   2          0.14          1.03         0.45 o                         
   4 -12   2          8.24         12.19         1.40 o                         
   5 -12   2          2.11          2.93         1.25 o                         
  -8 -11   2          0.44         -0.91         1.79 o                         
  -7 -11   2          1.38          3.14         1.79 o                         
  -6 -11   2          2.31          0.68         2.41 o                         
  -5 -11   2          1.28          0.59         1.32 o                         
  -4 -11   2          0.02         -0.54         1.09 o                         
  -3 -11   2          0.12          0.00         1.39 o                         
  -2 -11   2         26.67         31.57         2.02 o                         
  -1 -11   2         20.25         20.18         1.46 o                         
   0 -11   2          0.16         -0.56         0.92 o                         
   1 -11   2          0.04          0.45         0.92 o                         
   2 -11   2          0.07         -0.79         1.08 o                         
   3 -11   2         14.87         14.10         0.98 o                         
   4 -11   2          0.22          1.90         1.10 o                         
   5 -11   2         14.93         12.28         1.58 o                         
   6 -11   2          0.12          1.62         2.29 o                         
   7 -11   2          0.33         -0.67         1.60 o                         
  -9 -10   2          0.14         -0.40         1.85 o                         
  -8 -10   2          0.07         -1.56         1.56 o                         
  -7 -10   2          4.37          3.92         1.69 o                         
  -6 -10   2          0.56         -1.44         1.47 o                         
  -5 -10   2         24.54         22.08         2.40 o                         
  -4 -10   2         21.03         18.24         2.49 o                         
  -3 -10   2          3.76          3.66         1.07 o                         
  -2 -10   2          0.00         -0.53         0.53 o                         
  -1 -10   2         28.83         28.42         1.29 o                         
   0 -10   2         13.41         11.50         0.80 o                         
   1 -10   2          4.09          6.10         1.06 o                         
   2 -10   2          3.42          3.25         0.68 o                         
   3 -10   2         17.27         16.17         1.45 o                         
   4 -10   2          9.70          9.25         1.06 o                         
   5 -10   2         87.86        100.05         3.60 o                         
   6 -10   2          7.53          8.67         1.45 o                         
   7 -10   2          1.45         -0.26         1.42 o                         
   8 -10   2          3.16          4.17         1.90 o                         
  -9  -9   2          1.87          2.91         1.41 o                         
  -8  -9   2          2.09          0.68         1.05 o                         
  -7  -9   2          0.00         -0.83         1.39 o                         
  -6  -9   2          2.52          4.31         1.07 o                         
  -5  -9   2          0.01         -0.70         0.70 o                         
  -4  -9   2          2.49          1.85         0.62 o                         
  -3  -9   2          0.00          0.31         0.45 o                         
  -2  -9   2         40.36         44.39         1.57 o                         
  -1  -9   2         85.12         83.76         1.98 o                         
   0  -9   2        463.76        443.88         6.50 o                         
   1  -9   2          0.26         -0.51         0.62 o                         
   2  -9   2         14.97         16.73         0.87 o                         
   3  -9   2          1.12          1.08         0.71 o                         
   4  -9   2          0.78         -0.71         0.73 o                         
   5  -9   2          1.13          2.10         0.97 o                         
   6  -9   2          6.28          9.47         1.51 o                         
   7  -9   2          0.00         -1.48         1.48 o                         
   8  -9   2          1.03         -0.17         1.47 o                         
   9  -9   2          3.23          3.60         1.88 o                         
 -10  -8   2          0.09         -0.67         1.20 o                         
  -9  -8   2         20.60         32.07         2.54 o                         
  -8  -8   2          5.29          9.59         1.58 o                         
  -7  -8   2         10.06         11.04         1.46 o                         
  -6  -8   2          2.18          2.04         0.89 o                         
  -5  -8   2         24.18         24.45         1.42 o                         
  -4  -8   2         14.07         17.64         1.04 o                         
  -3  -8   2          0.77          0.90         0.45 o                         
  -2  -8   2          7.84          8.17         0.41 o                         
  -1  -8   2         13.50         15.01         0.82 o                         
   0  -8   2        213.13        209.61         3.34 o                         
   1  -8   2        354.34        348.10         6.29 o                         
   2  -8   2         76.65         81.05         1.80 o                         
   3  -8   2         32.30         30.38         1.16 o                         
   4  -8   2         40.10         37.06         1.38 o                         
   5  -8   2          4.33          8.05         1.03 o                         
   6  -8   2         81.53         77.75         3.18 o                         
   7  -8   2          0.31         -0.14         1.23 o                         
   8  -8   2          2.01          3.96         1.69 o                         
   9  -8   2          0.23          1.85         1.56 o                         
 -10  -7   2          1.02         -0.98         1.18 o                         
  -9  -7   2          0.43         -0.26         1.18 o                         
  -8  -7   2          2.03          0.88         1.02 o                         
  -7  -7   2         22.93         23.70         1.61 o                         
  -6  -7   2          0.06         -0.07         0.63 o                         
  -5  -7   2         83.50         79.73         2.30 o                         
  -4  -7   2          0.14          1.03         0.48 o                         
  -3  -7   2          7.55          8.67         0.68 o                         
  -2  -7   2         63.07         70.80         1.34 o                         
  -1  -7   2         22.40         26.52         2.15 o                         
   0  -7   2         93.61         93.30         1.81 o                         
   1  -7   2        103.08         97.89         3.08 o                         
   2  -7   2         13.86         12.53         0.80 o                         
   3  -7   2          1.25          3.05         0.22 o                         
   4  -7   2          7.59          5.84         0.52 o                         
   5  -7   2          8.58          8.83         0.66 o                         
   6  -7   2         45.40         38.68         1.77 o                         
   7  -7   2          2.40          2.34         0.93 o                         
   8  -7   2         13.19         15.15         1.58 o                         
   9  -7   2          3.74          5.10         1.83 o                         
  10  -7   2          0.93          1.92         1.80 o                         
 -11  -6   2          6.84          6.92         1.65 o                         
 -10  -6   2          8.06          7.81         1.63 o                         
  -9  -6   2          6.70          5.95         1.98 o                         
  -8  -6   2         83.39         71.71         2.82 o                         
  -7  -6   2        206.16        230.36         4.87 o                         
  -6  -6   2         60.51         55.99         2.16 o                         
  -5  -6   2          8.55          8.48         0.74 o                         
  -4  -6   2         88.39         93.75         2.01 o                         
  -3  -6   2         48.63         49.77         1.52 o                         
  -2  -6   2         46.44         48.06         1.20 o                         
  -1  -6   2          1.37          2.06         0.18 o                         
   0  -6   2         42.63         38.19         0.92 o                         
   1  -6   2         12.47         11.50         1.17 o                         
   2  -6   2          9.99         12.53         0.89 o                         
   3  -6   2          2.76          3.61         0.29 o                         
   4  -6   2          0.95          0.32         0.29 o                         
   5  -6   2         32.27         34.66         1.34 o                         
   6  -6   2         20.05         19.99         1.14 o                         
   7  -6   2          0.96          1.46         0.65 o                         
   8  -6   2         32.33         38.86         2.34 o                         
   9  -6   2          1.13          0.18         1.38 o                         
  10  -6   2          0.51          1.59         1.18 o                         
  11  -6   2          1.12         -0.64         1.24 o                         
 -11  -5   2          0.18          0.10         1.15 o                         
 -10  -5   2          0.15         -0.98         0.98 o                         
  -9  -5   2          6.23          6.22         1.24 o                         
  -8  -5   2          0.92          0.45         0.79 o                         
  -7  -5   2        154.09        158.45         3.50 o                         
  -6  -5   2        218.55        196.68         3.79 o                         
  -5  -5   2         80.08         85.01         1.83 o                         
  -4  -5   2          0.02          0.03         0.34 o                         
  -3  -5   2          2.68          2.21         0.35 o                         
  -2  -5   2         43.92         36.45         1.10 o                         
  -1  -5   2          4.42          8.90         0.45 o                         
   0  -5   2         78.44         70.68         1.35 o                         
   1  -5   2         25.28         27.03         0.69 o                         
   2  -5   2         64.52         69.48         0.94 o                         
   3  -5   2         45.74         43.99         1.09 o                         
   4  -5   2         52.70         55.83         1.23 o                         
   5  -5   2         26.13         23.54         0.92 o                         
   6  -5   2          0.77         -0.10         0.37 o                         
   7  -5   2        127.32        123.60         2.95 o                         
   8  -5   2          7.77          6.70         1.39 o                         
   9  -5   2          0.29          0.95         1.00 o                         
  10  -5   2          1.58          1.72         1.16 o                         
  11  -5   2          8.04         11.99         1.92 o                         
 -11  -4   2         26.46         33.69         3.59 o                         
 -10  -4   2          6.98         13.33         1.74 o                         
  -9  -4   2         11.07         11.77         1.54 o                         
  -8  -4   2          0.80         -0.19         0.76 o                         
  -7  -4   2        216.64        222.53         5.18 o                         
  -6  -4   2        151.44        141.40         2.81 o                         
  -5  -4   2        176.86        168.30         2.53 o                         
  -4  -4   2        273.46        261.77         3.51 o                         
  -3  -4   2        119.14        126.50         1.93 o                         
  -2  -4   2       1992.96       2059.52        19.94 o                         
  -1  -4   2        525.79        490.31         4.84 o                         
   0  -4   2        136.45        130.93         1.52 o                         
   1  -4   2        403.88        381.70         3.62 o                         
   2  -4   2        233.28        227.60         2.33 o                         
   3  -4   2         46.50         37.22         0.83 o                         
   4  -4   2        235.60        250.49         3.24 o                         
   5  -4   2          1.47          0.82         0.30 o                         
   6  -4   2        136.59        133.95         2.12 o                         
   7  -4   2         72.22         70.63         2.39 o                         
   8  -4   2         18.04         12.49         2.01 o                         
   9  -4   2         16.87         16.75         1.69 o                         
  10  -4   2          3.99          4.86         1.31 o                         
  11  -4   2          8.51          9.20         1.76 o                         
 -12  -3   2          0.43         -1.29         1.76 o                         
 -11  -3   2          2.02          1.63         1.81 o                         
 -10  -3   2          2.21          2.46         1.16 o                         
  -9  -3   2          9.18          9.71         1.39 o                         
  -8  -3   2          3.27          0.80         0.78 o                         
  -7  -3   2        157.15        158.42         3.02 o                         
  -6  -3   2        116.13        102.73         2.05 o                         
  -5  -3   2          1.04          0.43         0.37 o                         
  -4  -3   2         29.28         22.57         0.91 o                         
  -3  -3   2         30.74         29.47         0.88 o                         
  -2  -3   2       1211.48       1243.57        11.45 o                         
   0  -3   2       4177.50       4189.82        40.52 o                         
   1  -3   2        155.85        149.02         1.65 o                         
   2  -3   2       2627.50       2701.71        23.56 o                         
   3  -3   2        177.58        203.41         2.06 o                         
   4  -3   2          2.40          1.44         0.33 o                         
   5  -3   2          5.57         10.03         0.55 o                         
   6  -3   2         25.59         24.55         0.81 o                         
   7  -3   2          2.50          2.18         0.52 o                         
   8  -3   2          9.29          9.07         1.70 o                         
   9  -3   2          0.00          1.11         1.03 o                         
  10  -3   2          3.81          5.65         1.50 o                         
  11  -3   2         15.04         17.81         2.28 o                         
  12  -3   2          0.03          0.15         1.39 o                         
 -12  -2   2          0.00          1.70         2.02 o                         
 -11  -2   2          2.31          4.92         3.01 o                         
 -10  -2   2          4.95          4.26         1.76 o                         
  -9  -2   2          5.04          3.99         1.12 o                         
  -8  -2   2         16.02         20.24         1.34 o                         
  -7  -2   2        221.72        217.48         3.68 o                         
  -6  -2   2         11.00          7.82         0.69 o                         
  -5  -2   2         73.37         78.66         1.56 o                         
  -4  -2   2        190.10        212.64         2.79 o                         
  -3  -2   2         96.96        103.70         1.48 o                         
  -2  -2   2        379.76        360.09         3.91 o                         
  -1  -2   2       2700.02       2676.84        23.20 o                         
   0  -2   2      22740.03      24659.80       194.29 o                         
   1  -2   2        189.84        192.34         1.71 o                         
   2  -2   2         87.56         97.07         1.08 o                         
   3  -2   2         58.77         61.09         0.86 o                         
   4  -2   2        369.17        384.63         4.57 o                         
   5  -2   2        516.88        561.26         6.52 o                         
   6  -2   2        378.29        377.65         5.28 o                         
   7  -2   2         84.87         87.07         2.34 o                         
   8  -2   2          3.15          2.15         0.74 o                         
   9  -2   2          1.42          2.24         1.15 o                         
  10  -2   2          4.44          7.46         1.59 o                         
  11  -2   2          1.15          1.84         1.38 o                         
  12  -2   2          5.88          4.88         1.94 o                         
 -12  -1   2         10.10         11.24         5.38 o                         
 -11  -1   2         11.16          9.92         2.43 o                         
 -10  -1   2          0.71          0.36         1.73 o                         
  -9  -1   2          2.01          3.28         0.96 o                         
  -8  -1   2         87.90         79.97         2.32 o                         
  -7  -1   2          9.21         10.81         0.87 o                         
  -6  -1   2          0.44          0.21         0.44 o                         
  -5  -1   2         96.97        104.74         3.24 o                         
  -4  -1   2        145.45        148.32         2.23 o                         
  -3  -1   2        102.25         99.24         1.92 o                         
  -2  -1   2          0.70         -0.08         0.29 o                         
  -1  -1   2        307.27        300.23         2.96 o                         
   0  -1   2       4017.18       3990.12        35.58 o                         
   1  -1   2         99.57         97.12         0.93 o                         
   2  -1   2          0.55          1.18         0.20 o                         
   3  -1   2        280.22        268.54         3.63 o                         
   4  -1   2         60.77         54.38         1.29 o                         
   5  -1   2         13.10         26.20         1.76 o                         
   6  -1   2         27.07         24.70         0.90 o                         
   7  -1   2          1.86          1.18         0.40 o                         
   8  -1   2          1.57          0.89         0.73 o                         
   9  -1   2         19.12         20.53         2.03 o                         
  10  -1   2          0.94          2.27         1.24 o                         
  11  -1   2         13.34         13.03         2.09 o                         
  12  -1   2          0.23         -1.69         1.69 o                         
 -12   0   2          5.27          6.09         2.47 o                         
 -11   0   2          0.01         -0.70         1.60 o                         
 -10   0   2          2.36          2.78         1.71 o                         
  -9   0   2          5.88          5.96         1.24 o                         
  -8   0   2          4.34          5.68         0.82 o                         
  -7   0   2          0.02         -0.12         0.50 o                         
  -6   0   2         15.28         15.89         0.92 o                         
  -5   0   2         55.09         59.80         1.42 o                         
  -4   0   2       2471.94       2590.98        27.93 o                         
  -3   0   2       1100.05       1119.80        12.34 o                         
  -2   0   2       4229.38       4145.17        40.12 o                         
  -1   0   2        155.18        142.26         1.45 o                         
   0   0   2       2857.82       2768.26        24.79 o                         
   1   0   2       3489.46       3369.22        27.35 o                         
   2   0   2       2455.80       2388.47        21.53 o                         
   3   0   2         13.78         19.85         0.79 o                         
   4   0   2         48.90         39.82         1.04 o                         
   5   0   2       1241.00       1245.47        15.53 o                         
   6   0   2        194.15        178.88         3.33 o                         
   7   0   2         82.75         74.63         2.23 o                         
   8   0   2         48.90         49.75         2.12 o                         
   9   0   2         26.63         22.66         1.74 o                         
  10   0   2          0.07          0.34         1.19 o                         
  11   0   2         12.64         17.51         3.53 o                         
  12   0   2          0.25         -1.40         1.40 o                         
 -12   1   2          8.84         11.96         3.46 o                         
 -11   1   2          0.06         -0.68         1.86 o                         
 -10   1   2          4.81          4.58         1.55 o                         
  -9   1   2          6.34          2.95         1.03 o                         
  -8   1   2         65.89         57.80         2.02 o                         
  -7   1   2          0.80          0.66         0.51 o                         
  -6   1   2         26.38         26.63         1.22 o                         
  -5   1   2          0.96          2.26         0.53 o                         
  -4   1   2          0.03          0.52         0.41 o                         
  -3   1   2        351.69        335.21         4.13 o                         
  -2   1   2        828.06        817.81         7.41 o                         
  -1   1   2         83.60         86.12         0.97 o                         
   0   1   2       4237.24       4235.30        39.27 o                         
   1   1   2       2235.92       2208.00        17.52 o                         
   2   1   2         61.02         55.24         0.79 o                         
   3   1   2          0.51          0.69         0.22 o                         
   4   1   2         60.11         55.82         1.09 o                         
   5   1   2        184.82        227.42         4.30 o                         
   6   1   2         79.03         84.60         1.88 o                         
   7   1   2        356.56        351.28         5.60 o                         
   8   1   2          1.50          1.16         0.73 o                         
   9   1   2        158.83        143.85         3.69 o                         
  10   1   2          7.02          3.17         1.12 o                         
  11   1   2          3.86          1.31         1.79 o                         
  12   1   2          1.34         -0.02         1.88 o                         
 -12   2   2         51.21         65.79         5.19 o                         
 -11   2   2          0.01          1.39         1.84 o                         
 -10   2   2          1.74          1.17         1.32 o                         
  -9   2   2          6.65          4.07         1.19 o                         
  -8   2   2          0.24         -0.76         0.76 o                         
  -7   2   2         13.60         10.56         0.75 o                         
  -6   2   2          0.01          0.14         0.34 o                         
  -5   2   2        425.36        412.24         4.56 o                         
  -4   2   2        134.18        156.64         2.57 o                         
  -3   2   2        807.70        747.22         9.47 o                         
  -2   2   2        207.44        194.05         2.13 o                         
  -1   2   2       1413.47       1388.11        11.83 o                         
   0   2   2      18897.87      20249.39       187.97 o                         
   1   2   2       2275.46       2266.42        19.08 o                         
   2   2   2        109.37         88.66         1.03 o                         
   3   2   2       2954.61       2927.42        28.54 o                         
   4   2   2         57.44         53.50         0.97 o                         
   5   2   2        583.05        609.69         7.59 o                         
   6   2   2         98.36         95.07         2.12 o                         
   7   2   2        845.44        820.75        11.65 o                         
   8   2   2        149.98        140.18         3.49 o                         
   9   2   2         26.44         21.56         1.67 o                         
  10   2   2          6.09          3.86         1.36 o                         
  11   2   2          1.31          2.07         1.80 o                         
  12   2   2          2.93         -1.19         1.79 o                         
 -11   3   2          1.01         -0.88         1.38 o                         
 -10   3   2          1.73          1.63         1.36 o                         
  -9   3   2          1.05         -0.21         0.89 o                         
  -8   3   2         10.55          6.80         1.08 o                         
  -7   3   2          2.26          1.59         0.68 o                         
  -6   3   2          6.76          5.46         0.77 o                         
  -5   3   2         92.00        101.55         2.03 o                         
  -4   3   2        317.08        314.09         4.70 o                         
  -3   3   2         24.11         21.82         0.80 o                         
  -2   3   2        612.14        592.29         5.91 o                         
  -1   3   2       1697.01       1631.58        13.88 o                         
   0   3   2       1064.35       1079.11         9.28 o                         
   1   3   2       2398.81       2383.36        18.95 o                         
   2   3   2       1438.65       1426.67        15.17 o                         
   3   3   2          3.19          4.04         0.29 o                         
   4   3   2        183.24        181.35         2.91 o                         
   5   3   2        144.36        172.61         2.56 o                         
   6   3   2          0.30          4.33         0.63 o                         
   7   3   2         14.94         16.11         1.15 o                         
   8   3   2         68.85         68.10         2.25 o                         
   9   3   2          6.49          6.51         1.05 o                         
  10   3   2          0.07         -0.04         0.87 o                         
  11   3   2          0.08         -0.48         1.25 o                         
  12   3   2          0.62          2.58         1.89 o                         
 -11   4   2          5.80          7.32         1.77 o                         
 -10   4   2          0.01         -0.40         1.15 o                         
  -9   4   2         11.04         13.88         1.44 o                         
  -8   4   2          0.74         -0.39         0.68 o                         
  -7   4   2         15.62         12.51         1.16 o                         
  -6   4   2         51.21         50.63         1.79 o                         
  -5   4   2         95.99         96.68         1.82 o                         
  -4   4   2         23.13         20.00         0.93 o                         
  -3   4   2        401.32        360.77         4.39 o                         
  -2   4   2        316.53        370.22         4.30 o                         
  -1   4   2        517.35        564.74         5.26 o                         
   0   4   2        189.09        182.02         2.08 o                         
   1   4   2        391.04        403.10         4.00 o                         
   2   4   2        252.81        249.46         2.91 o                         
   3   4   2       1105.30       1158.61        13.59 o                         
   4   4   2        310.18        349.47         4.87 o                         
   5   4   2         89.94         91.33         1.73 o                         
   6   4   2         13.93         14.56         0.86 o                         
   7   4   2          0.15         -0.16         0.63 o                         
   8   4   2          7.84          6.19         0.94 o                         
   9   4   2          2.46          2.08         0.93 o                         
  10   4   2          1.47          0.13         0.88 o                         
  11   4   2          2.22          2.20         1.26 o                         
  12   4   2          4.95          6.82         3.59 o                         
 -11   5   2          0.03         -0.63         1.37 o                         
 -10   5   2         17.78         21.03         2.18 o                         
  -9   5   2          0.09          0.22         0.84 o                         
  -8   5   2          0.02          1.86         0.76 o                         
  -7   5   2         18.63         17.61         1.22 o                         
  -6   5   2        314.63        312.74         5.74 o                         
  -5   5   2         46.49         44.14         1.39 o                         
  -4   5   2         15.02         15.18         0.70 o                         
  -3   5   2         42.83         43.26         1.18 o                         
  -2   5   2         18.84         19.47         0.68 o                         
  -1   5   2         11.36         17.61         0.60 o                         
   0   5   2          0.28          0.61         0.21 o                         
   1   5   2        189.62        182.39         2.13 o                         
   2   5   2        110.74        110.00         1.44 o                         
   3   5   2          3.31          6.49         0.50 o                         
   4   5   2         22.26         26.90         0.99 o                         
   5   5   2         11.80         13.18         0.94 o                         
   6   5   2          4.55          4.77         0.68 o                         
   7   5   2         39.29         33.93         1.79 o                         
   8   5   2         76.10         80.25         2.89 o                         
   9   5   2          2.20          1.62         0.93 o                         
  10   5   2          1.26          3.20         1.08 o                         
  11   5   2          0.03         -0.28         1.18 o                         
  12   5   2          0.73          0.98         2.75 o                         
 -10   6   2          0.26          0.27         1.21 o                         
  -9   6   2          3.08          5.03         1.14 o                         
  -8   6   2          0.73          0.98         0.73 o                         
  -7   6   2          0.61         -0.11         0.62 o                         
  -6   6   2        394.83        408.79         6.26 o                         
  -5   6   2       1206.72       1183.89        14.39 o                         
  -4   6   2          3.33          2.88         0.50 o                         
  -3   6   2          7.66          7.96         0.64 o                         
  -2   6   2          7.31          8.84         0.63 o                         
  -1   6   2         22.82         26.89         0.80 o                         
   0   6   2          1.46          2.26         0.29 o                         
   1   6   2        163.08        175.88         2.71 o                         
   2   6   2        175.16        167.75         2.31 o                         
   3   6   2        243.83        239.85         3.30 o                         
   4   6   2          6.80          5.87         0.55 o                         
   5   6   2          0.02          0.72         0.42 o                         
   6   6   2          0.18          1.15         0.59 o                         
   7   6   2        442.60        453.99         8.81 o                         
   8   6   2        104.16         90.32         3.24 o                         
   9   6   2         16.67         17.74         1.80 o                         
  10   6   2         24.45         32.96         3.36 o                         
  11   6   2          9.28          7.12         1.60 o                         
 -10   7   2          0.49          0.01         1.31 o                         
  -9   7   2          0.07          1.59         1.16 o                         
  -8   7   2          0.07          0.82         0.79 o                         
  -7   7   2          4.29          3.55         0.90 o                         
  -6   7   2         41.81         37.77         1.71 o                         
  -5   7   2         16.86         17.30         1.13 o                         
  -4   7   2          2.79          3.08         0.53 o                         
  -3   7   2          0.66          0.76         0.46 o                         
  -2   7   2        240.59        236.55         3.67 o                         
  -1   7   2        101.62        112.30         2.28 o                         
   0   7   2         27.80         30.54         0.74 o                         
   1   7   2        127.14        112.64         1.92 o                         
   2   7   2         31.63         33.62         1.17 o                         
   3   7   2         31.95         33.52         1.18 o                         
   4   7   2          1.13          1.41         0.41 o                         
   5   7   2         12.63         11.82         0.89 o                         
   6   7   2          4.40          4.67         0.77 o                         
   7   7   2         38.46         45.40         2.07 o                         
   8   7   2        105.11        114.44         4.27 o                         
   9   7   2          3.25          3.16         1.22 o                         
  10   7   2          7.29         10.53         1.67 o                         
  11   7   2          4.39          5.31         1.59 o                         
  -9   8   2          2.31          1.82         1.81 o                         
  -8   8   2          0.04         -0.37         0.84 o                         
  -7   8   2          3.78          3.18         0.83 o                         
  -6   8   2          4.81          4.01         0.79 o                         
  -5   8   2          1.75          1.94         0.87 o                         
  -4   8   2         12.96         14.16         0.98 o                         
  -3   8   2         40.96         43.37         1.47 o                         
  -2   8   2          0.03          0.12         0.42 o                         
  -1   8   2        163.83        171.56         3.78 o                         
   0   8   2          3.14          2.29         0.32 o                         
   1   8   2         15.25         13.05         0.80 o                         
   2   8   2         89.10         90.31         1.70 o                         
   3   8   2        111.19        120.54         2.72 o                         
   4   8   2         46.07         44.41         1.53 o                         
   5   8   2          6.33          6.25         0.80 o                         
   6   8   2         83.55         80.86         2.21 o                         
   7   8   2          7.99         10.61         1.18 o                         
   8   8   2          0.15          0.12         0.85 o                         
   9   8   2         14.84         17.82         2.12 o                         
  10   8   2          0.71          2.02         1.14 o                         
  -8   9   2          0.17         -1.09         1.45 o                         
  -7   9   2          0.41         -0.11         1.03 o                         
  -6   9   2          0.39          0.29         1.08 o                         
  -5   9   2          2.84          4.41         1.07 o                         
  -4   9   2          4.45          4.79         0.76 o                         
  -3   9   2         58.64         60.44         1.58 o                         
  -2   9   2          1.21          2.42         0.70 o                         
  -1   9   2         34.43         34.85         1.79 o                         
   0   9   2         34.19         41.37         1.43 o                         
   1   9   2         32.67         35.87         1.10 o                         
   2   9   2         26.20         31.64         1.63 o                         
   3   9   2         45.57         45.54         1.72 o                         
   4   9   2         16.58         15.65         1.28 o                         
   5   9   2         28.26         26.81         1.40 o                         
   6   9   2          1.59          3.53         0.79 o                         
   7   9   2          4.35          4.64         0.97 o                         
   8   9   2          9.35          8.96         1.24 o                         
   9   9   2          0.03         -0.93         0.93 o                         
  10   9   2          2.57          3.16         1.60 o                         
  -8  10   2          4.49          4.50         1.92 o                         
  -7  10   2          0.32          1.72         1.34 o                         
  -6  10   2          2.41          3.19         1.28 o                         
  -5  10   2          9.65         10.00         1.60 o                         
  -4  10   2         12.28         10.77         1.56 o                         
  -3  10   2          3.49          2.45         1.02 o                         
  -2  10   2          1.21          1.02         0.83 o                         
  -1  10   2          0.81          1.25         0.78 o                         
   0  10   2         22.73         22.79         2.33 o                         
   1  10   2        128.76        123.91         3.61 o                         
   2  10   2        408.17        414.93         7.97 o                         
   3  10   2         24.34         26.69         1.56 o                         
   4  10   2         11.14         13.76         1.35 o                         
   5  10   2          0.48          0.50         0.60 o                         
   6  10   2          0.11         -0.62         0.62 o                         
   7  10   2          3.13          3.42         0.94 o                         
   8  10   2          3.10          4.13         1.11 o                         
   9  10   2          4.17          5.77         1.31 o                         
  -7  11   2         19.82         25.78         3.15 o                         
  -6  11   2          0.00          0.03         1.11 o                         
  -5  11   2          3.78          4.52         1.42 o                         
  -4  11   2          1.51          1.06         1.09 o                         
  -3  11   2          8.91          9.00         1.48 o                         
  -2  11   2          1.71          2.94         1.00 o                         
  -1  11   2          0.35          1.06         0.90 o                         
   0  11   2         16.10         16.60         1.91 o                         
   1  11   2         12.86         15.33         1.95 o                         
   2  11   2         10.81         13.18         1.71 o                         
   3  11   2          9.52          7.78         1.52 o                         
   4  11   2          2.77          1.82         1.46 o                         
   5  11   2         36.36         40.71         2.90 o                         
   6  11   2         11.31          9.79         1.89 o                         
   7  11   2          0.01          0.00         1.62 o                         
   8  11   2          0.21         -1.08         1.58 o                         
  -5  12   2          2.52          2.97         1.51 o                         
  -4  12   2          4.01          3.69         1.34 o                         
  -3  12   2          7.82          9.95         1.59 o                         
  -2  12   2          1.38          1.49         1.10 o                         
  -1  12   2          5.80          7.27         1.36 o                         
   0  12   2          0.55          0.39         1.76 o                         
   1  12   2          4.83          4.67         1.51 o                         
   2  12   2          2.57          0.10         1.57 o                         
   3  12   2          0.23         -0.87         1.08 o                         
   4  12   2          1.18          0.19         1.23 o                         
   5  12   2          6.46          6.94         1.63 o                         
   6  12   2          8.87         10.85         2.99 o                         
   7  12   2          1.22          0.61         1.75 o                         
  -4  13   2          0.21         -1.13         1.21 o                         
  -3  13   2          1.40          1.55         1.25 o                         
  -2  13   2          1.40         -0.06         1.26 o                         
  -1  13   2          0.38          0.19         1.22 o                         
   0  13   2          2.52          2.96         1.39 o                         
   1  13   2         10.11          9.29         1.81 o                         
   2  13   2          0.00         -1.17         1.17 o                         
   3  13   2          0.55          0.19         1.48 o                         
   4  13   2          0.33          0.90         1.39 o                         
   5  13   2          0.18          0.14         1.55 o                         
  -1  14   2          3.30          1.94         1.50 o                         
   0  14   2          1.14          1.56         1.58 o                         
   1  14   2          1.85          1.50         1.39 o                         
   2  14   2          0.03         -0.33         1.39 o                         
   3  14   2          0.18         -0.24         1.58 o                         
  -4 -13   3          0.17          1.13         1.41 o                         
  -3 -13   3         12.20         14.60         1.99 o                         
  -2 -13   3         24.73         25.98         2.07 o                         
  -1 -13   3          4.34          2.94         2.23 o                         
   0 -13   3          0.75          1.05         4.37 o                         
   1 -13   3          4.51          6.55         2.47 o                         
   2 -13   3          0.15         -0.71         1.55 o                         
   3 -13   3          0.03         -0.99         2.09 o                         
  -6 -12   3          5.27          7.26         2.12 o                         
  -5 -12   3          0.20         -0.06         1.40 o                         
  -4 -12   3          0.66          0.15         1.36 o                         
  -3 -12   3          7.87          4.58         1.80 o                         
  -2 -12   3         15.79         16.43         2.07 o                         
  -1 -12   3          6.11          5.12         0.73 o                         
   0 -12   3          2.72          1.59         1.39 o                         
   1 -12   3          3.55          3.41         1.68 o                         
   2 -12   3         26.93         32.53         2.79 o                         
   3 -12   3          1.61          2.75         1.44 o                         
   4 -12   3          0.19          1.37         1.10 o                         
   5 -12   3          0.94         -0.50         1.25 o                         
  -7 -11   3          0.41          1.17         1.77 o                         
  -6 -11   3          0.01          0.92         1.45 o                         
  -5 -11   3          1.45          3.90         1.56 o                         
  -4 -11   3          0.00          0.83         1.28 o                         
  -3 -11   3          0.09         -0.92         0.92 o                         
  -2 -11   3          3.66          4.20         0.82 o                         
  -1 -11   3          0.60          0.82         0.55 o                         
   0 -11   3          4.75          5.30         1.27 o                         
   1 -11   3          2.46          1.77         0.99 o                         
   2 -11   3          0.01          0.31         0.96 o                         
   3 -11   3         12.23         14.91         0.92 o                         
   4 -11   3          5.91          7.15         0.92 o                         
   5 -11   3          0.15          1.31         1.01 o                         
   6 -11   3          0.80          0.63         1.59 o                         
  -8 -10   3          0.38         -0.99         2.03 o                         
  -7 -10   3          3.18          1.34         1.71 o                         
  -6 -10   3          2.46          1.04         1.47 o                         
  -5 -10   3          0.38         -0.76         1.26 o                         
  -4 -10   3          4.98          3.53         1.96 o                         
  -3 -10   3          5.04          4.46         0.97 o                         
  -2 -10   3          1.13          0.51         0.56 o                         
  -1 -10   3          9.71          7.89         0.77 o                         
   0 -10   3         20.63         17.50         1.85 o                         
   1 -10   3          0.40         -0.20         0.70 o                         
   2 -10   3          4.17          3.75         1.08 o                         
   3 -10   3         10.76         11.21         0.81 o                         
   4 -10   3          0.65          0.62         0.60 o                         
   5 -10   3         44.41         52.18         2.70 o                         
   6 -10   3         20.21         21.44         2.35 o                         
   7 -10   3          1.34          1.01         1.66 o                         
   8 -10   3          1.20          1.95         1.66 o                         
  -9  -9   3         15.70         21.24         2.47 o                         
  -8  -9   3          0.00          0.44         1.51 o                         
  -7  -9   3          0.08         -0.32         1.08 o                         
  -6  -9   3          0.87          1.51         0.93 o                         
  -5  -9   3          1.16          0.29         1.16 o                         
  -4  -9   3          9.57          7.53         1.52 o                         
  -3  -9   3         18.26         17.67         1.27 o                         
  -2  -9   3         92.05         84.86         2.88 o                         
  -1  -9   3         15.39         14.08         0.93 o                         
   0  -9   3        265.21        252.89         4.80 o                         
   1  -9   3          0.00          1.06         0.77 o                         
   2  -9   3          5.87          6.63         0.56 o                         
   3  -9   3          0.61          0.53         0.63 o                         
   4  -9   3         25.48         22.09         1.19 o                         
   5  -9   3         58.67         56.96         2.50 o                         
   6  -9   3          8.18          6.85         1.28 o                         
   7  -9   3          3.15          2.00         1.69 o                         
   8  -9   3          8.69         10.09         2.14 o                         
   9  -9   3          0.01         -0.41         1.62 o                         
 -10  -8   3          0.71          0.47         1.29 o                         
  -9  -8   3         12.99         18.45         2.05 o                         
  -8  -8   3         33.10         36.90         2.55 o                         
  -7  -8   3         11.25         10.76         1.54 o                         
  -6  -8   3          0.02         -0.27         0.72 o                         
  -5  -8   3          3.21          1.96         0.69 o                         
  -4  -8   3         70.76         63.69         1.99 o                         
  -3  -8   3        246.97        240.37         4.09 o                         
  -2  -8   3         20.08         18.35         0.88 o                         
  -1  -8   3         81.78         77.38         2.08 o                         
   0  -8   3          1.09          0.86         0.34 o                         
   1  -8   3         21.83         19.60         1.28 o                         
   2  -8   3         48.45         55.06         1.48 o                         
   3  -8   3          9.41          9.35         0.80 o                         
   4  -8   3         30.59         19.39         1.58 o                         
   5  -8   3         55.11         60.55         2.47 o                         
   6  -8   3          7.86          7.32         1.10 o                         
   7  -8   3          0.05          0.52         1.25 o                         
   8  -8   3          6.15          9.22         2.00 o                         
   9  -8   3         19.59         23.63         5.16 o                         
 -10  -7   3          0.49          0.97         1.33 o                         
  -9  -7   3          0.86         -0.55         1.10 o                         
  -8  -7   3          0.70         -0.72         0.96 o                         
  -7  -7   3          5.08          3.98         1.04 o                         
  -6  -7   3         17.53         17.78         1.42 o                         
  -5  -7   3         48.98         40.98         1.96 o                         
  -4  -7   3          0.46          1.66         0.58 o                         
  -3  -7   3         63.40         66.81         1.73 o                         
  -2  -7   3         74.77         73.84         1.42 o                         
  -1  -7   3        161.01        155.12         2.13 o                         
   0  -7   3        338.07        310.58         5.17 o                         
   1  -7   3          5.60          8.89         0.63 o                         
   2  -7   3         25.61         27.60         0.99 o                         
   3  -7   3          0.07          0.11         0.15 o                         
   4  -7   3          0.18          0.15         0.28 o                         
   5  -7   3          0.24         -0.25         0.39 o                         
   6  -7   3          0.00         -0.17         0.45 o                         
   7  -7   3          1.54          1.18         0.73 o                         
   8  -7   3         41.07         46.46         3.56 o                         
   9  -7   3          7.63         11.34         2.19 o                         
  10  -7   3          0.90          1.88         1.80 o                         
 -11  -6   3          0.31         -0.46         1.24 o                         
 -10  -6   3          0.33         -0.29         1.16 o                         
  -9  -6   3          0.52          0.39         1.34 o                         
  -8  -6   3          5.98          4.43         1.12 o                         
  -7  -6   3        133.40        135.06         3.54 o                         
  -6  -6   3         81.83         77.85         2.28 o                         
  -5  -6   3         72.52         72.54         2.22 o                         
  -4  -6   3          0.04          0.68         0.43 o                         
  -3  -6   3        104.24        100.04         1.86 o                         
  -2  -6   3          0.33          0.48         0.22 o                         
  -1  -6   3         51.95         49.09         0.95 o                         
   0  -6   3        187.91        168.58         3.56 o                         
   1  -6   3          0.22         -0.19         0.26 o                         
   2  -6   3          6.95          7.88         0.55 o                         
   3  -6   3          0.04          0.26         0.29 o                         
   4  -6   3          9.02         11.71         0.55 o                         
   5  -6   3          0.15          0.78         0.38 o                         
   6  -6   3          0.74          0.91         0.53 o                         
   7  -6   3          1.24          1.07         0.65 o                         
   8  -6   3          0.93         -0.05         0.85 o                         
   9  -6   3          0.00          0.70         1.03 o                         
  10  -6   3          0.14         -1.23         1.23 o                         
 -11  -5   3          0.75         -0.21         1.23 o                         
 -10  -5   3          2.45          1.65         1.09 o                         
  -9  -5   3          1.44          1.73         0.87 o                         
  -8  -5   3         30.92         31.10         1.81 o                         
  -7  -5   3        153.00        166.25         3.39 o                         
  -6  -5   3         11.91          9.84         1.22 o                         
  -5  -5   3          0.59          1.40         0.48 o                         
  -4  -5   3         46.45         44.80         1.20 o                         
  -3  -5   3        130.12        132.77         2.07 o                         
  -2  -5   3        580.91        598.51         6.40 o                         
  -1  -5   3          4.83          3.28         0.59 o                         
   0  -5   3         86.67         91.32         1.25 o                         
   1  -5   3        204.81        191.19         2.35 o                         
   2  -5   3         44.63         46.44         0.75 o                         
   3  -5   3          4.09          4.24         0.29 o                         
   4  -5   3         22.45         22.76         0.87 o                         
   5  -5   3         34.68         37.59         1.18 o                         
   6  -5   3          0.66          0.02         0.45 o                         
   7  -5   3         19.48         16.60         1.24 o                         
   8  -5   3          8.37         10.32         1.38 o                         
   9  -5   3          0.45          0.01         0.90 o                         
  10  -5   3          2.50          3.18         1.24 o                         
  11  -5   3          3.55          3.48         1.44 o                         
 -11  -4   3          0.69         -0.68         1.71 o                         
 -10  -4   3          5.82          7.26         1.51 o                         
  -9  -4   3          0.04         -0.86         0.86 o                         
  -8  -4   3          1.28          2.57         0.87 o                         
  -7  -4   3         28.35         26.72         1.46 o                         
  -6  -4   3         38.64         41.71         1.65 o                         
  -5  -4   3          2.24          4.02         0.55 o                         
  -4  -4   3         70.01         71.73         1.55 o                         
  -3  -4   3          6.36          6.03         0.48 o                         
  -2  -4   3          4.53          7.01         0.38 o                         
  -1  -4   3        905.46        939.28         9.41 o                         
   0  -4   3        144.31        151.77         2.00 o                         
   1  -4   3        108.26        110.92         1.46 o                         
   2  -4   3        279.47        314.70         3.78 o                         
   3  -4   3          3.85          0.78         0.22 o                         
   4  -4   3        174.95        180.45         2.74 o                         
   5  -4   3        238.93        249.09         3.82 o                         
   6  -4   3         23.51         24.39         1.42 o                         
   7  -4   3          8.11         10.21         1.44 o                         
   8  -4   3          4.79          4.57         1.03 o                         
   9  -4   3         63.05         61.99         3.05 o                         
  10  -4   3          0.57          0.20         1.04 o                         
  11  -4   3          0.03          0.19         1.24 o                         
 -11  -3   3         15.54         26.46         3.35 o                         
 -10  -3   3          7.90          9.73         1.58 o                         
  -9  -3   3          3.68          2.64         0.97 o                         
  -8  -3   3         33.03         33.47         1.71 o                         
  -7  -3   3        140.61        145.06         3.15 o                         
  -6  -3   3        586.27        585.03         7.72 o                         
  -5  -3   3         10.80          8.61         0.65 o                         
  -4  -3   3         73.37         80.16         1.65 o                         
  -3  -3   3         23.22         20.94         0.92 o                         
  -2  -3   3         70.95         75.54         1.26 o                         
  -1  -3   3         35.81         35.11         1.04 o                         
   0  -3   3        248.77        232.55         2.50 o                         
   1  -3   3        220.30        209.48         2.10 o                         
   2  -3   3       1218.79       1286.26        10.97 o                         
   3  -3   3        995.79       1059.94         9.52 o                         
   4  -3   3        540.85        541.78         6.33 o                         
   5  -3   3          3.93          5.30         0.51 o                         
   6  -3   3        204.56        194.22         3.06 o                         
   7  -3   3        573.09        545.43         8.90 o                         
   8  -3   3         10.33          9.69         1.67 o                         
   9  -3   3         21.99         16.71         1.70 o                         
  10  -3   3          6.99          9.26         2.00 o                         
  11  -3   3          0.25          0.43         1.17 o                         
  12  -3   3          1.01          0.19         1.36 o                         
 -11  -2   3          0.60         -1.67         1.67 o                         
 -10  -2   3          0.64          2.00         1.53 o                         
  -9  -2   3         49.88         50.16         2.37 o                         
  -8  -2   3          5.93          7.29         1.15 o                         
  -7  -2   3         22.83         20.64         1.20 o                         
  -6  -2   3        369.79        368.57         5.26 o                         
  -5  -2   3         92.04        103.03         1.92 o                         
  -4  -2   3        185.84        190.02         2.77 o                         
  -3  -2   3         60.02         63.99         1.36 o                         
  -2  -2   3       1172.92       1205.61        11.57 o                         
  -1  -2   3         40.33         42.73         0.79 o                         
   0  -2   3        895.05        942.29         7.87 o                         
   1  -2   3       2405.80       2433.80        19.31 o                         
   2  -2   3          0.00          0.64         0.17 o                         
   3  -2   3         34.94         39.90         0.69 o                         
   4  -2   3         12.23         13.12         0.50 o                         
   5  -2   3          0.96          0.77         0.41 o                         
   6  -2   3         88.41         80.29         1.64 o                         
   7  -2   3        550.01        537.45         8.62 o                         
   8  -2   3         34.51         35.34         2.64 o                         
   9  -2   3         16.24         19.65         2.27 o                         
  10  -2   3          4.03          4.45         1.39 o                         
  11  -2   3          0.15          1.54         1.55 o                         
  12  -2   3          0.01         -0.95         1.49 o                         
 -11  -1   3          0.75          1.37         1.76 o                         
 -10  -1   3          0.02         -1.08         1.08 o                         
  -9  -1   3          1.88          1.75         0.86 o                         
  -8  -1   3          1.35          2.55         0.69 o                         
  -7  -1   3          1.21          0.47         0.54 o                         
  -6  -1   3          0.33          0.11         0.45 o                         
  -5  -1   3         32.13         27.45         1.07 o                         
  -4  -1   3        392.21        388.30         5.43 o                         
  -3  -1   3        315.01        309.21         4.09 o                         
  -2  -1   3        210.99        214.35         2.34 o                         
  -1  -1   3       1182.84       1122.76         9.98 o                         
   0  -1   3       2748.08       2784.07        25.03 o                         
   1  -1   3       5563.61       5479.70        44.44 o                         
   2  -1   3        347.64        334.78         3.13 o                         
   3  -1   3         95.93         86.63         1.64 o                         
   4  -1   3         86.73         77.64         2.26 o                         
   5  -1   3          4.87         10.96         1.03 o                         
   6  -1   3          2.94          1.05         0.49 o                         
   7  -1   3         69.07         66.38         2.06 o                         
   8  -1   3          0.24         -0.29         0.52 o                         
   9  -1   3         17.01         21.89         2.25 o                         
  10  -1   3          0.71          2.26         1.28 o                         
  11  -1   3          8.88          9.22         3.75 o                         
  12  -1   3          0.00         -0.09         1.83 o                         
 -11   0   3          1.24          0.15         2.13 o                         
 -10   0   3          0.08         -0.28         1.14 o                         
  -9   0   3          5.32          4.08         1.11 o                         
  -8   0   3        128.38        110.34         3.27 o                         
  -7   0   3         18.63         15.66         1.13 o                         
  -6   0   3        108.68        104.80         2.10 o                         
  -5   0   3          5.38          4.94         0.55 o                         
  -4   0   3        151.96        143.80         2.50 o                         
  -3   0   3          6.11          3.98         0.50 o                         
  -2   0   3        293.72        274.48         3.60 o                         
  -1   0   3         21.32         22.14         0.55 o                         
   0   0   3         28.86         26.18         0.55 o                         
   1   0   3        184.45        177.76         1.74 o                         
   2   0   3         39.27         35.08         0.71 o                         
   3   0   3         32.49         33.96         0.79 o                         
   4   0   3        429.86        387.27         5.40 o                         
   5   0   3         47.79         49.60         1.49 o                         
   6   0   3          5.66          6.94         0.73 o                         
   7   0   3        175.59        173.52         3.52 o                         
   8   0   3         61.28         61.95         2.36 o                         
   9   0   3          0.00         -0.13         0.83 o                         
  10   0   3          0.79          0.89         1.16 o                         
  11   0   3          4.62          8.67         1.91 o                         
  12   0   3          9.47          9.66         3.49 o                         
 -11   1   3          0.16         -0.73         1.64 o                         
 -10   1   3          0.00         -0.12         1.11 o                         
  -9   1   3          1.07          1.40         0.96 o                         
  -8   1   3        117.37        101.39         2.53 o                         
  -7   1   3          8.79          9.52         0.88 o                         
  -6   1   3         60.38         57.80         1.67 o                         
  -5   1   3        273.47        262.17         4.05 o                         
  -4   1   3        289.88        321.86         4.66 o                         
  -3   1   3        643.03        640.81         9.07 o                         
  -2   1   3          8.56         12.15         0.70 o                         
  -1   1   3         85.69         86.47         1.47 o                         
   0   1   3       2401.02       2343.04        22.85 o                         
   1   1   3      12589.26      13074.48       118.44 o                         
   2   1   3          5.93          2.73         0.22 o                         
   3   1   3        101.98        103.08         1.44 o                         
   4   1   3          0.03          3.65         0.61 o                         
   5   1   3          0.67          0.13         0.51 o                         
   6   1   3          4.64          3.69         0.85 o                         
   7   1   3        106.37        101.50         2.75 o                         
   8   1   3          5.99          6.84         1.31 o                         
   9   1   3         19.30         17.66         1.68 o                         
  10   1   3         14.68         13.71         1.58 o                         
  11   1   3          6.36          4.19         1.99 o                         
  12   1   3          1.79         -0.18         1.79 o                         
 -11   2   3          2.12          1.32         1.86 o                         
 -10   2   3          9.72          8.82         1.47 o                         
  -9   2   3         10.78          8.70         1.71 o                         
  -8   2   3         84.02         71.29         2.97 o                         
  -7   2   3         59.90         53.92         1.77 o                         
  -6   2   3         33.35         30.72         1.01 o                         
  -5   2   3         28.36         30.12         1.18 o                         
  -4   2   3         66.87         69.77         1.58 o                         
  -3   2   3         68.77         76.01         2.08 o                         
  -2   2   3        329.38        399.59         4.79 o                         
  -1   2   3        267.77        265.00         2.69 o                         
   0   2   3        742.05        768.66         7.48 o                         
   1   2   3       3889.01       3958.14        34.29 o                         
   2   2   3         29.50         31.50         0.89 o                         
   3   2   3       1246.19       1308.89        12.60 o                         
   4   2   3        110.14        130.99         1.85 o                         
   5   2   3        455.48        470.41         6.76 o                         
   6   2   3         66.97         72.62         2.33 o                         
   7   2   3         46.80         42.16         1.72 o                         
   8   2   3        151.21        145.14         4.54 o                         
   9   2   3          0.59          0.11         0.75 o                         
  10   2   3          2.70          2.84         1.29 o                         
  11   2   3          1.56          1.55         1.70 o                         
  12   2   3          0.69         -0.42         2.88 o                         
 -11   3   3          0.05         -1.55         2.31 o                         
 -10   3   3          0.79         -0.99         0.99 o                         
  -9   3   3          0.66          0.75         1.14 o                         
  -8   3   3         31.09         24.94         2.10 o                         
  -7   3   3          0.11         -0.40         0.73 o                         
  -6   3   3         38.03         35.11         0.90 o                         
  -5   3   3          8.44          8.59         0.70 o                         
  -4   3   3         53.56         60.52         1.44 o                         
  -3   3   3         93.24        106.12         1.85 o                         
  -2   3   3        221.27        247.84         3.37 o                         
  -1   3   3        406.10        391.45         4.28 o                         
   0   3   3        263.13        268.58         3.01 o                         
   1   3   3          0.01         -0.18         0.21 o                         
   2   3   3          8.18          9.99         0.44 o                         
   3   3   3        517.34        527.88         5.62 o                         
   4   3   3          3.68          3.25         0.49 o                         
   5   3   3         69.89         77.58         1.50 o                         
   6   3   3         46.60         49.95         1.52 o                         
   7   3   3         43.89         43.46         1.81 o                         
   8   3   3        163.89        160.82         3.84 o                         
   9   3   3         27.80         34.38         1.84 o                         
  10   3   3         10.37          8.80         1.56 o                         
  11   3   3          5.23          4.94         1.66 o                         
  12   3   3          0.26         -1.60         1.88 o                         
 -11   4   3          0.41         -0.94         1.80 o                         
 -10   4   3          0.10         -0.99         0.99 o                         
  -9   4   3          0.33          0.10         0.85 o                         
  -8   4   3         12.62         11.98         1.28 o                         
  -7   4   3          9.57         10.92         1.16 o                         
  -6   4   3        143.25        140.03         3.17 o                         
  -5   4   3        553.10        534.04         7.27 o                         
  -4   4   3         17.97         25.27         0.99 o                         
  -3   4   3          7.86          4.28         0.52 o                         
  -2   4   3          0.37          0.06         0.30 o                         
  -1   4   3        654.51        711.72         7.36 o                         
   0   4   3        681.26        712.01         7.62 o                         
   1   4   3          8.28         11.65         0.52 o                         
   2   4   3          3.46          5.31         0.36 o                         
   3   4   3        123.92        119.00         2.14 o                         
   4   4   3          1.24         13.22         1.14 o                         
   5   4   3         36.67         42.41         1.20 o                         
   6   4   3          2.03          1.23         0.45 o                         
   7   4   3          5.43          3.78         0.78 o                         
   8   4   3          0.08         -0.62         0.62 o                         
   9   4   3          5.06          3.68         1.45 o                         
  10   4   3          2.78          1.16         1.00 o                         
  11   4   3          5.21          5.57         1.78 o                         
  12   4   3          0.27          1.30         1.86 o                         
 -10   5   3          0.90          2.54         1.13 o                         
  -9   5   3          0.05         -0.81         0.81 o                         
  -8   5   3          2.10          0.66         0.84 o                         
  -7   5   3          8.52          9.25         1.10 o                         
  -6   5   3          0.59          0.17         0.68 o                         
  -5   5   3          6.24          9.34         0.96 o                         
  -4   5   3          2.44          2.09         0.42 o                         
  -3   5   3          2.22          2.83         0.40 o                         
  -2   5   3         73.43         92.02         1.99 o                         
  -1   5   3       1067.42       1099.70        12.23 o                         
   0   5   3        193.24        207.23         2.79 o                         
   1   5   3         26.83         24.49         0.87 o                         
   2   5   3         40.80         42.23         0.98 o                         
   3   5   3         33.29         42.35         1.10 o                         
   4   5   3          0.01          3.17         0.58 o                         
   5   5   3          1.47          5.25         0.55 o                         
   6   5   3          4.20          2.60         0.42 o                         
   7   5   3          6.06          6.17         1.01 o                         
   8   5   3         37.94         35.44         2.14 o                         
   9   5   3          0.72          1.34         0.92 o                         
  10   5   3          8.16         11.68         1.47 o                         
  11   5   3          0.52          1.67         1.53 o                         
  12   5   3          1.82         -0.65         2.11 o                         
 -10   6   3          0.00          1.23         1.07 o                         
  -9   6   3          3.58          5.17         1.51 o                         
  -8   6   3          3.94          3.21         0.98 o                         
  -7   6   3          0.03         -0.61         0.61 o                         
  -6   6   3         93.67         95.26         2.41 o                         
  -5   6   3         22.00         23.37         1.49 o                         
  -4   6   3        205.77        201.03         3.18 o                         
  -3   6   3          0.63          0.99         0.37 o                         
  -2   6   3         13.77         13.90         0.75 o                         
  -1   6   3        135.11        132.17         2.06 o                         
   0   6   3         38.47         42.43         1.05 o                         
   1   6   3        100.61        105.77         1.92 o                         
   2   6   3          7.66          8.91         0.53 o                         
   3   6   3          1.04          2.00         0.41 o                         
   4   6   3         11.98          9.66         0.66 o                         
   5   6   3          7.47         11.29         0.77 o                         
   6   6   3         59.47         47.30         1.80 o                         
   7   6   3        150.13        152.00         3.62 o                         
   8   6   3         37.15         37.03         1.97 o                         
   9   6   3         21.79         22.26         1.69 o                         
  10   6   3         18.25         21.51         2.12 o                         
  11   6   3          5.02          6.28         1.65 o                         
  -9   7   3         15.17         20.57         1.75 o                         
  -8   7   3          0.09         -0.75         0.76 o                         
  -7   7   3          2.68          1.70         0.76 o                         
  -6   7   3         29.06         30.48         1.56 o                         
  -5   7   3         27.48         28.05         1.50 o                         
  -4   7   3        117.83        124.78         2.67 o                         
  -3   7   3         23.56         22.32         1.10 o                         
  -2   7   3         50.70         57.89         1.56 o                         
  -1   7   3        327.90        309.08         4.27 o                         
   0   7   3          0.95          0.70         0.38 o                         
   1   7   3          8.81          9.01         0.91 o                         
   2   7   3        142.96        152.24         2.45 o                         
   3   7   3        257.29        249.67         4.21 o                         
   4   7   3        104.14        106.27         2.03 o                         
   5   7   3         36.55         33.84         1.50 o                         
   6   7   3          4.84          4.99         0.80 o                         
   7   7   3         10.62         10.79         1.09 o                         
   8   7   3          1.32          2.44         0.95 o                         
   9   7   3          0.34          0.09         0.92 o                         
  10   7   3          3.22          3.27         1.17 o                         
  11   7   3          0.00          0.55         1.24 o                         
  -9   8   3          0.52          1.90         1.43 o                         
  -8   8   3          0.19         -0.78         0.78 o                         
  -7   8   3          3.43          4.49         1.13 o                         
  -6   8   3         26.37         27.63         1.55 o                         
  -5   8   3         52.67         50.08         1.93 o                         
  -4   8   3          0.13          0.61         0.67 o                         
  -3   8   3         64.76         66.76         1.80 o                         
  -2   8   3          9.62          9.24         0.98 o                         
  -1   8   3          0.46          0.78         0.55 o                         
   0   8   3         30.34         29.50         1.30 o                         
   1   8   3          9.89         11.17         0.84 o                         
   2   8   3        315.79        297.29         4.94 o                         
   3   8   3         23.07         21.80         1.24 o                         
   4   8   3         12.34         13.17         0.99 o                         
   5   8   3          7.95          7.85         0.94 o                         
   6   8   3         14.58         13.73         1.14 o                         
   7   8   3        162.48        160.79         3.48 o                         
   8   8   3         30.45         28.61         1.88 o                         
   9   8   3          2.21          1.52         1.02 o                         
  10   8   3          0.68         -0.11         1.04 o                         
  -8   9   3          2.44          2.74         1.84 o                         
  -7   9   3          1.18          6.36         1.46 o                         
  -6   9   3          0.39         -0.81         0.85 o                         
  -5   9   3          0.11          0.39         0.63 o                         
  -4   9   3          1.05          0.50         0.62 o                         
  -3   9   3         22.56         22.78         1.34 o                         
  -2   9   3          9.47         11.77         0.97 o                         
  -1   9   3          8.88          8.01         1.13 o                         
   0   9   3         13.43         12.08         0.81 o                         
   1   9   3          5.49          5.44         0.66 o                         
   2   9   3        165.82        166.14         3.51 o                         
   3   9   3         38.72         41.20         1.92 o                         
   4   9   3          5.01          4.09         0.88 o                         
   5   9   3          0.62          1.95         0.69 o                         
   6   9   3         22.91         23.64         1.46 o                         
   7   9   3          2.03          2.15         1.15 o                         
   8   9   3          0.06          0.68         0.91 o                         
   9   9   3          2.12          3.46         1.44 o                         
  10   9   3          2.79          1.35         1.20 o                         
  -7  10   3         19.12         16.79         2.22 o                         
  -6  10   3          2.13          1.79         1.45 o                         
  -5  10   3          0.10          0.49         1.08 o                         
  -4  10   3          5.52          4.17         1.32 o                         
  -3  10   3          0.03          0.20         0.94 o                         
  -2  10   3         27.44         25.23         1.82 o                         
  -1  10   3         34.07         35.88         4.22 o                         
   0  10   3          0.60         -0.61         0.61 o                         
   1  10   3         62.98         66.18         2.01 o                         
   2  10   3         12.47         10.57         1.18 o                         
   3  10   3         64.84         62.30         2.26 o                         
   4  10   3          5.40          3.96         1.38 o                         
   5  10   3          0.26          0.00         0.78 o                         
   6  10   3         16.47         20.96         2.13 o                         
   7  10   3          2.12          1.79         0.86 o                         
   8  10   3          0.02          0.23         0.98 o                         
   9  10   3          5.04          7.64         1.37 o                         
  -6  11   3          0.08          0.36         1.58 o                         
  -5  11   3          3.42          2.24         1.30 o                         
  -4  11   3          0.02         -1.02         1.02 o                         
  -3  11   3         15.57         14.75         1.82 o                         
  -2  11   3         31.25         31.69         2.14 o                         
  -1  11   3          2.39          0.81         1.61 o                         
   0  11   3          4.22          5.02         1.38 o                         
   1  11   3         26.26         26.06         2.80 o                         
   2  11   3          0.10          2.00         1.34 o                         
   3  11   3         15.22          9.03         1.76 o                         
   4  11   3          3.42          4.10         1.86 o                         
   5  11   3          5.65          6.27         1.47 o                         
   6  11   3         20.40         27.13         2.55 o                         
   7  11   3          1.67          1.54         1.61 o                         
   8  11   3          2.12          3.02         1.79 o                         
  -5  12   3          0.02         -1.18         1.18 o                         
  -4  12   3          3.70          3.79         1.44 o                         
  -3  12   3          2.92          2.29         1.25 o                         
  -2  12   3          0.04         -1.01         1.19 o                         
  -1  12   3          0.21         -1.32         1.32 o                         
   0  12   3          0.36          1.15         1.68 o                         
   1  12   3         45.49         43.95         3.28 o                         
   2  12   3         31.10         30.24         2.91 o                         
   3  12   3          0.69         -0.05         1.35 o                         
   4  12   3          1.59          1.14         1.32 o                         
   5  12   3          4.38          3.52         2.14 o                         
   6  12   3          3.03          2.32         2.12 o                         
   7  12   3          0.01         -0.20         1.42 o                         
  -3  13   3          2.57          1.69         1.41 o                         
  -2  13   3          0.16         -0.15         1.41 o                         
  -1  13   3          0.39          0.19         2.99 o                         
   0  13   3          3.37          3.00         1.52 o                         
   1  13   3         29.47         28.91         2.86 o                         
   2  13   3         10.74          9.82         2.03 o                         
   3  13   3          3.48          4.37         1.88 o                         
   4  13   3          0.03          0.89         1.58 o                         
   5  13   3          0.89          1.95         2.61 o                         
   0  14   3          3.96          3.20         1.71 o                         
   1  14   3          2.32         -0.58         1.51 o                         
   2  14   3          0.06          1.54         1.55 o                         
  -3 -13   4          0.07          1.35         1.64 o                         
  -2 -13   4          0.34          0.02         0.99 o                         
  -1 -13   4          5.99          8.08         2.78 o                         
   0 -13   4          0.31         -1.82         1.82 o                         
   1 -13   4          4.33          3.80         2.39 o                         
   2 -13   4          0.42         -1.31         2.40 o                         
  -5 -12   4          0.07         -1.38         1.38 o                         
  -4 -12   4          1.07         -0.02         1.32 o                         
  -3 -12   4          1.02          1.63         1.34 o                         
  -2 -12   4          8.90          8.19         1.45 o                         
  -1 -12   4          0.05         -0.22         0.70 o                         
   0 -12   4          5.24          7.32         1.49 o                         
   1 -12   4          7.48          8.75         1.68 o                         
   2 -12   4         27.53         31.22         2.72 o                         
   3 -12   4          5.70          8.20         2.12 o                         
   4 -12   4          2.05          2.36         0.50 o                         
   5 -12   4         24.73         28.78         2.41 o                         
  -7 -11   4         18.65         25.06         3.20 o                         
  -6 -11   4          4.20          5.14         1.98 o                         
  -5 -11   4          4.19          3.72         1.70 o                         
  -4 -11   4          0.42          2.19         1.28 o                         
  -3 -11   4          7.09          6.65         1.33 o                         
  -2 -11   4          0.35          1.05         0.89 o                         
  -1 -11   4         11.23         12.07         0.94 o                         
   0 -11   4          2.36          1.98         1.04 o                         
   1 -11   4          0.27         -0.23         0.87 o                         
   2 -11   4          4.10          4.82         1.70 o                         
   3 -11   4          1.17          2.09         0.54 o                         
   4 -11   4          9.32          9.80         1.01 o                         
   5 -11   4          0.46          1.92         1.14 o                         
   6 -11   4         27.99         36.46         3.06 o                         
  -8 -10   4          0.18         -0.92         1.61 o                         
  -7 -10   4          2.32          5.01         1.94 o                         
  -6 -10   4          4.16          4.74         1.69 o                         
  -5 -10   4          0.23         -0.70         1.26 o                         
  -4 -10   4          0.55          0.27         0.90 o                         
  -3 -10   4          5.47          6.42         1.54 o                         
  -2 -10   4          4.91          5.48         0.86 o                         
  -1 -10   4          8.78          6.89         0.84 o                         
   0 -10   4         12.43         14.12         1.01 o                         
   1 -10   4         46.25         44.72         2.57 o                         
   2 -10   4         20.96         18.47         0.96 o                         
   3 -10   4         15.22         16.80         0.99 o                         
   4 -10   4          0.21         -0.36         0.78 o                         
   5 -10   4         23.68         23.93         2.55 o                         
   6 -10   4          8.60          4.78         1.51 o                         
   7 -10   4          0.44         -0.96         1.82 o                         
  -9  -9   4          0.12          1.15         2.76 o                         
  -8  -9   4         17.13         14.01         2.50 o                         
  -7  -9   4          2.54          4.49         1.78 o                         
  -6  -9   4          0.49          0.74         1.30 o                         
  -5  -9   4         11.18          8.66         1.37 o                         
  -4  -9   4         14.20         12.60         1.44 o                         
  -3  -9   4          2.27          3.12         0.92 o                         
  -2  -9   4          2.68          4.96         1.17 o                         
  -1  -9   4          4.71          4.23         0.71 o                         
   0  -9   4          4.40          4.66         0.59 o                         
   1  -9   4         56.79         54.04         1.47 o                         
   2  -9   4          0.86         -0.46         0.63 o                         
   3  -9   4          3.18          4.56         0.74 o                         
   4  -9   4          0.71         -0.06         0.57 o                         
   5  -9   4          0.42          0.84         1.39 o                         
   6  -9   4         41.17         45.23         2.77 o                         
   7  -9   4          0.30          0.08         1.31 o                         
   8  -9   4          3.36          2.61         1.75 o                         
  -9  -8   4          0.07         -0.10         1.18 o                         
  -8  -8   4          4.57          5.94         1.41 o                         
  -7  -8   4         65.40         70.20         3.37 o                         
  -6  -8   4         21.14         22.95         1.56 o                         
  -5  -8   4          7.30          4.52         0.92 o                         
  -4  -8   4         49.86         43.74         2.07 o                         
  -3  -8   4         30.60         28.23         1.27 o                         
  -2  -8   4         12.70         11.44         1.48 o                         
  -1  -8   4          8.69         10.53         0.94 o                         
   0  -8   4        276.41        263.10         4.73 o                         
   1  -8   4         14.03         10.99         0.75 o                         
   2  -8   4          9.61         10.42         0.73 o                         
   3  -8   4          1.57          1.83         0.58 o                         
   4  -8   4          4.64          3.66         0.81 o                         
   5  -8   4          2.26          1.44         0.92 o                         
   6  -8   4          0.21         -0.74         0.89 o                         
   7  -8   4          6.85          7.21         1.80 o                         
   8  -8   4          1.09          1.78         1.39 o                         
   9  -8   4          8.28          9.05         2.18 o                         
 -10  -7   4          0.46         -1.27         1.27 o                         
  -9  -7   4         11.30         15.39         1.91 o                         
  -8  -7   4          0.21          1.24         1.10 o                         
  -7  -7   4         25.57         22.92         1.76 o                         
  -6  -7   4         10.65         11.30         1.19 o                         
  -5  -7   4         11.61         13.20         1.41 o                         
  -4  -7   4         20.47         13.70         0.95 o                         
  -3  -7   4         17.05         16.13         0.84 o                         
  -2  -7   4        108.12        117.44         1.89 o                         
  -1  -7   4          0.25          0.36         0.25 o                         
   0  -7   4        438.67        408.15         6.66 o                         
   1  -7   4        145.11        145.10         2.74 o                         
   2  -7   4          9.32          7.89         0.65 o                         
   3  -7   4         11.05         12.15         0.87 o                         
   4  -7   4          5.23          3.46         0.52 o                         
   5  -7   4         15.82         15.53         0.92 o                         
   6  -7   4          2.52          6.07         0.84 o                         
   7  -7   4          4.80          2.55         1.08 o                         
   8  -7   4          0.54          0.65         1.34 o                         
   9  -7   4          4.06          4.32         3.66 o                         
  10  -7   4          1.13          2.99         1.86 o                         
 -10  -6   4          1.86          0.78         1.41 o                         
  -9  -6   4         12.89         11.66         1.55 o                         
  -8  -6   4          1.14          0.81         0.93 o                         
  -7  -6   4         47.52         46.05         1.96 o                         
  -6  -6   4         47.94         48.00         1.88 o                         
  -5  -6   4         34.53         32.61         1.43 o                         
  -4  -6   4         19.23         25.30         1.12 o                         
  -3  -6   4         13.14         15.23         0.82 o                         
  -2  -6   4         57.24         64.36         1.23 o                         
  -1  -6   4         16.71         19.76         0.65 o                         
   0  -6   4        349.69        330.78         3.47 o                         
   1  -6   4         52.95         51.30         0.87 o                         
   2  -6   4          1.11          0.82         0.17 o                         
   3  -6   4          4.27          5.55         0.37 o                         
   4  -6   4         66.97         67.90         1.43 o                         
   5  -6   4         11.23          7.35         0.66 o                         
   6  -6   4          4.23          3.81         0.60 o                         
   7  -6   4          5.96          5.45         0.76 o                         
   8  -6   4         17.51         19.79         1.42 o                         
   9  -6   4          6.36          5.73         1.08 o                         
  10  -6   4          0.71         -0.54         1.60 o                         
 -11  -5   4          4.22          7.65         2.02 o                         
 -10  -5   4          3.38          4.65         1.22 o                         
  -9  -5   4          1.00          0.29         0.86 o                         
  -8  -5   4          0.69         -0.10         0.68 o                         
  -7  -5   4         26.61         27.81         1.36 o                         
  -6  -5   4          8.86         10.05         0.96 o                         
  -5  -5   4          8.01          7.06         0.79 o                         
  -4  -5   4          0.90          1.24         0.44 o                         
  -3  -5   4          2.34          3.26         0.49 o                         
  -2  -5   4         85.96         89.07         1.76 o                         
  -1  -5   4         71.44         76.73         1.42 o                         
   0  -5   4        395.74        405.36         4.83 o                         
   1  -5   4         60.94         58.84         0.91 o                         
   2  -5   4         42.07         40.30         0.87 o                         
   3  -5   4          4.70          4.85         0.38 o                         
   4  -5   4          1.86          1.54         0.40 o                         
   5  -5   4          3.88          3.26         0.53 o                         
   6  -5   4          2.12          2.44         0.73 o                         
   7  -5   4          8.62          9.69         1.07 o                         
   8  -5   4         16.84         18.40         1.64 o                         
   9  -5   4         13.63         14.39         1.67 o                         
  10  -5   4          1.51         -1.07         1.07 o                         
  11  -5   4          0.01          0.50         1.29 o                         
 -11  -4   4          2.33          1.64         1.81 o                         
 -10  -4   4         12.30         15.90         1.95 o                         
  -9  -4   4          2.76          0.66         0.86 o                         
  -8  -4   4          0.40          0.24         0.71 o                         
  -7  -4   4          6.78          9.00         0.93 o                         
  -6  -4   4        260.27        243.11         4.19 o                         
  -5  -4   4          0.15          0.20         0.43 o                         
  -4  -4   4         72.05         87.44         2.22 o                         
  -3  -4   4         62.72         61.64         1.37 o                         
  -2  -4   4          0.79          1.20         0.34 o                         
  -1  -4   4        590.49        589.24         6.45 o                         
   0  -4   4       2369.86       2318.07        22.73 o                         
   1  -4   4         58.50         60.74         0.89 o                         
   2  -4   4         25.72         34.77         1.13 o                         
   3  -4   4         19.93         29.46         0.81 o                         
   4  -4   4        108.44        120.13         2.07 o                         
   5  -4   4        106.02        111.53         1.95 o                         
   6  -4   4          1.82          2.63         0.66 o                         
   7  -4   4         51.83         50.58         2.20 o                         
   8  -4   4          4.52          2.45         1.03 o                         
   9  -4   4          2.72          0.81         1.03 o                         
  10  -4   4          3.41          5.50         1.38 o                         
  11  -4   4          0.03          0.22         1.22 o                         
 -11  -3   4          0.69          1.40         2.96 o                         
 -10  -3   4          0.08         -0.91         0.91 o                         
  -9  -3   4          0.07          1.34         0.85 o                         
  -8  -3   4          0.36          0.19         0.70 o                         
  -7  -3   4          6.60          7.68         0.97 o                         
  -6  -3   4        459.69        409.65         5.82 o                         
  -5  -3   4        146.35        148.84         2.53 o                         
  -4  -3   4        116.13        109.35         2.35 o                         
  -3  -3   4          2.05          6.32         0.52 o                         
  -2  -3   4         12.89         24.53         0.88 o                         
  -1  -3   4         29.40         28.20         0.69 o                         
   0  -3   4        148.11        148.32         1.72 o                         
   1  -3   4         37.64         44.37         0.95 o                         
   2  -3   4        211.55        214.56         2.36 o                         
   3  -3   4         37.45         47.95         0.93 o                         
   4  -3   4         96.83        100.74         1.89 o                         
   5  -3   4        141.39        139.20         2.28 o                         
   6  -3   4         77.45         69.85         1.65 o                         
   7  -3   4        315.28        297.52         5.55 o                         
   8  -3   4          5.81          3.80         0.82 o                         
   9  -3   4          2.60          1.44         1.19 o                         
  10  -3   4          8.59         10.62         1.63 o                         
  11  -3   4          0.10         -0.80         1.29 o                         
 -11  -2   4          0.34          3.16         1.98 o                         
 -10  -2   4         11.59         21.05         2.28 o                         
  -9  -2   4          6.10          5.43         1.00 o                         
  -8  -2   4         19.87         22.49         2.12 o                         
  -7  -2   4          4.75          5.54         0.82 o                         
  -6  -2   4        113.34        104.21         2.19 o                         
  -5  -2   4         84.99         87.62         1.82 o                         
  -4  -2   4        603.83        597.96         8.00 o                         
  -3  -2   4         12.70         36.17         4.16 o                         
  -2  -2   4       2146.49       2185.56        26.34 o                         
  -1  -2   4          1.13          2.27         0.23 o                         
   0  -2   4        210.56        198.59         2.19 o                         
   1  -2   4        582.70        562.75         5.40 o                         
   2  -2   4        254.47        249.30         2.65 o                         
   3  -2   4        267.28        259.73         3.01 o                         
   4  -2   4         11.72         11.31         0.66 o                         
   5  -2   4          4.41          4.67         0.43 o                         
   6  -2   4          0.09         -0.38         0.38 o                         
   7  -2   4        194.73        191.26         3.69 o                         
   8  -2   4         24.28         23.81         1.41 o                         
   9  -2   4          0.19          1.31         1.13 o                         
  10  -2   4          0.17          1.47         1.27 o                         
  11  -2   4         30.47         36.07         3.06 o                         
  12  -2   4          3.55          3.11         1.49 o                         
 -11  -1   4          2.28          0.53         1.40 o                         
 -10  -1   4          0.21         -0.98         1.20 o                         
  -9  -1   4          4.60          5.07         1.03 o                         
  -8  -1   4         44.49         40.17         1.75 o                         
  -7  -1   4          4.94          4.23         0.80 o                         
  -6  -1   4          0.22          1.15         0.53 o                         
  -5  -1   4         82.89         83.21         1.93 o                         
  -4  -1   4        111.44        127.92         2.37 o                         
  -3  -1   4        149.18        148.87         2.65 o                         
  -2  -1   4        163.13        180.19         2.74 o                         
  -1  -1   4         81.47         81.44         1.37 o                         
   0  -1   4          0.00          0.80         0.50 o                         
   1  -1   4        783.42        804.42         7.53 o                         
   2  -1   4         17.35         23.88         0.66 o                         
   3  -1   4         17.74         22.32         1.05 o                         
   4  -1   4         82.78         90.57         1.49 o                         
   5  -1   4         34.06         31.83         1.31 o                         
   6  -1   4         15.82         14.44         1.00 o                         
   7  -1   4        125.36        115.09         2.90 o                         
   8  -1   4          2.90          2.39         0.69 o                         
   9  -1   4         19.26         16.64         1.56 o                         
  10  -1   4          2.21          0.07         1.26 o                         
  11  -1   4          8.02         13.27         2.33 o                         
  12  -1   4          1.79         -0.23         1.79 o                         
 -11   0   4          0.55         -0.79         1.34 o                         
 -10   0   4          1.85          2.66         1.35 o                         
  -9   0   4          7.60          8.07         1.85 o                         
  -8   0   4         40.23         38.36         1.69 o                         
  -7   0   4          1.90          0.28         0.56 o                         
  -6   0   4          1.04          0.18         0.48 o                         
  -5   0   4        133.84        131.06         2.70 o                         
  -4   0   4        147.09        152.34         2.70 o                         
  -3   0   4         56.50         52.18         1.31 o                         
  -2   0   4        308.69        283.33         3.78 o                         
  -1   0   4         10.30          8.45         0.48 o                         
   0   0   4        774.91        725.28         6.91 o                         
   1   0   4        267.00        292.75         3.14 o                         
   2   0   4       1036.53       1011.35        10.66 o                         
   3   0   4        374.54        397.39         4.86 o                         
   4   0   4        202.53        189.78         2.91 o                         
   5   0   4         48.29         46.63         1.51 o                         
   6   0   4          3.37          3.16         0.63 o                         
   7   0   4        246.17        246.60         6.52 o                         
   8   0   4        116.44        111.48         3.10 o                         
   9   0   4          4.90          5.12         1.10 o                         
  10   0   4          0.44          0.19         1.22 o                         
  11   0   4          6.88          7.36         1.76 o                         
  12   0   4          0.52          2.56         1.95 o                         
 -11   1   4          1.47          3.37         1.61 o                         
 -10   1   4          2.47          2.98         1.36 o                         
  -9   1   4          0.45          0.69         1.20 o                         
  -8   1   4         12.73         12.65         2.52 o                         
  -7   1   4          6.12          6.14         1.02 o                         
  -6   1   4          3.60          3.77         0.58 o                         
  -5   1   4         12.16         13.30         0.91 o                         
  -4   1   4         29.09         26.70         1.71 o                         
  -3   1   4         27.19         30.45         1.26 o                         
  -2   1   4         87.19         75.41         1.49 o                         
  -1   1   4          5.72          5.44         0.39 o                         
   0   1   4         79.33         78.73         1.68 o                         
   1   1   4       1129.02       1128.47        11.79 o                         
   2   1   4        249.62        276.84         3.45 o                         
   3   1   4        164.15        158.90         2.22 o                         
   4   1   4          0.28          5.43         0.53 o                         
   5   1   4         53.51         57.38         1.16 o                         
   6   1   4          8.26          8.09         0.67 o                         
   7   1   4        132.60        130.05         3.20 o                         
   8   1   4          8.64          7.16         1.04 o                         
   9   1   4         14.56         12.09         1.46 o                         
  10   1   4          3.14          2.30         1.10 o                         
  11   1   4          0.43          3.71         1.76 o                         
  12   1   4          2.45          1.95         2.01 o                         
 -11   2   4          2.99          1.44         1.56 o                         
 -10   2   4          1.21          1.70         1.30 o                         
  -9   2   4          7.71         10.35         1.56 o                         
  -8   2   4         73.99         68.31         3.19 o                         
  -7   2   4         89.33         83.84         2.52 o                         
  -6   2   4        129.65        125.36         2.48 o                         
  -5   2   4         35.13         35.83         1.37 o                         
  -4   2   4         31.82         39.03         2.02 o                         
  -3   2   4        825.00        780.54        10.09 o                         
  -2   2   4        101.24        124.11         5.54 o                         
  -1   2   4       1427.12       1430.05        14.29 o                         
   0   2   4        123.13        117.96         1.91 o                         
   1   2   4        204.86        176.56         2.57 o                         
   2   2   4         10.99         11.58         0.52 o                         
   3   2   4        922.08        976.72        10.43 o                         
   4   2   4        230.67        251.92         3.08 o                         
   5   2   4        844.49        840.46         9.75 o                         
   6   2   4         43.44         43.45         1.23 o                         
   7   2   4         34.75         34.62         1.59 o                         
   8   2   4          2.35          1.70         0.69 o                         
   9   2   4          8.33          7.06         1.00 o                         
  10   2   4          6.53          4.12         1.46 o                         
  11   2   4          3.69          5.10         3.07 o                         
  12   2   4          1.55         -0.59         1.84 o                         
 -11   3   4          4.96          4.32         1.68 o                         
 -10   3   4          2.26          1.29         1.10 o                         
  -9   3   4          0.01         -0.93         0.93 o                         
  -8   3   4          1.92          2.99         1.05 o                         
  -7   3   4          0.03          0.70         0.82 o                         
  -6   3   4         30.93         27.38         1.82 o                         
  -5   3   4          8.31          8.78         1.16 o                         
  -4   3   4        156.00        176.05         3.05 o                         
  -3   3   4        120.97        134.81         2.27 o                         
  -2   3   4          4.64          4.00         0.39 o                         
  -1   3   4        214.95        235.45         3.11 o                         
   0   3   4          9.84          8.18         0.51 o                         
   1   3   4          3.00          3.57         0.36 o                         
   2   3   4        144.40        150.36         2.27 o                         
   3   3   4        399.93        455.12         5.00 o                         
   4   3   4          0.40          0.24         0.30 o                         
   5   3   4        143.05        137.43         2.19 o                         
   6   3   4         56.78         63.02         1.51 o                         
   7   3   4         30.82         31.14         1.43 o                         
   8   3   4         45.30         48.14         1.99 o                         
   9   3   4         75.63         74.76         2.57 o                         
  10   3   4          9.46          7.69         2.99 o                         
  11   3   4          1.89          2.92         1.55 o                         
  12   3   4          0.00          1.78         2.01 o                         
 -10   4   4          6.18          6.58         1.43 o                         
  -9   4   4          2.59          2.78         1.05 o                         
  -8   4   4          0.18         -0.68         0.84 o                         
  -7   4   4          0.13          0.24         0.73 o                         
  -6   4   4         13.67         15.31         1.44 o                         
  -5   4   4        543.63        526.99         7.43 o                         
  -4   4   4        154.68        146.32         2.69 o                         
  -3   4   4          3.86          7.22         0.59 o                         
  -2   4   4         12.98         20.09         0.83 o                         
  -1   4   4        167.59        149.06         2.36 o                         
   0   4   4        369.77        338.42         4.78 o                         
   1   4   4       1028.02       1053.74        12.36 o                         
   2   4   4        551.28        513.37         6.38 o                         
   3   4   4         13.00         13.66         0.64 o                         
   4   4   4          5.69          9.42         0.69 o                         
   5   4   4        123.42        123.86         1.87 o                         
   6   4   4         33.12         32.81         1.02 o                         
   7   4   4         26.77         27.85         1.21 o                         
   8   4   4         11.20         14.34         1.08 o                         
   9   4   4         28.71         31.95         1.77 o                         
  10   4   4         56.98         59.52         3.05 o                         
  11   4   4          1.43          1.40         1.18 o                         
  12   4   4          0.76          1.45         1.53 o                         
 -10   5   4          0.07         -0.76         1.00 o                         
  -9   5   4          1.47          0.73         1.03 o                         
  -8   5   4          1.37          1.71         0.92 o                         
  -7   5   4         14.10         13.93         1.32 o                         
  -6   5   4          0.42          0.21         0.96 o                         
  -5   5   4        409.24        377.32         7.40 o                         
  -4   5   4          9.56         11.32         0.83 o                         
  -3   5   4          4.26          3.63         0.55 o                         
  -2   5   4        130.18        120.35         2.23 o                         
  -1   5   4        373.24        381.69         4.77 o                         
   0   5   4         16.39         22.67         0.87 o                         
   1   5   4        225.61        245.81         3.89 o                         
   2   5   4         82.21         75.62         1.58 o                         
   3   5   4          5.58          2.86         0.68 o                         
   4   5   4         26.22         27.29         1.06 o                         
   5   5   4         64.81         60.71         1.54 o                         
   6   5   4         10.85          8.96         0.61 o                         
   7   5   4         15.89         18.88         0.98 o                         
   8   5   4          0.05         -0.64         0.66 o                         
   9   5   4          2.36          1.72         1.01 o                         
  10   5   4          0.16          1.27         1.09 o                         
  11   5   4          2.69          2.73         1.46 o                         
  12   5   4          3.68          5.53         2.14 o                         
 -10   6   4          3.03          4.39         1.26 o                         
  -9   6   4          9.97         15.15         1.62 o                         
  -8   6   4          0.13         -0.77         0.77 o                         
  -7   6   4          5.81          5.88         0.99 o                         
  -6   6   4          4.21          5.24         0.96 o                         
  -5   6   4          0.00          0.63         0.81 o                         
  -4   6   4          7.67          4.48         0.79 o                         
  -3   6   4        104.15         98.49         1.98 o                         
  -2   6   4         12.90          9.76         0.72 o                         
  -1   6   4         16.56         17.29         0.81 o                         
   0   6   4        396.77        386.75         5.17 o                         
   1   6   4        149.82        140.41         2.46 o                         
   2   6   4         62.24         59.94         1.52 o                         
   3   6   4         60.91         55.69         1.59 o                         
   4   6   4          6.40          8.72         0.68 o                         
   5   6   4         28.10         26.44         1.30 o                         
   6   6   4          3.29          1.88         0.73 o                         
   7   6   4          0.42          0.12         0.86 o                         
   8   6   4          0.06          0.66         0.74 o                         
   9   6   4          0.00          0.14         0.88 o                         
  10   6   4          0.13         -0.08         1.08 o                         
  11   6   4          4.30          4.31         1.61 o                         
  -9   7   4          0.73          1.91         1.13 o                         
  -8   7   4          3.29          2.30         0.96 o                         
  -7   7   4          0.38          0.66         0.79 o                         
  -6   7   4         26.09         29.10         1.75 o                         
  -5   7   4         83.81         86.40         2.72 o                         
  -4   7   4          0.00         -0.51         0.55 o                         
  -3   7   4         10.42          6.44         0.79 o                         
  -2   7   4         31.50         34.44         1.37 o                         
  -1   7   4         22.67         24.69         0.99 o                         
   0   7   4         24.77         25.74         1.06 o                         
   1   7   4          0.84          2.00         0.49 o                         
   2   7   4          1.49          0.53         0.38 o                         
   3   7   4        134.40        133.62         2.70 o                         
   4   7   4        140.94        141.41         3.32 o                         
   5   7   4         15.79         14.64         1.06 o                         
   6   7   4          0.02          1.03         0.66 o                         
   7   7   4          0.04         -0.02         0.68 o                         
   8   7   4         18.54         17.78         1.50 o                         
   9   7   4          0.55          1.55         0.94 o                         
  10   7   4          6.87          6.78         1.47 o                         
  11   7   4         11.90         12.51         3.74 o                         
  -9   8   4          0.11          1.50         1.14 o                         
  -8   8   4          0.03         -0.85         0.85 o                         
  -7   8   4         10.93          8.93         1.16 o                         
  -6   8   4         26.64         22.17         1.46 o                         
  -5   8   4        257.70        254.42         5.27 o                         
  -4   8   4          9.70          9.30         1.12 o                         
  -3   8   4          0.13          0.72         0.62 o                         
  -2   8   4          2.66          1.49         0.63 o                         
  -1   8   4         11.41         12.24         0.83 o                         
   0   8   4         15.70         16.66         0.97 o                         
   1   8   4         18.04         14.06         1.15 o                         
   2   8   4        311.79        303.30         6.17 o                         
   3   8   4        182.30        189.50         4.01 o                         
   4   8   4          8.32          8.52         1.05 o                         
   5   8   4          8.32          7.36         0.88 o                         
   6   8   4          9.64          8.92         1.13 o                         
   7   8   4         66.43         73.52         2.57 o                         
   8   8   4        152.33        162.46         4.67 o                         
   9   8   4          1.80          3.70         1.11 o                         
  10   8   4          6.83          5.32         1.53 o                         
  -8   9   4          0.72          0.83         1.46 o                         
  -7   9   4          0.77         -1.12         1.12 o                         
  -6   9   4          0.11         -0.16         0.75 o                         
  -5   9   4          4.23          4.25         0.91 o                         
  -4   9   4          0.80         -0.73         0.73 o                         
  -3   9   4          1.89          2.70         0.73 o                         
  -2   9   4         11.13         10.81         1.03 o                         
  -1   9   4         54.00         54.76         2.39 o                         
   0   9   4          0.74          0.38         0.53 o                         
   1   9   4          4.16          4.87         0.72 o                         
   2   9   4         63.91         66.71         2.47 o                         
   3   9   4         46.90         45.86         2.27 o                         
   4   9   4          9.96         10.75         1.20 o                         
   5   9   4         17.86         17.92         1.44 o                         
   6   9   4          0.18         -0.06         0.66 o                         
   7   9   4          9.52          6.50         1.00 o                         
   8   9   4         40.97         34.89         1.95 o                         
   9   9   4          0.26          0.44         1.04 o                         
  10   9   4          2.05          1.96         1.53 o                         
  -7  10   4          0.01         -0.35         1.26 o                         
  -6  10   4         11.51         15.49         2.17 o                         
  -5  10   4          4.04          7.13         1.92 o                         
  -4  10   4          1.56          1.48         1.51 o                         
  -3  10   4          3.34          1.53         1.83 o                         
  -2  10   4          2.64          2.00         0.79 o                         
  -1  10   4          3.07          1.92         1.04 o                         
   0  10   4          1.01          0.30         0.58 o                         
   1  10   4          0.65         -0.35         0.55 o                         
   2  10   4          0.01         -0.70         0.70 o                         
   3  10   4          3.41          2.61         0.91 o                         
   4  10   4         15.33         14.93         1.90 o                         
   5  10   4          2.88          3.51         1.02 o                         
   6  10   4          8.24          7.61         1.20 o                         
   7  10   4          9.38         12.22         1.29 o                         
   8  10   4          0.01         -0.03         0.89 o                         
   9  10   4         15.44         19.95         1.90 o                         
  -6  11   4          5.78          3.48         1.56 o                         
  -5  11   4          0.61         -1.34         1.94 o                         
  -4  11   4          0.97          3.06         1.33 o                         
  -3  11   4          9.75         13.77         2.27 o                         
  -2  11   4          0.03         -0.63         1.04 o                         
  -1  11   4          4.70          2.86         1.31 o                         
   0  11   4          0.03          0.11         1.26 o                         
   1  11   4         16.53         19.13         2.28 o                         
   2  11   4         46.75         51.41         3.53 o                         
   3  11   4          1.44          4.44         1.62 o                         
   4  11   4          3.19          2.41         2.57 o                         
   5  11   4          5.38          3.67         1.23 o                         
   6  11   4          0.83          0.91         1.17 o                         
   7  11   4          1.88          2.53         1.32 o                         
   8  11   4          0.50         -0.74         1.32 o                         
  -5  12   4          1.57          0.99         1.41 o                         
  -4  12   4          0.28          1.19         1.28 o                         
  -3  12   4          2.24          2.19         1.32 o                         
  -2  12   4          0.04         -0.69         1.33 o                         
  -1  12   4          0.71          0.97         1.42 o                         
   0  12   4          0.02         -1.18         1.18 o                         
   1  12   4         17.78         17.31         2.33 o                         
   2  12   4         82.68         93.09         4.79 o                         
   3  12   4          6.51          3.62         2.09 o                         
   4  12   4          0.07         -0.23         1.40 o                         
   5  12   4          8.02         10.75         2.30 o                         
   6  12   4          0.49         -0.56         1.51 o                         
   7  12   4          1.41          0.54         1.47 o                         
  -3  13   4          0.84          1.48         1.34 o                         
  -2  13   4          0.07         -1.08         1.55 o                         
  -1  13   4          0.69          0.97         2.08 o                         
   0  13   4          6.10          4.55         1.67 o                         
   1  13   4         11.74          9.73         3.16 o                         
   2  13   4          4.67          2.95         1.75 o                         
   3  13   4          0.21          1.13         1.65 o                         
   4  13   4          2.12          1.26         1.55 o                         
   5  13   4         12.99         17.63         2.73 o                         
  -1 -13   5          1.57          2.82         5.13 o                         
   0 -13   5          0.00         -1.53         2.84 o                         
  -4 -12   5          0.29         -0.01         1.36 o                         
  -3 -12   5          0.70         -0.29         1.08 o                         
  -2 -12   5          0.46         -0.28         1.01 o                         
  -1 -12   5          0.84          1.03         0.56 o                         
   0 -12   5          2.29          5.47         1.60 o                         
   1 -12   5          2.86          2.72         1.47 o                         
   2 -12   5         16.32         23.03         2.48 o                         
   3 -12   5          4.49          6.63         2.01 o                         
   4 -12   5          1.22          1.51         1.01 o                         
  -6 -11   5          9.03         11.88         2.38 o                         
  -5 -11   5          1.84          3.36         1.60 o                         
  -4 -11   5          0.46          1.14         1.24 o                         
  -3 -11   5         14.11         17.60         1.98 o                         
  -2 -11   5         20.15         22.66         1.81 o                         
  -1 -11   5          0.22          0.11         0.59 o                         
   0 -11   5          6.55          6.43         0.69 o                         
   1 -11   5          1.57          1.38         1.64 o                         
   2 -11   5          0.05         -0.72         1.20 o                         
   3 -11   5          0.55          0.47         0.45 o                         
   4 -11   5          0.04          0.13         0.83 o                         
   5 -11   5          8.48          7.45         1.31 o                         
   6 -11   5         36.84         54.47         3.67 o                         
  -7 -10   5          4.68          2.79         1.89 o                         
  -6 -10   5          0.03         -0.52         1.42 o                         
  -5 -10   5          0.57          1.67         1.29 o                         
  -4 -10   5         10.55         12.23         1.58 o                         
  -3 -10   5         20.18         17.12         1.78 o                         
  -2 -10   5          0.14         -0.13         1.12 o                         
  -1 -10   5         12.62         14.67         1.14 o                         
   0 -10   5          0.54         -0.04         0.70 o                         
   1 -10   5          4.32          3.38         0.54 o                         
   2 -10   5         34.94         36.52         1.30 o                         
   3 -10   5          2.11          1.30         0.72 o                         
   4 -10   5          1.65          1.70         1.01 o                         
   5 -10   5          2.78          2.87         1.11 o                         
   6 -10   5          9.25          9.39         1.95 o                         
   7 -10   5          1.91          4.86         1.87 o                         
  -8  -9   5          1.08          1.22         1.66 o                         
  -7  -9   5          0.33          0.04         1.46 o                         
  -6  -9   5          2.63          0.96         1.20 o                         
  -5  -9   5          0.02          0.45         0.96 o                         
  -4  -9   5         15.26         10.54         1.89 o                         
  -3  -9   5         29.24         26.10         1.99 o                         
  -2  -9   5          9.13         11.18         1.16 o                         
  -1  -9   5          3.32          2.95         0.78 o                         
   0  -9   5          1.51          2.11         0.53 o                         
   1  -9   5         23.20         23.14         1.15 o                         
   2  -9   5          9.27          8.53         1.23 o                         
   3  -9   5          0.47          0.57         0.58 o                         
   4  -9   5          0.01         -0.23         0.64 o                         
   5  -9   5          2.10          1.54         1.20 o                         
   6  -9   5          0.57         -1.26         1.26 o                         
   7  -9   5          0.54          0.54         1.39 o                         
   8  -9   5          0.29         -0.83         1.42 o                         
  -9  -8   5          1.13          1.03         1.27 o                         
  -8  -8   5          6.03          6.05         1.80 o                         
  -7  -8   5         39.88         39.06         2.24 o                         
  -6  -8   5          2.39          2.24         1.03 o                         
  -5  -8   5          3.62          5.60         1.10 o                         
  -4  -8   5          2.60          1.97         0.75 o                         
  -3  -8   5         53.26         50.81         2.14 o                         
  -2  -8   5         40.61         41.21         1.93 o                         
  -1  -8   5          9.17          9.77         0.98 o                         
   0  -8   5         80.63         80.58         2.12 o                         
   1  -8   5         34.94         31.51         1.23 o                         
   2  -8   5          9.82         10.05         0.82 o                         
   3  -8   5          0.01          1.12         0.55 o                         
   4  -8   5         22.55         23.65         1.48 o                         
   5  -8   5          1.32          2.12         0.97 o                         
   6  -8   5          0.20         -0.40         0.90 o                         
   7  -8   5          6.47          8.98         1.82 o                         
   8  -8   5          4.31          7.83         3.54 o                         
   9  -8   5          6.79          8.88         2.16 o                         
  -9  -7   5          3.95          6.91         1.63 o                         
  -8  -7   5         31.75         40.35         2.40 o                         
  -7  -7   5         87.26         95.65         4.52 o                         
  -6  -7   5         18.36         20.94         1.48 o                         
  -5  -7   5          3.97          5.33         0.77 o                         
  -4  -7   5         22.38         24.09         1.25 o                         
  -3  -7   5         20.53         21.42         1.01 o                         
  -2  -7   5          0.49          0.13         0.38 o                         
  -1  -7   5          5.87          6.13         0.49 o                         
   0  -7   5        293.70        282.85         3.45 o                         
   1  -7   5        106.49        104.87         2.40 o                         
   2  -7   5          1.58          1.75         0.34 o                         
   3  -7   5         43.68         49.27         1.37 o                         
   4  -7   5         41.01         37.64         1.86 o                         
   5  -7   5        100.78         92.97         3.50 o                         
   6  -7   5          0.27         -0.42         0.81 o                         
   7  -7   5          0.05         -0.07         0.89 o                         
   8  -7   5         10.37         10.99         2.06 o                         
   9  -7   5          0.06          1.16         1.64 o                         
 -10  -6   5          0.82         -0.60         1.30 o                         
  -9  -6   5          3.04          4.90         1.28 o                         
  -8  -6   5          7.63          9.70         1.11 o                         
  -7  -6   5          0.39          1.45         0.79 o                         
  -6  -6   5          1.99          4.32         0.80 o                         
  -5  -6   5          0.55          1.07         0.61 o                         
  -4  -6   5         14.95          9.02         0.84 o                         
  -3  -6   5         50.32         45.86         1.39 o                         
  -2  -6   5          0.40         -0.38         0.38 o                         
  -1  -6   5          5.17          7.14         0.53 o                         
   0  -6   5        221.63        218.79         2.57 o                         
   1  -6   5         52.33         50.50         1.03 o                         
   2  -6   5         86.74         83.03         1.25 o                         
   3  -6   5          3.50          3.55         0.48 o                         
   4  -6   5         90.08        102.92         2.23 o                         
   5  -6   5          6.95          5.79         0.63 o                         
   6  -6   5         11.02         11.52         0.93 o                         
   7  -6   5          2.36          1.25         0.61 o                         
   8  -6   5         17.95         25.87         1.89 o                         
   9  -6   5         64.54         73.26         4.04 o                         
  10  -6   5          0.64         -0.32         1.53 o                         
 -10  -5   5          0.30          1.78         1.10 o                         
  -9  -5   5          1.69          0.86         0.89 o                         
  -8  -5   5          0.01         -0.02         0.70 o                         
  -7  -5   5          0.43          1.17         0.86 o                         
  -6  -5   5          1.78          0.55         0.66 o                         
  -5  -5   5         25.39         26.56         1.36 o                         
  -4  -5   5         52.71         51.65         1.64 o                         
  -3  -5   5         17.29         18.63         1.08 o                         
  -2  -5   5        206.90        191.17         3.13 o                         
  -1  -5   5         18.96         19.75         0.90 o                         
   0  -5   5        305.98        281.20         3.46 o                         
   1  -5   5         11.83         12.45         0.47 o                         
   2  -5   5         22.16         24.32         0.84 o                         
   3  -5   5          1.05          3.55         0.43 o                         
   4  -5   5         47.15         47.11         1.86 o                         
   5  -5   5         23.62         21.54         1.02 o                         
   6  -5   5         24.43         28.49         1.35 o                         
   7  -5   5          1.84          1.22         0.58 o                         
   8  -5   5          2.46          0.99         0.74 o                         
   9  -5   5          3.34          4.86         1.04 o                         
  10  -5   5          3.41          2.63         1.06 o                         
  11  -5   5          0.25         -0.96         1.00 o                         
 -10  -4   5          0.28         -0.92         0.92 o                         
  -9  -4   5          2.09          0.13         0.90 o                         
  -8  -4   5          3.29          3.48         1.09 o                         
  -7  -4   5          0.94          0.68         0.70 o                         
  -6  -4   5         33.65         33.76         1.55 o                         
  -5  -4   5         65.87         66.52         1.89 o                         
  -4  -4   5         25.27         29.71         1.35 o                         
  -3  -4   5        150.57        145.37         3.24 o                         
  -2  -4   5          7.55          9.36         0.69 o                         
  -1  -4   5         59.42         54.46         1.18 o                         
   0  -4   5       1395.43       1377.07        13.28 o                         
   1  -4   5        594.61        592.26         5.61 o                         
   2  -4   5          5.54          4.32         0.41 o                         
   3  -4   5          1.54          1.06         0.38 o                         
   4  -4   5          0.00         -0.33         0.33 o                         
   5  -4   5          8.10          8.72         0.80 o                         
   6  -4   5          0.40         -0.06         0.47 o                         
   7  -4   5          0.13         -0.51         0.51 o                         
   8  -4   5          1.63          1.11         0.66 o                         
   9  -4   5          0.12          0.57         0.81 o                         
  10  -4   5          3.43          5.56         1.12 o                         
  11  -4   5          9.41          9.53         1.38 o                         
 -11  -3   5          0.01         -0.70         1.86 o                         
 -10  -3   5          1.05          1.29         1.28 o                         
  -9  -3   5          2.83          3.27         0.96 o                         
  -8  -3   5         17.98         18.87         1.56 o                         
  -7  -3   5          7.60          8.59         1.01 o                         
  -6  -3   5        143.23        134.81         2.90 o                         
  -5  -3   5         42.85         40.72         1.60 o                         
  -4  -3   5        278.77        270.38         4.35 o                         
  -3  -3   5          1.72          2.79         0.50 o                         
  -2  -3   5          8.59         10.65         0.64 o                         
  -1  -3   5         59.01         71.82         1.35 o                         
   0  -3   5        835.90        866.14         8.48 o                         
   1  -3   5       2108.42       2056.82        21.20 o                         
   2  -3   5          0.19         -0.02         0.28 o                         
   3  -3   5          4.55          6.02         0.48 o                         
   4  -3   5         10.29         14.27         0.65 o                         
   5  -3   5          0.11         -0.06         0.29 o                         
   6  -3   5          6.06          5.30         0.75 o                         
   7  -3   5         71.80         69.58         2.00 o                         
   8  -3   5          4.50          3.09         0.75 o                         
   9  -3   5         22.11         25.47         1.74 o                         
  10  -3   5          4.97          5.15         1.16 o                         
  11  -3   5          0.23          0.61         1.00 o                         
 -11  -2   5          1.11          0.14         1.50 o                         
 -10  -2   5          9.70         13.10         1.97 o                         
  -9  -2   5          5.78          4.48         1.03 o                         
  -8  -2   5         53.94         58.26         2.57 o                         
  -7  -2   5          0.01          0.07         0.61 o                         
  -6  -2   5         40.61         44.20         1.86 o                         
  -5  -2   5          9.16         10.00         0.89 o                         
  -4  -2   5         56.29         60.50         1.59 o                         
  -3  -2   5         24.10         29.64         1.10 o                         
  -2  -2   5        174.46        177.53         2.77 o                         
  -1  -2   5        690.02        702.43         8.55 o                         
   0  -2   5        408.75        400.49         4.86 o                         
   1  -2   5         33.41         35.62         0.86 o                         
   2  -2   5        492.84        498.47         5.81 o                         
   3  -2   5        118.58        131.35         2.15 o                         
   4  -2   5        148.03        142.47         2.06 o                         
   5  -2   5         10.63         10.13         0.54 o                         
   6  -2   5         32.82         31.27         1.22 o                         
   7  -2   5         98.92        101.13         2.24 o                         
   8  -2   5         75.59         78.48         2.10 o                         
   9  -2   5         17.37         20.13         1.59 o                         
  10  -2   5          8.93          8.51         1.27 o                         
  11  -2   5          0.55         -0.23         0.96 o                         
  12  -2   5          0.03          0.88         1.43 o                         
 -11  -1   5          0.41         -0.20         1.42 o                         
 -10  -1   5          9.52         11.72         2.23 o                         
  -9  -1   5          4.07          4.16         1.24 o                         
  -8  -1   5          6.13          6.82         1.24 o                         
  -7  -1   5          0.03         -0.50         0.62 o                         
  -6  -1   5        481.39        484.78         6.75 o                         
  -5  -1   5        159.75        158.35         3.18 o                         
  -4  -1   5         27.93         34.51         1.35 o                         
  -3  -1   5        149.82        143.10         2.36 o                         
  -2  -1   5         76.34         78.56         1.58 o                         
  -1  -1   5        364.38        342.03         4.23 o                         
   0  -1   5        202.75        203.96         3.09 o                         
   1  -1   5         64.09         65.61         1.27 o                         
   2  -1   5        371.84        367.99         4.45 o                         
   3  -1   5        962.50       1002.29        11.88 o                         
   4  -1   5        182.86        173.21         2.79 o                         
   5  -1   5        335.31        316.96         4.42 o                         
   6  -1   5          4.72          5.52         0.53 o                         
   7  -1   5        823.39        791.11        10.81 o                         
   8  -1   5         23.15         21.69         1.47 o                         
   9  -1   5         16.12         17.94         1.44 o                         
  10  -1   5          0.16          0.72         0.99 o                         
  11  -1   5          3.97          4.90         1.30 o                         
  12  -1   5          3.01          2.77         1.56 o                         
 -11   0   5          2.06          3.41         1.91 o                         
 -10   0   5         10.22         12.13         1.94 o                         
  -9   0   5         16.88         18.20         2.01 o                         
  -8   0   5          0.25          0.50         0.85 o                         
  -7   0   5          1.04          1.33         0.74 o                         
  -6   0   5         58.19         57.93         2.03 o                         
  -5   0   5          9.97         10.86         0.91 o                         
  -4   0   5         20.34         19.02         1.08 o                         
  -3   0   5         34.29         39.48         1.68 o                         
  -2   0   5         65.03         61.66         2.07 o                         
  -1   0   5         12.92         11.85         0.69 o                         
   0   0   5         55.00         52.67         1.13 o                         
   1   0   5          8.52          9.78         0.53 o                         
   2   0   5         36.15         39.77         1.41 o                         
   3   0   5          1.66         22.34         3.12 o                         
   4   0   5        342.30        335.32         4.40 o                         
   5   0   5         68.76         63.25         1.33 o                         
   6   0   5         92.19         85.96         1.71 o                         
   7   0   5        525.08        512.26         6.95 o                         
   8   0   5        414.64        397.38         6.78 o                         
   9   0   5          4.45          4.56         1.00 o                         
  10   0   5          1.40          0.37         0.98 o                         
  11   0   5          0.36         -1.14         1.70 o                         
  12   0   5          0.02         -0.10         1.34 o                         
 -11   1   5          0.01          0.99         1.65 o                         
 -10   1   5          0.07          0.04         1.24 o                         
  -9   1   5          0.24         -0.57         1.09 o                         
  -8   1   5          0.75         -0.76         0.76 o                         
  -7   1   5         47.52         45.45         2.09 o                         
  -6   1   5         69.72         70.67         2.12 o                         
  -5   1   5          3.14          3.18         0.78 o                         
  -4   1   5        102.15        106.73         2.64 o                         
  -3   1   5         49.30         57.46         1.99 o                         
  -2   1   5         23.28         26.11         0.97 o                         
  -1   1   5         30.37         27.50         0.88 o                         
   0   1   5         96.10         94.24         1.66 o                         
   1   1   5         20.34         23.72         0.71 o                         
   2   1   5        277.61        254.60         3.79 o                         
   3   1   5        661.48        650.27         7.67 o                         
   4   1   5        246.49        239.50         3.41 o                         
   5   1   5         25.22         18.64         0.83 o                         
   6   1   5          6.64          7.40         0.73 o                         
   7   1   5         61.43         58.04         1.95 o                         
   8   1   5        147.14        146.77         3.23 o                         
   9   1   5          0.24         -0.72         0.72 o                         
  10   1   5          0.32          0.37         0.85 o                         
  11   1   5          5.58          4.71         1.51 o                         
  12   1   5          1.10          0.01         1.55 o                         
 -11   2   5          1.56          4.97         1.73 o                         
 -10   2   5          0.01         -1.27         1.27 o                         
  -9   2   5          0.01          0.00         1.02 o                         
  -8   2   5         25.00         23.67         2.47 o                         
  -7   2   5         13.53         10.59         1.23 o                         
  -6   2   5         45.32         48.73         1.85 o                         
  -5   2   5         92.56         85.30         2.50 o                         
  -4   2   5         99.46         95.32         3.36 o                         
  -3   2   5        169.68        196.58         3.52 o                         
  -2   2   5         10.47          6.94         0.60 o                         
  -1   2   5        601.84        636.72         7.09 o                         
   0   2   5        249.14        252.87         3.43 o                         
   1   2   5        794.49        769.17         9.23 o                         
   2   2   5          1.45          2.70         0.56 o                         
   3   2   5         20.07         46.01         3.15 o                         
   4   2   5        164.27        174.46         2.81 o                         
   5   2   5         47.75         50.91         1.68 o                         
   6   2   5         17.07         19.49         0.85 o                         
   7   2   5         10.00          8.93         0.83 o                         
   8   2   5          0.01          0.31         0.66 o                         
   9   2   5          6.53          6.11         1.10 o                         
  10   2   5          3.71          3.74         1.15 o                         
  11   2   5          4.60          3.97         1.55 o                         
  12   2   5          0.11          0.77         1.41 o                         
 -10   3   5          0.01         -0.36         1.30 o                         
  -9   3   5          0.80          0.67         1.05 o                         
  -8   3   5         23.58         23.93         1.94 o                         
  -7   3   5         17.72         16.95         1.52 o                         
  -6   3   5         28.00         30.02         1.82 o                         
  -5   3   5        127.54        130.78         3.42 o                         
  -4   3   5         71.16         84.36         2.16 o                         
  -3   3   5        114.20        111.03         2.21 o                         
  -2   3   5          0.05         -0.23         0.30 o                         
  -1   3   5        340.65        377.41         4.74 o                         
   0   3   5        160.86        190.25         2.92 o                         
   1   3   5       2820.21       2797.55        31.71 o                         
   2   3   5        950.08        973.79        11.57 o                         
   3   3   5         37.55         48.80         1.26 o                         
   4   3   5         12.43         16.96         0.81 o                         
   5   3   5          3.85          5.39         0.54 o                         
   6   3   5          0.01         -0.11         0.35 o                         
   7   3   5          8.83          7.44         0.71 o                         
   8   3   5          1.31          2.09         0.66 o                         
   9   3   5         42.31         43.29         2.12 o                         
  10   3   5         43.97         41.35         2.57 o                         
  11   3   5          0.82          2.16         1.21 o                         
  12   3   5          0.01         -0.94         1.39 o                         
 -10   4   5          1.03         -0.03         1.16 o                         
  -9   4   5          2.04          2.11         1.49 o                         
  -8   4   5         24.24         21.57         1.63 o                         
  -7   4   5         13.68         13.23         1.36 o                         
  -6   4   5          9.64          9.96         1.32 o                         
  -5   4   5         48.58         45.05         1.85 o                         
  -4   4   5        135.57        139.97         4.06 o                         
  -3   4   5         97.07        100.10         1.98 o                         
  -2   4   5         20.80         20.96         0.86 o                         
  -1   4   5          0.12          0.55         0.34 o                         
   0   4   5         80.14         84.65         1.54 o                         
   1   4   5       1560.10       1581.46        18.32 o                         
   2   4   5         60.29         64.50         1.30 o                         
   3   4   5         51.47         51.11         1.38 o                         
   4   4   5          0.06         -0.23         0.31 o                         
   5   4   5         60.85         60.65         1.92 o                         
   6   4   5          1.33          3.32         0.52 o                         
   7   4   5         13.77         12.13         0.79 o                         
   8   4   5          1.64          1.23         0.63 o                         
   9   4   5          6.01          6.35         1.20 o                         
  10   4   5          2.59          3.43         1.22 o                         
  11   4   5          4.58          4.19         1.38 o                         
  12   4   5          0.86         -1.21         1.87 o                         
 -10   5   5          0.00         -1.10         1.10 o                         
  -9   5   5          6.53          9.51         1.42 o                         
  -8   5   5          0.94          1.51         0.94 o                         
  -7   5   5          7.94          9.33         2.00 o                         
  -6   5   5         10.56         10.31         1.37 o                         
  -5   5   5        106.41         98.58         3.03 o                         
  -4   5   5         80.28         81.50         2.70 o                         
  -3   5   5         78.13         73.54         1.97 o                         
  -2   5   5          9.21          6.19         0.56 o                         
  -1   5   5         20.94         21.88         0.92 o                         
   0   5   5         20.34         21.66         1.04 o                         
   1   5   5         28.13         27.48         0.97 o                         
   2   5   5        216.13        221.94         3.49 o                         
   3   5   5          7.75          5.93         0.55 o                         
   4   5   5          1.06          0.73         0.31 o                         
   5   5   5         47.78         50.81         1.43 o                         
   6   5   5         44.29         41.21         1.56 o                         
   7   5   5          4.32          2.68         0.69 o                         
   8   5   5         14.81         13.95         1.31 o                         
   9   5   5          7.28          6.37         1.28 o                         
  10   5   5          0.47         -0.34         1.22 o                         
  11   5   5         10.57          6.13         1.90 o                         
  -9   6   5          0.94          0.50         0.97 o                         
  -8   6   5          1.59          0.46         0.89 o                         
  -7   6   5          1.10          0.38         0.87 o                         
  -6   6   5          0.06         -0.59         0.84 o                         
  -5   6   5         16.48         16.88         1.53 o                         
  -4   6   5          4.04          3.69         0.76 o                         
  -3   6   5         18.81         17.92         1.18 o                         
  -2   6   5          6.36          8.60         0.71 o                         
  -1   6   5         10.80          7.82         0.64 o                         
   0   6   5          2.72          1.89         0.48 o                         
   1   6   5         85.28         84.65         1.99 o                         
   2   6   5        474.18        438.78         6.21 o                         
   3   6   5         88.35         89.16         2.37 o                         
   4   6   5          2.24          2.16         0.46 o                         
   5   6   5         13.86         12.13         0.91 o                         
   6   6   5          6.68          4.88         0.79 o                         
   7   6   5        111.34         99.10         2.50 o                         
   8   6   5          2.44          1.32         0.75 o                         
   9   6   5          8.80          7.12         1.78 o                         
  10   6   5          5.22          4.65         1.35 o                         
  11   6   5          2.30          1.33         1.47 o                         
  -9   7   5          5.25          5.08         1.40 o                         
  -8   7   5          2.46          1.36         0.97 o                         
  -7   7   5          0.05         -0.56         0.80 o                         
  -6   7   5         27.64         27.88         1.91 o                         
  -5   7   5        162.39        176.32         4.15 o                         
  -4   7   5         14.47         14.18         1.13 o                         
  -3   7   5         29.00         29.90         1.48 o                         
  -2   7   5         38.32         41.82         1.73 o                         
  -1   7   5          7.30          6.19         0.64 o                         
   0   7   5          0.02         -0.12         0.46 o                         
   1   7   5         71.36         68.34         1.95 o                         
   2   7   5        317.62        311.65         4.79 o                         
   3   7   5          2.03          3.07         0.78 o                         
   4   7   5         33.08         31.27         1.69 o                         
   5   7   5          2.30          3.45         0.73 o                         
   6   7   5         52.95         46.90         1.93 o                         
   7   7   5         77.78         75.98         2.46 o                         
   8   7   5         63.73         61.15         2.38 o                         
   9   7   5         13.78         13.34         1.62 o                         
  10   7   5          0.97          0.86         1.19 o                         
  11   7   5          0.00         -1.29         1.29 o                         
  -8   8   5          0.28         -0.87         0.87 o                         
  -7   8   5          0.66          1.60         0.91 o                         
  -6   8   5         23.93         24.84         1.72 o                         
  -5   8   5        101.04        109.06         3.25 o                         
  -4   8   5         11.38         14.49         1.46 o                         
  -3   8   5         20.29         23.30         1.37 o                         
  -2   8   5         73.19         60.83         2.05 o                         
  -1   8   5        169.35        148.89         2.90 o                         
   0   8   5         34.49         31.76         1.51 o                         
   1   8   5         27.56         29.13         1.61 o                         
   2   8   5          3.17          2.59         0.93 o                         
   3   8   5         99.64        103.22         3.13 o                         
   4   8   5         12.26         14.15         1.44 o                         
   5   8   5          8.60          6.39         1.07 o                         
   6   8   5          1.82          1.50         0.88 o                         
   7   8   5         37.98         33.66         1.77 o                         
   8   8   5         75.98         80.72         2.79 o                         
   9   8   5          3.39          4.02         1.35 o                         
  10   8   5          0.13          0.84         1.30 o                         
  -7   9   5          0.64          0.42         0.98 o                         
  -6   9   5          1.24          2.06         0.92 o                         
  -5   9   5          1.68          2.93         1.02 o                         
  -4   9   5          0.37          0.42         0.78 o                         
  -3   9   5          5.34          5.40         0.96 o                         
  -2   9   5         38.24         33.31         1.68 o                         
  -1   9   5          8.40          7.63         0.90 o                         
   0   9   5         59.13         57.86         2.03 o                         
   1   9   5         13.36         15.05         1.14 o                         
   2   9   5         29.43         28.62         1.88 o                         
   3   9   5         34.08         32.70         2.02 o                         
   4   9   5         33.90         36.31         2.21 o                         
   5   9   5          1.14          1.43         0.88 o                         
   6   9   5          0.29         -0.17         0.92 o                         
   7   9   5          2.67          4.10         0.96 o                         
   8   9   5          2.16          2.96         1.06 o                         
   9   9   5          1.36         -0.15         1.20 o                         
  -7  10   5          1.23          1.44         1.55 o                         
  -6  10   5          2.53          4.23         1.59 o                         
  -5  10   5          7.33          6.78         1.64 o                         
  -4  10   5          0.00         -1.04         1.04 o                         
  -3  10   5          4.16          4.00         1.07 o                         
  -2  10   5          2.46          1.83         0.78 o                         
  -1  10   5          2.76          1.25         1.12 o                         
   0  10   5          3.06          3.90         0.80 o                         
   1  10   5          0.95          0.28         0.68 o                         
   2  10   5          1.69          0.39         1.37 o                         
   3  10   5          2.94          1.82         1.01 o                         
   4  10   5          0.06          0.56         0.93 o                         
   5  10   5          7.20          6.17         1.33 o                         
   6  10   5          3.97          4.73         1.20 o                         
   7  10   5          3.50          3.68         1.57 o                         
   8  10   5         10.39         10.93         1.35 o                         
   9  10   5         10.66         13.73         1.90 o                         
  -5  11   5          0.09         -1.28         1.45 o                         
  -4  11   5          2.71          0.59         1.35 o                         
  -3  11   5          3.24          2.29         1.27 o                         
  -2  11   5          0.95          0.95         1.12 o                         
  -1  11   5          3.05          2.15         1.34 o                         
   0  11   5          0.15         -0.72         1.17 o                         
   1  11   5          9.45          7.46         1.76 o                         
   2  11   5         18.23         19.82         2.37 o                         
   3  11   5          2.45          6.13         1.54 o                         
   4  11   5          0.75         -0.32         1.04 o                         
   5  11   5          0.07         -0.06         1.00 o                         
   6  11   5          1.35          2.77         1.19 o                         
   7  11   5          1.52          1.45         1.20 o                         
   8  11   5          0.28         -1.36         1.36 o                         
  -4  12   5          1.09          1.60         1.46 o                         
  -3  12   5          0.18          1.10         1.29 o                         
  -2  12   5          2.49          3.13         1.68 o                         
  -1  12   5          0.15          0.18         1.45 o                         
   0  12   5          0.15         -1.44         1.44 o                         
   1  12   5         26.75         35.80         3.34 o                         
   2  12   5         26.39         24.05         5.08 o                         
   3  12   5          0.04         -1.20         1.40 o                         
   4  12   5          3.29          4.33         1.91 o                         
   5  12   5          5.95          8.22         2.21 o                         
   6  12   5         23.33         29.63         3.24 o                         
  -2  13   5          2.11          3.03         1.95 o                         
  -1  13   5          0.02         -0.28         1.45 o                         
   0  13   5          0.88         -0.94         1.42 o                         
   1  13   5          0.67          1.44         1.72 o                         
   2  13   5          0.70          2.23         2.15 o                         
   3  13   5          0.71          1.78         1.68 o                         
   4  13   5          0.35          1.72         1.80 o                         
  -3 -12   6          0.24          0.41         1.92 o                         
  -2 -12   6          0.89          1.03         1.15 o                         
  -1 -12   6          1.37          2.16         0.98 o                         
   0 -12   6         13.19         11.53         0.77 o                         
   1 -12   6         17.14         22.26         2.48 o                         
   2 -12   6          0.35          1.06         1.55 o                         
   3 -12   6          1.74          3.22         1.88 o                         
  -5 -11   6          0.28          2.29         1.57 o                         
  -4 -11   6          1.45          0.14         1.21 o                         
  -3 -11   6          0.86          1.07         1.35 o                         
  -2 -11   6         16.64         24.24         3.01 o                         
  -1 -11   6          1.16          1.17         0.99 o                         
   0 -11   6          1.64          2.24         0.69 o                         
   1 -11   6          0.48         -0.46         0.49 o                         
   2 -11   6          2.97          4.63         1.24 o                         
   3 -11   6          2.77          3.62         1.04 o                         
   4 -11   6          0.06         -1.01         1.01 o                         
   5 -11   6          9.89         10.12         1.56 o                         
  -6 -10   6          7.58          9.47         1.91 o                         
  -5 -10   6          1.77          2.19         1.45 o                         
  -4 -10   6          0.73          1.32         1.56 o                         
  -3 -10   6          4.31          2.90         1.17 o                         
  -2 -10   6         34.17         36.01         2.44 o                         
  -1 -10   6          7.35          6.80         1.25 o                         
   0 -10   6          0.00         -0.45         0.65 o                         
   1 -10   6          0.13         -0.12         0.64 o                         
   2 -10   6          6.13          7.63         0.96 o                         
   3 -10   6          4.46          6.37         0.95 o                         
   4 -10   6          8.86          9.00         1.36 o                         
   5 -10   6          1.31          0.60         1.01 o                         
   6 -10   6          2.89          5.09         2.05 o                         
  -7  -9   6          0.00          1.04         1.43 o                         
  -6  -9   6          2.31          1.80         1.46 o                         
  -5  -9   6          0.00         -1.38         1.94 o                         
  -4  -9   6          2.36          5.53         1.28 o                         
  -3  -9   6         31.00         31.15         2.28 o                         
  -2  -9   6         27.30         27.86         2.08 o                         
  -1  -9   6          0.80          0.64         0.69 o                         
   0  -9   6          0.04         -0.55         0.55 o                         
   1  -9   6          3.92          5.04         1.01 o                         
   2  -9   6         47.94         50.08         2.00 o                         
   3  -9   6          1.72          1.66         0.64 o                         
   4  -9   6          0.23          0.30         0.82 o                         
   5  -9   6          3.70          2.70         1.08 o                         
   6  -9   6          1.35          2.64         1.29 o                         
   7  -9   6          2.01          0.89         1.51 o                         
  -8  -8   6          6.46          5.95         1.74 o                         
  -7  -8   6          4.26          4.24         1.16 o                         
  -6  -8   6         27.97         24.86         2.28 o                         
  -5  -8   6          4.80          6.36         1.08 o                         
  -4  -8   6          1.19          0.08         0.83 o                         
  -3  -8   6          0.42          0.97         0.92 o                         
  -2  -8   6          0.24         -0.60         0.81 o                         
  -1  -8   6         11.69          9.30         1.29 o                         
   0  -8   6          0.23         -0.09         0.54 o                         
   1  -8   6         53.79         53.78         1.75 o                         
   2  -8   6          7.72          7.81         0.88 o                         
   3  -8   6          0.55          0.07         0.60 o                         
   4  -8   6          9.16          9.40         1.24 o                         
   5  -8   6          5.04          5.39         1.18 o                         
   6  -8   6          0.19         -0.35         0.97 o                         
   7  -8   6          0.43          1.73         1.16 o                         
   8  -8   6          9.13          9.60         2.09 o                         
  -9  -7   6          0.24          1.17         1.25 o                         
  -8  -7   6         18.72         25.78         1.88 o                         
  -7  -7   6         11.09          8.79         1.17 o                         
  -6  -7   6         43.46         52.79         2.17 o                         
  -5  -7   6          8.83          7.09         0.92 o                         
  -4  -7   6         26.59         22.24         1.27 o                         
  -3  -7   6          0.07         -0.39         0.46 o                         
  -2  -7   6          1.68          2.36         0.52 o                         
  -1  -7   6          0.04         -0.38         0.38 o                         
   0  -7   6          8.66          8.43         0.67 o                         
   1  -7   6         14.25         14.87         0.86 o                         
   2  -7   6          0.02         -0.48         0.48 o                         
   3  -7   6          1.19          2.43         0.64 o                         
   4  -7   6          1.71         -0.28         0.69 o                         
   5  -7   6         35.38         28.30         2.06 o                         
   6  -7   6          4.57          3.24         1.11 o                         
   7  -7   6          0.22          0.85         1.05 o                         
   8  -7   6          0.00         -0.25         1.31 o                         
   9  -7   6          0.01          0.23         1.69 o                         
  -9  -6   6          0.37          1.30         1.00 o                         
  -8  -6   6          4.85          3.37         1.06 o                         
  -7  -6   6          2.11          1.08         0.81 o                         
  -6  -6   6          0.03         -0.47         0.70 o                         
  -5  -6   6          0.04          0.81         0.62 o                         
  -4  -6   6         61.01         44.74         1.72 o                         
  -3  -6   6          3.31          1.76         0.57 o                         
  -2  -6   6          0.01          0.08         0.50 o                         
  -1  -6   6          6.62          5.80         0.74 o                         
   0  -6   6        904.20        859.58        11.10 o                         
   1  -6   6        205.65        194.50         3.02 o                         
   2  -6   6          0.06         -0.34         0.34 o                         
   3  -6   6          2.75          4.87         0.56 o                         
   4  -6   6         28.83         29.97         1.28 o                         
   5  -6   6         69.96         64.11         2.20 o                         
   6  -6   6          2.30          2.82         0.79 o                         
   7  -6   6          1.92          1.17         0.65 o                         
   8  -6   6          4.15          4.58         1.75 o                         
   9  -6   6         17.00         21.68         2.79 o                         
  10  -6   6          2.23          2.33         1.74 o                         
 -10  -5   6          3.50          3.17         1.21 o                         
  -9  -5   6          2.43          1.34         1.06 o                         
  -8  -5   6          2.65          3.39         1.18 o                         
  -7  -5   6          1.68          0.87         0.93 o                         
  -6  -5   6          5.35          4.21         0.92 o                         
  -5  -5   6          0.37          0.16         0.61 o                         
  -4  -5   6         12.08         11.92         0.97 o                         
  -3  -5   6         13.18         12.29         0.98 o                         
  -2  -5   6          1.76          2.23         0.52 o                         
  -1  -5   6         23.90         22.93         0.85 o                         
   0  -5   6          9.09          9.59         0.68 o                         
   1  -5   6         72.42         70.63         1.35 o                         
   2  -5   6         14.60         19.52         0.85 o                         
   3  -5   6          0.14          1.54         0.44 o                         
   4  -5   6         36.11         33.39         1.35 o                         
   5  -5   6         63.36         59.75         2.70 o                         
   6  -5   6          0.60          0.01         0.51 o                         
   7  -5   6          0.09          0.41         0.58 o                         
   8  -5   6          0.01         -0.18         0.70 o                         
   9  -5   6         24.78         28.41         1.83 o                         
  10  -5   6         11.27         13.25         1.59 o                         
 -10  -4   6          2.24          2.17         1.45 o                         
  -9  -4   6         10.69          9.48         1.22 o                         
  -8  -4   6         12.73         14.18         1.60 o                         
  -7  -4   6          2.55          3.26         0.83 o                         
  -6  -4   6          8.34         10.51         1.03 o                         
  -5  -4   6          1.25          1.59         0.73 o                         
  -4  -4   6        120.49        115.26         3.45 o                         
  -3  -4   6          3.61          4.76         0.61 o                         
  -2  -4   6         86.50         83.72         2.27 o                         
  -1  -4   6        110.95        113.90         2.20 o                         
   0  -4   6          0.41          0.83         0.40 o                         
   1  -4   6         19.44         19.82         0.73 o                         
   2  -4   6          3.74          3.67         0.46 o                         
   3  -4   6         13.69         13.47         0.76 o                         
   4  -4   6         17.94         17.34         1.00 o                         
   5  -4   6          6.64          5.21         0.65 o                         
   6  -4   6          0.65         -0.22         0.51 o                         
   7  -4   6         10.06         10.49         0.97 o                         
   8  -4   6          0.25          0.30         0.82 o                         
   9  -4   6          0.04          0.89         0.81 o                         
  10  -4   6          0.37          1.12         0.94 o                         
  11  -4   6          0.56         -0.67         0.99 o                         
 -10  -3   6          6.14          9.53         1.68 o                         
  -9  -3   6          0.01          1.19         0.93 o                         
  -8  -3   6         18.08         21.83         1.69 o                         
  -7  -3   6          0.20         -0.53         0.65 o                         
  -6  -3   6          9.33          7.89         0.97 o                         
  -5  -3   6         14.70         13.23         1.17 o                         
  -4  -3   6         49.41         57.98         2.31 o                         
  -3  -3   6          0.01         -0.33         0.42 o                         
  -2  -3   6         32.74         33.23         1.23 o                         
  -1  -3   6         89.02         87.38         1.86 o                         
   0  -3   6          2.69          1.85         0.41 o                         
   1  -3   6        553.80        564.49         6.08 o                         
   2  -3   6         41.92         40.51         1.07 o                         
   3  -3   6         40.20         48.09         1.11 o                         
   4  -3   6         33.99         35.41         1.23 o                         
   5  -3   6          1.78          1.82         0.47 o                         
   6  -3   6         14.27         13.22         1.00 o                         
   7  -3   6         15.50         16.04         1.18 o                         
   8  -3   6          1.58          0.70         0.67 o                         
   9  -3   6          2.40          3.15         0.96 o                         
  10  -3   6          0.09          1.28         1.02 o                         
  11  -3   6          0.01          0.19         0.99 o                         
 -10  -2   6          8.65         10.94         1.73 o                         
  -9  -2   6          3.58          7.15         1.19 o                         
  -8  -2   6         12.03         12.77         1.42 o                         
  -7  -2   6          1.63          0.47         0.71 o                         
  -6  -2   6        126.08        122.86         2.95 o                         
  -5  -2   6        160.60        166.11         3.42 o                         
  -4  -2   6         30.23         32.42         1.38 o                         
  -3  -2   6         26.76         27.78         1.00 o                         
  -2  -2   6         43.70         43.87         1.67 o                         
  -1  -2   6          0.45          0.64         0.37 o                         
   0  -2   6         25.10         25.25         1.05 o                         
   1  -2   6          7.45          4.75         0.53 o                         
   2  -2   6         77.98         95.50         1.58 o                         
   3  -2   6        257.38        269.34         3.55 o                         
   4  -2   6         72.96         81.05         1.84 o                         
   5  -2   6         53.60         54.44         1.34 o                         
   6  -2   6          7.73          7.28         0.79 o                         
   7  -2   6        399.73        398.96         5.81 o                         
   8  -2   6        171.96        161.90         3.18 o                         
   9  -2   6          0.90          1.03         0.89 o                         
  10  -2   6          2.25          3.51         1.13 o                         
  11  -2   6          5.54          2.08         1.20 o                         
 -10  -1   6          0.41          1.38         1.49 o                         
  -9  -1   6          0.33         -0.85         1.04 o                         
  -8  -1   6         12.65         14.81         1.97 o                         
  -7  -1   6         45.70         41.75         1.87 o                         
  -6  -1   6        281.66        274.77         4.99 o                         
  -5  -1   6        243.31        235.41         4.32 o                         
  -4  -1   6          1.93          1.91         0.58 o                         
  -3  -1   6          0.68          0.42         0.43 o                         
  -2  -1   6         25.10         26.76         1.20 o                         
  -1  -1   6         85.77         89.38         1.83 o                         
   0  -1   6          3.54          3.33         0.43 o                         
   1  -1   6          7.43         10.34         0.60 o                         
   2  -1   6          1.20          5.07         0.77 o                         
   3  -1   6          7.53          5.46         0.56 o                         
   4  -1   6        105.59         99.65         1.89 o                         
   5  -1   6         20.38         20.96         0.91 o                         
   6  -1   6         15.53         14.79         1.37 o                         
   7  -1   6         55.61         51.38         2.15 o                         
   8  -1   6         37.95         37.22         1.91 o                         
   9  -1   6          8.82          8.49         1.16 o                         
  10  -1   6          0.06         -0.73         0.90 o                         
  11  -1   6          0.41          0.71         1.17 o                         
 -10   0   6          1.78          1.33         1.44 o                         
  -9   0   6          0.19          0.23         1.08 o                         
  -8   0   6          9.05         10.29         1.47 o                         
  -7   0   6          1.89         -0.71         0.99 o                         
  -6   0   6          0.27         -0.24         0.71 o                         
  -5   0   6         25.29         23.34         1.34 o                         
  -4   0   6          0.36         -0.35         0.57 o                         
  -3   0   6        119.68        116.03         2.51 o                         
  -2   0   6        124.22        125.10         2.37 o                         
  -1   0   6        793.98        799.59         9.20 o                         
   0   0   6        154.64        171.64         2.31 o                         
   1   0   6         71.31         73.14         1.43 o                         
   2   0   6        258.17        249.97         3.61 o                         
   3   0   6         78.82         96.88         1.99 o                         
   4   0   6          6.80          8.19         0.62 o                         
   5   0   6          0.14         -0.13         0.42 o                         
   6   0   6          0.82         -0.17         0.56 o                         
   7   0   6         68.26         70.08         2.28 o                         
   8   0   6          7.18          7.35         1.32 o                         
   9   0   6          0.01          0.32         0.79 o                         
  10   0   6          2.94          2.96         1.30 o                         
  11   0   6          8.69          8.66         1.55 o                         
  12   0   6          1.89          0.96         1.48 o                         
 -10   1   6          0.00          0.13         1.39 o                         
  -9   1   6          0.12         -0.79         1.14 o                         
  -8   1   6          0.39          0.85         1.06 o                         
  -7   1   6          3.40          1.82         0.79 o                         
  -6   1   6          6.66          7.99         0.99 o                         
  -5   1   6          6.33          9.57         1.08 o                         
  -4   1   6          0.68          0.07         0.62 o                         
  -3   1   6          2.33          1.84         0.82 o                         
  -2   1   6          2.74          3.08         0.55 o                         
  -1   1   6        194.58        207.83         2.93 o                         
   0   1   6         59.22         59.42         1.60 o                         
   1   1   6          0.17          0.42         0.54 o                         
   2   1   6          6.07         11.30         0.68 o                         
   3   1   6        214.78        227.74         3.96 o                         
   4   1   6         95.26         96.36         1.90 o                         
   5   1   6         11.02         10.63         0.69 o                         
   6   1   6          7.42          7.88         0.63 o                         
   7   1   6          3.61          4.14         0.81 o                         
   8   1   6         67.35         69.35         2.66 o                         
   9   1   6          2.28          1.68         0.83 o                         
  10   1   6          0.04          1.52         0.98 o                         
  11   1   6          0.68         -0.54         1.25 o                         
  12   1   6          1.51          0.65         1.57 o                         
 -10   2   6          9.35          9.70         1.95 o                         
  -9   2   6          0.10          0.58         1.20 o                         
  -8   2   6          3.03          3.31         1.52 o                         
  -7   2   6          0.06         -0.25         0.94 o                         
  -6   2   6          3.24          4.34         1.02 o                         
  -5   2   6        622.77        608.64        10.09 o                         
  -4   2   6         21.18         21.44         1.41 o                         
  -3   2   6         31.69         29.09         1.50 o                         
  -2   2   6          0.00          0.19         0.37 o                         
  -1   2   6          1.22          0.82         0.43 o                         
   0   2   6         61.70         76.56         1.68 o                         
   1   2   6        270.83        282.69         4.98 o                         
   2   2   6        188.29        187.91         3.30 o                         
   3   2   6         16.64         17.79         1.34 o                         
   4   2   6         29.95         30.28         1.30 o                         
   5   2   6          0.11         -0.38         0.38 o                         
   6   2   6          0.54         -0.41         0.41 o                         
   7   2   6          1.08         -0.26         0.62 o                         
   8   2   6          0.01         -0.42         0.65 o                         
   9   2   6          0.15          0.27         0.80 o                         
  10   2   6          1.99          1.73         1.11 o                         
  11   2   6          3.31          4.55         1.54 o                         
  12   2   6          0.00         -0.51         1.37 o                         
 -10   3   6          0.11         -0.63         1.41 o                         
  -9   3   6          2.71          2.35         1.33 o                         
  -8   3   6          5.39          3.29         1.18 o                         
  -7   3   6         53.91         60.20         3.12 o                         
  -6   3   6          0.03          0.39         0.86 o                         
  -5   3   6        192.25        188.22         4.23 o                         
  -4   3   6         58.27         67.90         2.02 o                         
  -3   3   6         39.52         36.88         1.88 o                         
  -2   3   6          3.02          3.44         0.46 o                         
  -1   3   6          1.67          2.82         0.54 o                         
   0   3   6        224.71        229.15         3.52 o                         
   1   3   6        826.44        809.43        11.32 o                         
   2   3   6        480.25        495.35         7.37 o                         
   3   3   6         76.41         78.09         1.86 o                         
   4   3   6         29.31         23.03         0.98 o                         
   5   3   6          4.61          4.85         0.62 o                         
   6   3   6         75.08         76.99         1.86 o                         
   7   3   6          1.28          1.52         0.66 o                         
   8   3   6          7.36          7.88         0.96 o                         
   9   3   6          1.51          2.65         1.01 o                         
  10   3   6          8.31          7.47         1.43 o                         
  11   3   6          0.47         -0.19         1.18 o                         
  12   3   6          0.29         -0.91         1.54 o                         
 -10   4   6          0.00         -0.08         1.27 o                         
  -9   4   6          6.52          9.16         1.42 o                         
  -8   4   6          5.19          2.36         1.08 o                         
  -7   4   6         41.46         40.98         2.55 o                         
  -6   4   6          0.86         -0.58         1.27 o                         
  -5   4   6          1.91          0.59         0.72 o                         
  -4   4   6          2.19          3.20         0.81 o                         
  -3   4   6        102.50         96.29         2.03 o                         
  -2   4   6          1.06          0.64         0.40 o                         
  -1   4   6         73.54         71.59         1.92 o                         
   0   4   6        271.44        265.27         3.96 o                         
   1   4   6         65.76         68.49         1.56 o                         
   2   4   6         12.02         14.66         1.10 o                         
   3   4   6          2.52          2.77         0.54 o                         
   4   4   6          1.16          0.97         0.51 o                         
   5   4   6         56.13         56.27         1.64 o                         
   6   4   6        125.18        114.12         2.42 o                         
   7   4   6          8.05          6.10         0.67 o                         
   8   4   6          0.52          2.77         0.93 o                         
   9   4   6          0.20         -1.22         1.22 o                         
  10   4   6          0.03          1.99         1.25 o                         
  11   4   6          4.79          5.93         1.50 o                         
  -9   5   6          1.97          1.60         1.30 o                         
  -8   5   6          6.88          3.91         1.23 o                         
  -7   5   6          1.13          1.24         1.06 o                         
  -6   5   6          0.76          0.59         1.39 o                         
  -5   5   6          3.73          2.62         0.92 o                         
  -4   5   6         36.99         33.19         1.76 o                         
  -3   5   6         52.79         63.39         1.84 o                         
  -2   5   6          9.97          9.25         0.67 o                         
  -1   5   6          0.07         -0.36         0.37 o                         
   0   5   6         57.54         52.94         1.34 o                         
   1   5   6          7.24          7.88         0.68 o                         
   2   5   6         17.61         20.02         0.87 o                         
   3   5   6         10.94         10.89         0.81 o                         
   4   5   6         34.06         34.70         1.31 o                         
   5   5   6         83.09         84.53         2.17 o                         
   6   5   6         19.68         26.22         1.08 o                         
   7   5   6         33.18         31.96         1.54 o                         
   8   5   6          6.19          6.47         1.27 o                         
   9   5   6          4.09          4.43         1.21 o                         
  10   5   6         43.26         45.67         3.13 o                         
  11   5   6         10.61          6.86         1.97 o                         
  -9   6   6          1.54          1.64         1.10 o                         
  -8   6   6          1.90          1.04         0.99 o                         
  -7   6   6          2.86          2.98         1.10 o                         
  -6   6   6          1.41          0.12         0.95 o                         
  -5   6   6          3.19          1.71         1.09 o                         
  -4   6   6          2.91          4.34         0.95 o                         
  -3   6   6         22.61         17.48         1.28 o                         
  -2   6   6          5.19          4.66         0.65 o                         
  -1   6   6         25.49         21.63         1.36 o                         
   0   6   6         35.75         37.02         1.34 o                         
   1   6   6         39.34         36.49         1.46 o                         
   2   6   6        296.31        275.69         4.33 o                         
   3   6   6         74.01         71.10         2.32 o                         
   4   6   6          8.45          6.79         0.99 o                         
   5   6   6         60.36         61.19         2.67 o                         
   6   6   6          3.28          2.95         0.76 o                         
   7   6   6          0.71          0.37         0.75 o                         
   8   6   6          2.59          3.20         1.11 o                         
   9   6   6          0.02         -0.84         0.96 o                         
  10   6   6          0.51         -0.33         1.23 o                         
  11   6   6          0.48          0.32         1.49 o                         
  -8   7   6          0.02         -0.91         0.91 o                         
  -7   7   6          3.43          4.82         1.05 o                         
  -6   7   6          4.52          4.51         1.26 o                         
  -5   7   6         51.58         55.49         5.28 o                         
  -4   7   6          4.82          6.01         0.98 o                         
  -3   7   6          6.28          7.19         1.12 o                         
  -2   7   6         26.74         23.27         1.38 o                         
  -1   7   6          0.09         -0.04         0.63 o                         
   0   7   6         53.71         48.37         1.91 o                         
   1   7   6          0.03          1.17         0.84 o                         
   2   7   6         41.17         39.44         2.48 o                         
   3   7   6        122.54        115.20         3.38 o                         
   4   7   6        106.47        109.63         3.35 o                         
   5   7   6          1.22         -0.76         0.83 o                         
   6   7   6          1.47          1.11         0.74 o                         
   7   7   6          7.90          3.95         0.90 o                         
   8   7   6          9.63         16.70         1.75 o                         
   9   7   6          6.07          8.16         1.53 o                         
  10   7   6          2.01          4.74         1.60 o                         
  -8   8   6          1.71          2.21         1.16 o                         
  -7   8   6          6.10          6.03         1.23 o                         
  -6   8   6         12.59         12.29         1.50 o                         
  -5   8   6          1.48          1.28         0.89 o                         
  -4   8   6          9.21          8.98         1.21 o                         
  -3   8   6          0.20         -0.82         0.82 o                         
  -2   8   6          0.01         -0.59         0.62 o                         
  -1   8   6          9.21         12.18         1.26 o                         
   0   8   6         69.56         66.76         2.16 o                         
   1   8   6         13.25         12.17         1.10 o                         
   2   8   6          0.29          1.30         0.83 o                         
   3   8   6         52.72         49.87         2.56 o                         
   4   8   6         39.33         34.86         2.15 o                         
   5   8   6          0.93          1.25         0.97 o                         
   6   8   6          7.03         10.33         1.72 o                         
   7   8   6         14.61         12.04         1.28 o                         
   8   8   6          9.55          6.06         1.35 o                         
   9   8   6          0.21         -0.01         1.15 o                         
  10   8   6          8.65         10.41         1.79 o                         
  -7   9   6          0.75          1.35         1.26 o                         
  -6   9   6          4.44          6.52         1.83 o                         
  -5   9   6         28.01         29.95         2.53 o                         
  -4   9   6          1.50          0.68         0.89 o                         
  -3   9   6          7.02          8.91         1.16 o                         
  -2   9   6          2.44          1.17         0.74 o                         
  -1   9   6         23.38         21.15         1.40 o                         
   0   9   6         23.44         23.84         1.47 o                         
   1   9   6          0.31         -0.61         0.61 o                         
   2   9   6          7.29          6.78         1.21 o                         
   3   9   6         14.71         13.36         1.54 o                         
   4   9   6         43.46         40.15         2.84 o                         
   5   9   6          0.15         -0.18         0.98 o                         
   6   9   6          1.12          2.84         1.16 o                         
   7   9   6          2.48          1.74         1.10 o                         
   8   9   6         19.36         21.30         3.03 o                         
   9   9   6          0.77         -0.01         1.22 o                         
  -6  10   6          0.40         -0.17         2.25 o                         
  -5  10   6          8.05          8.28         2.14 o                         
  -4  10   6          8.62          9.33         1.59 o                         
  -3  10   6          0.03         -0.78         0.78 o                         
  -2  10   6          0.13          1.45         0.82 o                         
  -1  10   6          7.24          6.29         1.17 o                         
   0  10   6          9.52          8.16         1.07 o                         
   1  10   6          0.10         -0.67         0.67 o                         
   2  10   6         15.41         16.07         1.32 o                         
   3  10   6         13.49         16.62         1.72 o                         
   4  10   6         14.89         14.86         1.84 o                         
   5  10   6         10.23         13.03         1.97 o                         
   6  10   6          6.71          6.50         1.48 o                         
   7  10   6          0.28         -0.98         1.19 o                         
   8  10   6         28.35         31.00         3.12 o                         
  -5  11   6          5.72          5.45         2.03 o                         
  -4  11   6          0.17         -0.59         1.48 o                         
  -3  11   6          0.18          0.88         1.47 o                         
  -2  11   6          0.00          0.86         1.41 o                         
  -1  11   6          1.24         -1.02         1.26 o                         
   0  11   6          1.33         -0.04         2.51 o                         
   1  11   6          0.26         -0.88         1.00 o                         
   2  11   6          8.13          8.95         1.56 o                         
   3  11   6          0.37          0.50         1.00 o                         
   4  11   6          0.02         -0.98         0.98 o                         
   5  11   6          5.16          5.64         1.46 o                         
   6  11   6          0.53          0.17         1.17 o                         
   7  11   6          0.35          0.71         1.33 o                         
  -3  12   6          1.25          1.95         1.71 o                         
  -2  12   6          0.08          1.26         1.86 o                         
  -1  12   6          1.14          1.90         1.75 o                         
   0  12   6          0.00         -0.02         1.43 o                         
   1  12   6          3.17          4.97         1.86 o                         
   2  12   6          2.75          4.60         1.97 o                         
   3  12   6          0.17         -0.77         1.67 o                         
   4  12   6          0.63          0.39         1.69 o                         
   5  12   6          0.51          1.57         1.89 o                         
   6  12   6          0.03         -0.60         1.86 o                         
  -1  13   6          0.49         -1.64         1.64 o                         
   0  13   6          0.64          1.65         2.05 o                         
   1  13   6          0.22          1.31         1.80 o                         
   2  13   6          4.10          1.77         1.90 o                         
   3  13   6          0.31         -1.19         1.67 o                         
   0 -12   7          0.08         -1.48         1.97 o                         
  -4 -11   7          0.50         -1.36         1.61 o                         
  -3 -11   7          1.62          0.88         1.71 o                         
  -2 -11   7          2.82          4.40         1.26 o                         
  -1 -11   7          0.50         -0.80         0.89 o                         
   0 -11   7          0.18          0.14         0.88 o                         
   1 -11   7          7.09          5.28         1.09 o                         
   2 -11   7         25.83         25.90         2.13 o                         
   3 -11   7          7.57          8.57         1.39 o                         
   4 -11   7          0.28          0.31         1.03 o                         
  -5 -10   7          6.33         13.47         5.24 o                         
  -4 -10   7          0.06          0.28         1.42 o                         
  -3 -10   7         10.18          8.60         1.59 o                         
  -2 -10   7          4.67          5.30         1.32 o                         
  -1 -10   7          1.41          2.01         1.13 o                         
   0 -10   7          0.02         -0.89         0.89 o                         
   1 -10   7          0.00         -0.02         0.87 o                         
   2 -10   7         10.80          8.68         1.26 o                         
   3 -10   7          5.89          7.83         1.48 o                         
   4 -10   7          0.44          0.68         1.49 o                         
   5 -10   7          3.26          2.24         1.25 o                         
   6 -10   7         10.10         13.96         1.95 o                         
  -7  -9   7         33.98         33.49         3.10 o                         
  -6  -9   7         35.64         50.85         6.02 o                         
  -5  -9   7          0.11          2.48         1.31 o                         
  -4  -9   7          5.27          7.39         1.58 o                         
  -3  -9   7          4.06          1.68         1.18 o                         
  -2  -9   7          0.00         -0.20         0.95 o                         
  -1  -9   7          0.70          0.04         0.89 o                         
   0  -9   7          7.28          5.54         1.41 o                         
   1  -9   7          1.81          1.06         0.86 o                         
   2  -9   7          2.25          1.25         0.96 o                         
   3  -9   7          3.08          3.00         1.09 o                         
   4  -9   7          5.32          4.65         1.25 o                         
   5  -9   7          0.04          0.92         1.08 o                         
   6  -9   7          0.81          0.78         1.19 o                         
   7  -9   7         19.99         28.96         3.01 o                         
  -7  -8   7          0.10          0.32         1.32 o                         
  -6  -8   7          2.06          1.97         1.33 o                         
  -5  -8   7          2.94          3.34         1.48 o                         
  -4  -8   7          1.01          1.48         1.15 o                         
  -3  -8   7          0.27         -0.42         0.85 o                         
  -2  -8   7          3.60          4.85         1.17 o                         
  -1  -8   7          2.43          0.09         1.26 o                         
   0  -8   7         33.68         30.60         2.17 o                         
   1  -8   7          1.05          0.86         0.69 o                         
   2  -8   7         17.60         16.55         1.47 o                         
   3  -8   7          2.55          3.57         1.05 o                         
   4  -8   7         18.85         21.74         1.96 o                         
   5  -8   7          1.75          0.65         0.95 o                         
   6  -8   7          1.08          0.57         1.07 o                         
   7  -8   7          1.88          3.42         1.55 o                         
   8  -8   7          2.89          4.52         2.10 o                         
  -8  -7   7          0.66          0.73         1.01 o                         
  -7  -7   7         10.94          9.37         1.19 o                         
  -6  -7   7          0.26          1.32         0.82 o                         
  -5  -7   7          2.99          2.83         0.82 o                         
  -4  -7   7          2.48          1.16         0.67 o                         
  -3  -7   7         34.21         35.55         1.57 o                         
  -2  -7   7         15.36         16.07         1.13 o                         
  -1  -7   7          0.82          1.09         0.63 o                         
   0  -7   7          0.09          0.33         0.61 o                         
   1  -7   7         66.46         68.10         2.47 o                         
   2  -7   7          2.41          0.37         0.76 o                         
   3  -7   7          2.07          1.76         0.83 o                         
   4  -7   7          4.60          3.17         1.21 o                         
   5  -7   7          0.15         -0.19         0.79 o                         
   6  -7   7          2.13          2.68         1.18 o                         
   7  -7   7          2.08          1.65         1.16 o                         
   8  -7   7          8.11          5.30         1.81 o                         
   9  -7   7          6.85          9.61         2.25 o                         
  -9  -6   7          1.48          1.27         1.21 o                         
  -8  -6   7          2.48          3.41         1.18 o                         
  -7  -6   7          0.01          0.43         0.88 o                         
  -6  -6   7          4.01          4.12         0.91 o                         
  -5  -6   7          3.20          3.38         0.81 o                         
  -4  -6   7         48.49         42.04         1.96 o                         
  -3  -6   7         56.11         46.65         2.10 o                         
  -2  -6   7          3.29          2.57         0.70 o                         
  -1  -6   7          0.36          0.01         0.58 o                         
   0  -6   7         72.89         68.58         2.08 o                         
   1  -6   7          2.02          2.44         0.68 o                         
   2  -6   7         74.27         77.38         1.60 o                         
   3  -6   7          2.44          2.32         0.47 o                         
   4  -6   7         12.10         10.92         1.08 o                         
   5  -6   7          3.61          3.22         0.74 o                         
   6  -6   7          0.11          0.55         0.91 o                         
   7  -6   7         13.01         16.37         2.49 o                         
   8  -6   7          0.07         -0.40         1.55 o                         
   9  -6   7         13.42         15.44         2.50 o                         
  -9  -5   7          0.00         -1.00         1.00 o                         
  -8  -5   7         19.49         22.49         2.18 o                         
  -7  -5   7          6.30          7.20         1.18 o                         
  -6  -5   7          1.03          0.10         0.72 o                         
  -5  -5   7          2.25          1.68         0.76 o                         
  -4  -5   7         34.61         36.43         1.93 o                         
  -3  -5   7          7.83          9.13         1.05 o                         
  -2  -5   7         16.46         16.64         1.57 o                         
  -1  -5   7          3.31          2.09         0.64 o                         
   0  -5   7        905.47        901.82        12.61 o                         
   1  -5   7       1000.81        973.58        10.65 o                         
   2  -5   7          6.85         10.85         0.79 o                         
   3  -5   7         35.16         34.90         1.27 o                         
   4  -5   7          1.19          0.55         0.56 o                         
   5  -5   7          7.95          5.76         0.85 o                         
   6  -5   7          5.00          6.09         0.96 o                         
   7  -5   7          0.13          0.23         0.67 o                         
   8  -5   7          3.67          4.05         0.88 o                         
   9  -5   7          0.03          0.21         0.87 o                         
  10  -5   7          2.02         -0.28         1.66 o                         
  -9  -4   7          0.18          1.15         1.15 o                         
  -8  -4   7          2.09          1.84         1.19 o                         
  -7  -4   7          0.72          0.88         0.88 o                         
  -6  -4   7          0.19         -0.46         0.76 o                         
  -5  -4   7          1.02          0.72         0.81 o                         
  -4  -4   7         27.83         22.29         1.63 o                         
  -3  -4   7         68.54         64.52         2.38 o                         
  -2  -4   7         22.20         21.70         1.16 o                         
  -1  -4   7          6.42          7.17         0.69 o                         
   0  -4   7          7.71          7.94         0.70 o                         
   1  -4   7         67.85         74.18         1.58 o                         
   2  -4   7          3.72         25.37         1.64 o                         
   3  -4   7          1.52          1.47         0.46 o                         
   4  -4   7         48.37         46.46         1.72 o                         
   5  -4   7        129.63        124.68         2.86 o                         
   6  -4   7         16.19         15.17         1.31 o                         
   7  -4   7         94.53         97.14         2.47 o                         
   8  -4   7         12.74         11.78         1.15 o                         
   9  -4   7         25.38         31.11         1.98 o                         
  10  -4   7          6.43          5.10         1.29 o                         
 -10  -3   7          0.38          0.41         1.35 o                         
  -9  -3   7          3.35          2.85         1.31 o                         
  -8  -3   7         11.91         14.64         2.28 o                         
  -7  -3   7          0.59          0.37         0.71 o                         
  -6  -3   7          7.17          6.07         0.90 o                         
  -5  -3   7          0.17          1.92         0.94 o                         
  -4  -3   7         11.76         15.72         1.81 o                         
  -3  -3   7         89.54         91.93         2.52 o                         
  -2  -3   7         12.60         16.19         1.09 o                         
  -1  -3   7         86.41         79.33         1.92 o                         
   0  -3   7         34.91         32.18         1.12 o                         
   1  -3   7          3.87          7.60         0.57 o                         
   2  -3   7          0.80          4.60         0.58 o                         
   3  -3   7          0.11          0.16         0.34 o                         
   4  -3   7          0.10         -0.20         0.42 o                         
   5  -3   7         54.48         56.92         1.99 o                         
   6  -3   7         18.50         20.35         1.24 o                         
   7  -3   7         30.34         30.75         1.60 o                         
   8  -3   7         11.89         14.70         1.24 o                         
   9  -3   7          1.07          1.08         1.03 o                         
  10  -3   7          2.60          1.67         1.00 o                         
  11  -3   7          0.71          0.51         1.14 o                         
 -10  -2   7          0.21          0.14         1.46 o                         
  -9  -2   7          2.00          2.85         1.40 o                         
  -8  -2   7          0.33          0.62         0.99 o                         
  -7  -2   7         10.24          9.05         1.29 o                         
  -6  -2   7         49.14         51.22         2.22 o                         
  -5  -2   7        165.93        162.08         5.40 o                         
  -4  -2   7         20.39         22.49         1.28 o                         
  -3  -2   7          2.46          2.96         0.53 o                         
  -2  -2   7          5.53          3.27         1.07 o                         
  -1  -2   7         99.69        101.86         2.30 o                         
   0  -2   7         11.89         11.18         0.82 o                         
   1  -2   7          8.44         11.91         0.76 o                         
   2  -2   7          4.64          3.93         0.45 o                         
   3  -2   7        250.40        255.47         3.47 o                         
   4  -2   7        152.88        147.21         2.78 o                         
   5  -2   7          0.61          0.03         0.61 o                         
   6  -2   7         26.95         24.28         1.38 o                         
   7  -2   7         20.03         23.13         1.55 o                         
   8  -2   7         21.20         21.12         1.41 o                         
   9  -2   7          0.08         -0.53         0.92 o                         
  10  -2   7          1.22          1.69         0.97 o                         
  11  -2   7          0.37          0.33         1.09 o                         
 -10  -1   7          0.00         -0.01         1.44 o                         
  -9  -1   7          4.15          4.67         1.39 o                         
  -8  -1   7          0.68          0.04         0.90 o                         
  -7  -1   7          0.10         -0.49         0.79 o                         
  -6  -1   7         13.00         12.27         1.28 o                         
  -5  -1   7        200.63        211.78         4.15 o                         
  -4  -1   7          6.63          6.43         0.81 o                         
  -3  -1   7         14.18         17.22         1.26 o                         
  -2  -1   7          0.35          0.52         0.44 o                         
  -1  -1   7        289.27        283.18         4.24 o                         
   0  -1   7         36.07         36.97         1.46 o                         
   1  -1   7          0.96          1.03         0.58 o                         
   2  -1   7          0.27          2.22         1.02 o                         
   3  -1   7        286.23        280.28         3.73 o                         
   4  -1   7        130.88        123.09         2.84 o                         
   5  -1   7         68.69         66.82         2.00 o                         
   6  -1   7         20.58         22.26         1.24 o                         
   7  -1   7        378.86        371.67         5.98 o                         
   8  -1   7        369.62        365.13         6.07 o                         
   9  -1   7          0.42         -0.66         0.67 o                         
  10  -1   7          0.53          1.51         0.97 o                         
  11  -1   7          0.54          0.22         1.02 o                         
 -10   0   7          3.98          3.25         1.98 o                         
  -9   0   7          3.68          4.66         1.38 o                         
  -8   0   7          7.78          8.36         1.46 o                         
  -7   0   7          0.02         -0.23         1.16 o                         
  -6   0   7         10.81          9.89         1.11 o                         
  -5   0   7         71.28         69.75         2.31 o                         
  -4   0   7          0.07         -0.44         0.61 o                         
  -3   0   7          7.16          7.75         0.89 o                         
  -2   0   7          2.32          2.54         0.46 o                         
  -1   0   7         11.21         13.00         0.69 o                         
   0   0   7         26.59         26.89         0.88 o                         
   1   0   7          3.84          3.99         0.53 o                         
   2   0   7          2.51          8.54         0.93 o                         
   3   0   7         26.81         28.71         1.21 o                         
   4   0   7        260.73        257.83         3.94 o                         
   5   0   7         34.98         40.43         1.40 o                         
   6   0   7         21.53         18.76         0.98 o                         
   7   0   7          1.55          1.54         0.76 o                         
   8   0   7         16.72         19.00         1.73 o                         
   9   0   7          2.48          2.33         1.16 o                         
  10   0   7          1.02          1.90         1.00 o                         
  11   0   7          2.03          4.51         1.42 o                         
 -10   1   7          3.57          6.24         1.89 o                         
  -9   1   7          0.31          0.36         1.22 o                         
  -8   1   7          5.00          4.25         1.29 o                         
  -7   1   7         34.38         38.87         2.85 o                         
  -6   1   7         96.38         96.21         2.70 o                         
  -5   1   7        122.87        140.39         3.57 o                         
  -4   1   7          2.02          4.59         0.86 o                         
  -3   1   7          7.03          5.42         0.82 o                         
  -2   1   7         42.70         43.54         1.56 o                         
  -1   1   7        267.83        283.08         4.44 o                         
   0   1   7        120.73        126.35         2.39 o                         
   1   1   7         10.29         11.20         0.81 o                         
   2   1   7        262.38        256.37         3.84 o                         
   3   1   7        116.54        119.24         2.09 o                         
   4   1   7        202.52        203.97         3.52 o                         
   5   1   7          6.81          6.15         0.85 o                         
   6   1   7         62.82         65.06         1.73 o                         
   7   1   7        146.54        141.24         3.13 o                         
   8   1   7         25.76         25.26         1.69 o                         
   9   1   7          9.93         11.43         1.34 o                         
  10   1   7          0.10          0.34         0.95 o                         
  11   1   7          0.38          0.55         1.69 o                         
 -10   2   7          0.04          0.25         1.47 o                         
  -9   2   7          2.97          2.90         1.45 o                         
  -8   2   7          2.49          3.12         1.26 o                         
  -7   2   7          4.74          5.04         1.30 o                         
  -6   2   7          3.98          3.48         1.03 o                         
  -5   2   7         50.61         54.35         2.41 o                         
  -4   2   7         27.60         29.32         1.72 o                         
  -3   2   7          0.02         -0.29         0.58 o                         
  -2   2   7          1.95          1.03         0.47 o                         
  -1   2   7         10.13         12.93         0.87 o                         
   0   2   7         67.39         73.53         1.86 o                         
   1   2   7         35.92         42.20         1.74 o                         
   2   2   7        203.04        197.95         3.50 o                         
   3   2   7        206.16        202.40         3.60 o                         
   4   2   7          0.56          0.35         0.58 o                         
   5   2   7         57.64         55.91         1.85 o                         
   6   2   7        157.60        150.19         2.83 o                         
   7   2   7         11.99         13.93         1.08 o                         
   8   2   7         78.78         74.15         2.54 o                         
   9   2   7          1.97          3.25         0.90 o                         
  10   2   7          5.28          6.64         1.71 o                         
  11   2   7          9.54         11.93         1.93 o                         
  -9   3   7          5.12          7.54         1.74 o                         
  -8   3   7          2.13          1.70         1.33 o                         
  -7   3   7         19.46         18.03         1.95 o                         
  -6   3   7          1.52          0.49         1.02 o                         
  -5   3   7         79.77         81.60         2.85 o                         
  -4   3   7        205.59        211.85         4.23 o                         
  -3   3   7          2.71          1.99         0.55 o                         
  -2   3   7         37.97         36.45         1.15 o                         
  -1   3   7          3.76          2.82         0.58 o                         
   0   3   7          0.24          0.06         0.49 o                         
   1   3   7          3.56          5.31         0.81 o                         
   2   3   7         66.18         70.31         1.75 o                         
   3   3   7          0.05          0.38         0.43 o                         
   4   3   7         59.32         58.73         1.70 o                         
   5   3   7         20.87         18.85         1.27 o                         
   6   3   7         12.64         13.46         0.98 o                         
   7   3   7         51.55         43.71         1.90 o                         
   8   3   7          0.68          6.15         1.81 o                         
   9   3   7          2.62          2.14         1.09 o                         
  10   3   7         11.78         12.62         2.42 o                         
  11   3   7         13.08         19.83         2.05 o                         
  -9   4   7          0.01         -1.27         1.27 o                         
  -8   4   7          1.84         -0.55         0.99 o                         
  -7   4   7         20.18         18.31         2.40 o                         
  -6   4   7          5.31          5.10         1.10 o                         
  -5   4   7         10.04         11.30         1.43 o                         
  -4   4   7          3.71          4.71         0.90 o                         
  -3   4   7        143.92        142.22         3.03 o                         
  -2   4   7          3.17          3.08         0.51 o                         
  -1   4   7          7.97          8.59         0.82 o                         
   0   4   7          2.14          2.83         0.60 o                         
   1   4   7          1.09          0.47         0.57 o                         
   2   4   7        143.89        140.95         2.77 o                         
   3   4   7         53.76         56.42         2.37 o                         
   4   4   7         21.31         23.68         1.30 o                         
   5   4   7         60.57         61.68         2.02 o                         
   6   4   7          0.00         -0.07         0.51 o                         
   7   4   7         35.01         34.29         2.14 o                         
   8   4   7          0.79         -0.15         0.92 o                         
   9   4   7          9.07          9.81         1.73 o                         
  10   4   7          4.34          2.58         1.44 o                         
  11   4   7          6.97          6.65         1.72 o                         
  -9   5   7          0.67         -0.31         1.40 o                         
  -8   5   7          5.39          4.40         1.38 o                         
  -7   5   7          0.00          0.70         1.04 o                         
  -6   5   7          5.83          7.75         1.52 o                         
  -5   5   7          0.15         -0.07         0.79 o                         
  -4   5   7          3.43          2.37         0.76 o                         
  -3   5   7         50.73         49.17         1.80 o                         
  -2   5   7         47.87         50.14         1.89 o                         
  -1   5   7         12.53         12.53         1.26 o                         
   0   5   7         21.05         18.75         1.09 o                         
   1   5   7        465.03        446.53         6.40 o                         
   2   5   7        895.07        892.87        12.24 o                         
   3   5   7          0.04          0.16         0.59 o                         
   4   5   7          2.73          1.96         0.62 o                         
   5   5   7          1.06         -0.59         0.59 o                         
   6   5   7         55.42         53.06         2.25 o                         
   7   5   7         20.62         19.72         1.44 o                         
   8   5   7          0.04         -0.85         0.85 o                         
   9   5   7         17.09         17.99         2.05 o                         
  10   5   7         15.49         17.97         2.16 o                         
  11   5   7          0.02         -0.20         1.41 o                         
  -8   6   7          3.01          3.54         1.35 o                         
  -7   6   7          0.01         -0.09         1.58 o                         
  -6   6   7          5.75         10.37         1.54 o                         
  -5   6   7          0.08          2.24         0.98 o                         
  -4   6   7          4.62          5.71         0.98 o                         
  -3   6   7          1.79          1.77         0.68 o                         
  -2   6   7         49.68         44.59         1.59 o                         
  -1   6   7         18.41         15.74         1.20 o                         
   0   6   7          6.81          7.20         0.80 o                         
   1   6   7         54.69         65.87         5.04 o                         
   2   6   7        222.57        217.19         4.11 o                         
   3   6   7         70.24         73.34         2.18 o                         
   4   6   7          1.40          3.39         0.76 o                         
   5   6   7         25.51         26.20         2.31 o                         
   6   6   7         14.90         14.78         1.57 o                         
   7   6   7          5.27          4.23         0.98 o                         
   8   6   7          0.01         -0.37         0.98 o                         
   9   6   7          1.29          0.58         1.15 o                         
  10   6   7          5.31          4.49         1.65 o                         
  -8   7   7          1.04         -0.08         1.27 o                         
  -7   7   7          1.90          0.69         1.41 o                         
  -6   7   7          2.72          4.09         1.53 o                         
  -5   7   7          3.46          4.67         1.42 o                         
  -4   7   7          0.37         -0.83         0.83 o                         
  -3   7   7          4.64          3.54         0.88 o                         
  -2   7   7         54.82         44.99         1.73 o                         
  -1   7   7          3.82          2.11         0.70 o                         
   0   7   7          0.01          1.07         0.62 o                         
   1   7   7          3.32          4.73         0.77 o                         
   2   7   7         28.69         25.81         1.53 o                         
   3   7   7        154.93        165.03         4.39 o                         
   4   7   7          0.08         -0.15         0.80 o                         
   5   7   7          0.00         -0.72         0.84 o                         
   6   7   7         11.01         10.63         1.46 o                         
   7   7   7          4.25          3.03         1.16 o                         
   8   7   7          0.32          0.27         1.03 o                         
   9   7   7          0.06         -1.35         1.35 o                         
  10   7   7          0.37          0.76         1.40 o                         
  -7   8   7          4.47          3.50         1.36 o                         
  -6   8   7          0.90          0.37         1.28 o                         
  -5   8   7          1.45          0.85         1.07 o                         
  -4   8   7          9.12          8.63         1.50 o                         
  -3   8   7          5.38          3.65         1.03 o                         
  -2   8   7          0.27          0.02         0.69 o                         
  -1   8   7         23.02         22.65         1.50 o                         
   0   8   7         13.96         14.73         1.27 o                         
   1   8   7          0.00          1.84         0.85 o                         
   2   8   7         11.62         15.40         1.93 o                         
   3   8   7          0.91          2.53         1.07 o                         
   4   8   7         42.82         53.75         2.80 o                         
   5   8   7          4.08          3.74         1.19 o                         
   6   8   7          1.24          0.95         0.99 o                         
   7   8   7          3.05          0.44         1.11 o                         
   8   8   7          0.05          1.03         1.50 o                         
   9   8   7          0.39          1.75         1.46 o                         
  -6   9   7          6.33          8.25         1.65 o                         
  -5   9   7         64.50         71.50         3.56 o                         
  -4   9   7         67.42         73.51         4.10 o                         
  -3   9   7          3.19          2.03         1.11 o                         
  -2   9   7          3.33          1.71         0.97 o                         
  -1   9   7          9.95          8.24         1.09 o                         
   0   9   7          1.23          0.93         0.77 o                         
   1   9   7          2.06          3.90         0.90 o                         
   2   9   7          1.15          1.63         1.00 o                         
   3   9   7          3.53          3.39         1.20 o                         
   4   9   7         19.36         21.26         1.92 o                         
   5   9   7          9.30         11.62         1.61 o                         
   6   9   7          1.73          1.92         1.17 o                         
   7   9   7          1.25         -0.82         1.23 o                         
   8   9   7         22.20         24.92         2.83 o                         
   9   9   7         55.74         65.33         4.41 o                         
  -5  10   7         16.61         11.39         2.58 o                         
  -4  10   7         19.35         22.50         2.12 o                         
  -3  10   7          0.18         -0.90         1.12 o                         
  -2  10   7          1.37          0.83         1.06 o                         
  -1  10   7         10.95         11.09         1.32 o                         
   0  10   7         19.20         20.98         1.59 o                         
   1  10   7          3.02          4.14         0.96 o                         
   2  10   7          4.22          5.43         1.01 o                         
   3  10   7          0.00         -1.04         1.04 o                         
   4  10   7          4.06          1.33         1.29 o                         
   5  10   7          7.20          6.00         1.41 o                         
   6  10   7          3.91          3.71         1.36 o                         
   7  10   7         12.06         15.94         2.71 o                         
   8  10   7         23.88         25.55         3.02 o                         
  -4  11   7          0.00         -0.52         1.83 o                         
  -3  11   7          0.06          0.00         1.66 o                         
  -2  11   7          0.13         -1.49         1.49 o                         
  -1  11   7          0.00         -0.67         1.28 o                         
   0  11   7          5.93          3.52         1.23 o                         
   1  11   7          5.59          4.36         1.32 o                         
   2  11   7          0.61          0.48         0.91 o                         
   3  11   7          0.42         -0.82         1.11 o                         
   4  11   7          2.53          4.15         1.46 o                         
   5  11   7          5.73          6.59         1.55 o                         
   6  11   7         12.17         17.50         2.12 o                         
   7  11   7          0.03          0.41         1.31 o                         
  -2  12   7          5.78          8.76         2.72 o                         
  -1  12   7          1.39          4.75         1.92 o                         
   0  12   7          0.33         -0.59         1.53 o                         
   1  12   7          0.25          0.84         1.71 o                         
   2  12   7          0.04          1.93         1.81 o                         
   3  12   7          2.30          3.12         1.91 o                         
   4  12   7          1.15         -1.14         1.92 o                         
   5  12   7          1.57          1.12         1.72 o                         
  -2 -11   8          3.96          3.33         1.80 o                         
  -1 -11   8          1.10          0.21         1.13 o                         
   0 -11   8          1.95          2.90         1.17 o                         
   1 -11   8          4.14          4.89         1.32 o                         
   2 -11   8          0.50          0.25         0.91 o                         
  -4 -10   8          0.82          2.85         1.42 o                         
  -3 -10   8          0.08          1.44         1.26 o                         
  -2 -10   8          5.52          8.71         2.43 o                         
  -1 -10   8          1.06          2.87         1.28 o                         
   0 -10   8          1.74          0.93         1.06 o                         
   1 -10   8          0.18         -0.18         0.96 o                         
   2 -10   8          0.10         -0.99         0.99 o                         
   3 -10   8          1.82          1.46         1.95 o                         
   4 -10   8          4.34          3.88         1.50 o                         
   5 -10   8          3.21          5.62         1.46 o                         
  -6  -9   8          1.25         -1.38         1.38 o                         
  -5  -9   8          0.93         -0.40         1.22 o                         
  -4  -9   8          2.21          2.02         1.38 o                         
  -3  -9   8          0.10          0.25         1.08 o                         
  -2  -9   8         22.24         26.94         2.33 o                         
  -1  -9   8          6.16         11.41         1.68 o                         
   0  -9   8          1.89          2.74         1.10 o                         
   1  -9   8          0.15          0.77         1.05 o                         
   2  -9   8          0.01         -1.01         1.01 o                         
   3  -9   8          1.91          1.86         1.10 o                         
   4  -9   8          5.00          5.85         2.00 o                         
   5  -9   8          0.03         -1.03         1.05 o                         
   6  -9   8          0.02         -1.03         1.10 o                         
  -6  -8   8          0.89          1.13         1.36 o                         
  -5  -8   8          0.86          0.79         1.32 o                         
  -4  -8   8          0.49         -1.10         1.10 o                         
  -3  -8   8          0.66         -0.55         1.07 o                         
  -2  -8   8          0.61         -0.51         0.94 o                         
  -1  -8   8         10.72          9.07         1.73 o                         
   0  -8   8         60.92         55.46         2.88 o                         
   1  -8   8         13.46         12.33         1.57 o                         
   2  -8   8          4.61          4.38         1.06 o                         
   3  -8   8          1.39          1.01         0.88 o                         
   4  -8   8         14.40         14.44         1.89 o                         
   5  -8   8         22.88         23.73         2.19 o                         
   6  -8   8          0.19         -0.17         1.08 o                         
   7  -8   8          0.46          1.49         1.25 o                         
  -7  -7   8          0.64          1.95         0.95 o                         
  -6  -7   8          1.44         -0.34         0.80 o                         
  -5  -7   8          3.21          2.53         0.87 o                         
  -4  -7   8          4.94          4.76         0.97 o                         
  -3  -7   8          0.14          0.38         0.64 o                         
  -2  -7   8          0.84         -0.02         0.83 o                         
  -1  -7   8          0.39         -0.24         0.94 o                         
   0  -7   8         55.70         58.40         3.02 o                         
   1  -7   8         60.80         57.84         2.88 o                         
   2  -7   8          0.01          0.38         0.93 o                         
   3  -7   8          1.93          4.23         1.02 o                         
   4  -7   8         17.67         18.15         1.84 o                         
   5  -7   8          4.07          3.44         1.22 o                         
   6  -7   8          0.13          0.13         1.10 o                         
   7  -7   8          1.66          2.37         1.25 o                         
   8  -7   8          0.10         -1.25         1.37 o                         
  -8  -6   8          1.37          3.45         1.34 o                         
  -7  -6   8          0.51          0.80         1.13 o                         
  -6  -6   8          3.23          2.64         0.93 o                         
  -5  -6   8         21.91         24.89         1.86 o                         
  -4  -6   8         12.66         11.34         1.21 o                         
  -3  -6   8          3.83          3.48         1.06 o                         
  -2  -6   8          0.01          0.14         0.70 o                         
  -1  -6   8          4.17          4.09         0.83 o                         
   0  -6   8         17.44         13.91         1.19 o                         
   1  -6   8        327.32        320.81         5.05 o                         
   2  -6   8          9.78         10.06         0.80 o                         
   3  -6   8          2.46          0.86         0.52 o                         
   4  -6   8          9.13          7.93         1.07 o                         
   5  -6   8         13.65         13.69         1.68 o                         
   6  -6   8          8.12          5.06         1.32 o                         
   7  -6   8          2.39          2.58         1.25 o                         
   8  -6   8          0.28          1.93         1.53 o                         
   9  -6   8          0.59          0.11         2.40 o                         
  -8  -5   8         25.08         29.86         2.21 o                         
  -7  -5   8          8.54         11.98         1.33 o                         
  -6  -5   8          0.29         -0.05         0.77 o                         
  -5  -5   8          0.02         -0.74         0.74 o                         
  -4  -5   8          1.64          1.80         0.88 o                         
  -3  -5   8          2.48          2.07         0.80 o                         
  -2  -5   8          1.36          1.12         0.74 o                         
  -1  -5   8          2.98          3.29         0.75 o                         
   0  -5   8         52.04         51.41         2.06 o                         
   1  -5   8         25.71         26.46         1.21 o                         
   2  -5   8          9.07          9.94         0.79 o                         
   3  -5   8          4.07          3.70         0.70 o                         
   4  -5   8          2.56          2.11         0.68 o                         
   5  -5   8         26.66         25.19         1.60 o                         
   6  -5   8         12.12          8.53         1.08 o                         
   7  -5   8          3.22          4.47         1.00 o                         
   8  -5   8          3.86          4.54         1.06 o                         
   9  -5   8          6.04          5.59         1.97 o                         
  -9  -4   8          1.01          0.12         1.48 o                         
  -8  -4   8         10.95         13.53         1.75 o                         
  -7  -4   8         14.55         16.18         1.56 o                         
  -6  -4   8          0.21         -0.01         0.81 o                         
  -5  -4   8          0.07          0.36         0.86 o                         
  -4  -4   8         29.30         27.22         1.92 o                         
  -3  -4   8         32.39         33.16         2.47 o                         
  -2  -4   8          0.30         -0.57         0.57 o                         
  -1  -4   8         21.63         19.59         1.34 o                         
   0  -4   8         38.21         38.11         1.51 o                         
   1  -4   8         19.61         24.76         1.12 o                         
   2  -4   8          0.92          0.36         0.59 o                         
   3  -4   8          0.17         -0.45         0.45 o                         
   4  -4   8          0.07         -0.49         0.49 o                         
   5  -4   8         14.74         16.99         1.24 o                         
   6  -4   8         24.75         22.87         1.92 o                         
   7  -4   8         34.39         37.16         1.96 o                         
   8  -4   8         14.22         12.53         1.15 o                         
   9  -4   8         18.27         20.49         1.67 o                         
  10  -4   8         10.58         14.46         1.84 o                         
  -9  -3   8          0.02         -0.55         1.40 o                         
  -8  -3   8         16.97         19.95         2.57 o                         
  -7  -3   8          6.24          4.89         1.16 o                         
  -6  -3   8          5.54          7.28         1.33 o                         
  -5  -3   8          6.28          5.35         1.22 o                         
  -4  -3   8          5.42          5.63         1.12 o                         
  -3  -3   8         28.03         30.30         2.35 o                         
  -2  -3   8          9.28         10.33         1.22 o                         
  -1  -3   8         22.87         24.04         1.43 o                         
   0  -3   8          0.70          0.13         0.44 o                         
   1  -3   8        147.07        140.16         2.31 o                         
   2  -3   8          6.49          9.46         1.83 o                         
   3  -3   8          5.33          7.32         0.66 o                         
   4  -3   8         19.43         18.66         1.23 o                         
   5  -3   8         10.39         10.49         1.02 o                         
   6  -3   8         11.00         11.02         1.20 o                         
   7  -3   8          8.85          8.94         1.13 o                         
   8  -3   8         28.94         32.16         1.68 o                         
   9  -3   8          0.07          0.34         0.85 o                         
  10  -3   8          7.77          9.21         1.38 o                         
  -9  -2   8          0.88         -0.44         1.36 o                         
  -8  -2   8          0.54          0.58         1.11 o                         
  -7  -2   8          7.19          5.12         1.28 o                         
  -6  -2   8          4.49          3.13         1.18 o                         
  -5  -2   8         19.04         18.78         1.56 o                         
  -4  -2   8          2.58          1.84         0.73 o                         
  -3  -2   8         29.30         28.92         1.89 o                         
  -2  -2   8         53.52         52.33         2.44 o                         
  -1  -2   8         11.81         10.95         0.89 o                         
   0  -2   8          0.11          0.07         0.51 o                         
   1  -2   8          3.49          6.95         0.68 o                         
   2  -2   8        102.12         99.96         2.11 o                         
   3  -2   8         32.44         31.79         1.45 o                         
   4  -2   8          8.59          8.58         1.04 o                         
   5  -2   8          5.12          3.36         0.81 o                         
   6  -2   8          4.89          7.95         1.07 o                         
   7  -2   8          2.15          3.40         0.84 o                         
   8  -2   8         20.00         17.89         1.30 o                         
   9  -2   8          0.17          0.16         0.84 o                         
  10  -2   8          1.81          2.32         1.13 o                         
  -9  -1   8          5.67          9.60         1.93 o                         
  -8  -1   8          0.41         -1.20         1.20 o                         
  -7  -1   8          1.86         -0.63         1.16 o                         
  -6  -1   8          5.00          3.21         0.99 o                         
  -5  -1   8         11.34         10.49         1.21 o                         
  -4  -1   8          1.04          1.69         0.76 o                         
  -3  -1   8          0.45         -0.45         0.45 o                         
  -2  -1   8          0.28          0.61         0.54 o                         
  -1  -1   8        279.01        298.82         4.45 o                         
   0  -1   8         80.17         82.65         2.13 o                         
   1  -1   8         45.02         50.91         1.92 o                         
   2  -1   8         12.13         12.10         0.71 o                         
   3  -1   8          1.60          2.27         0.44 o                         
   4  -1   8         24.11         22.11         1.26 o                         
   5  -1   8         10.25         12.18         1.06 o                         
   6  -1   8          1.56          1.11         0.69 o                         
   7  -1   8          0.99          0.58         0.69 o                         
   8  -1   8         34.31         35.00         1.74 o                         
   9  -1   8          3.77          2.97         0.86 o                         
  10  -1   8          0.02         -0.83         0.83 o                         
  11  -1   8          0.68          0.27         1.13 o                         
  -9   0   8          2.36          3.28         1.63 o                         
  -8   0   8          0.74         -1.04         1.04 o                         
  -7   0   8          3.02          4.49         1.43 o                         
  -6   0   8         44.22         44.69         2.30 o                         
  -5   0   8        559.92        594.25        10.00 o                         
  -4   0   8         31.25         37.43         1.91 o                         
  -3   0   8          1.81          0.09         0.60 o                         
  -2   0   8          3.19          4.60         0.72 o                         
  -1   0   8         22.03         31.82         1.01 o                         
   0   0   8        257.98        264.63         4.20 o                         
   1   0   8          5.22          5.30         0.64 o                         
   2   0   8         18.30         23.43         1.05 o                         
   3   0   8        187.70        182.96         2.66 o                         
   4   0   8        163.91        166.74         3.38 o                         
   5   0   8          2.38          2.02         0.64 o                         
   6   0   8          1.85          2.37         0.73 o                         
   7   0   8         11.95         13.86         1.11 o                         
   8   0   8         35.79         40.40         1.87 o                         
   9   0   8          0.37          0.66         0.78 o                         
  10   0   8          1.55          1.34         0.90 o                         
  11   0   8          3.61          2.42         1.24 o                         
  -9   1   8          1.56          0.38         1.41 o                         
  -8   1   8          0.23         -1.04         1.04 o                         
  -7   1   8          0.39          0.84         1.31 o                         
  -6   1   8         10.64         10.61         1.30 o                         
  -5   1   8          0.14          1.12         0.84 o                         
  -4   1   8         28.90         31.89         1.82 o                         
  -3   1   8          0.37          1.27         0.67 o                         
  -2   1   8          6.80          6.41         0.57 o                         
  -1   1   8        145.52        165.50         3.10 o                         
   0   1   8        217.63        215.83         3.39 o                         
   1   1   8         28.79         33.94         1.42 o                         
   2   1   8          0.04         -0.14         0.49 o                         
   3   1   8          0.35          0.04         0.35 o                         
   4   1   8        120.26        121.07         3.57 o                         
   5   1   8          0.01         -0.52         0.55 o                         
   6   1   8          1.79          0.55         0.61 o                         
   7   1   8         19.00         19.96         1.42 o                         
   8   1   8        141.30        152.64         3.51 o                         
   9   1   8          6.04          6.94         1.12 o                         
  10   1   8          1.79          1.46         0.98 o                         
  11   1   8          0.38          0.07         1.35 o                         
  -9   2   8          2.47          0.82         1.59 o                         
  -8   2   8          0.23         -1.12         1.12 o                         
  -7   2   8          0.55          0.87         1.32 o                         
  -6   2   8          0.03          0.12         1.06 o                         
  -5   2   8         52.39         52.80         2.50 o                         
  -4   2   8         19.79         20.63         1.54 o                         
  -3   2   8          2.32          1.76         0.87 o                         
  -2   2   8          0.37         -0.06         0.53 o                         
  -1   2   8         25.00         21.53         1.20 o                         
   0   2   8         17.40         12.93         0.98 o                         
   1   2   8          6.21          5.54         1.37 o                         
   2   2   8         11.54         10.45         1.06 o                         
   3   2   8          8.99          9.32         0.67 o                         
   4   2   8          0.08          0.15         0.55 o                         
   5   2   8         11.88          8.89         1.08 o                         
   6   2   8          5.03          5.71         0.97 o                         
   7   2   8         37.75         40.22         2.04 o                         
   8   2   8         26.82         28.48         1.72 o                         
   9   2   8          0.01         -0.29         0.80 o                         
  10   2   8          3.84          3.95         1.33 o                         
  11   2   8          7.23          5.34         1.73 o                         
  -9   3   8          2.40          4.76         1.67 o                         
  -8   3   8          3.12          3.56         1.36 o                         
  -7   3   8          5.27          5.94         1.71 o                         
  -6   3   8         17.84         18.69         1.91 o                         
  -5   3   8          3.70          2.58         0.88 o                         
  -4   3   8         41.52         44.70         1.83 o                         
  -3   3   8          6.05          7.61         1.11 o                         
  -2   3   8         14.69         14.87         1.09 o                         
  -1   3   8          2.02          2.39         0.62 o                         
   0   3   8          4.06          4.49         0.75 o                         
   1   3   8          0.04         -0.59         0.63 o                         
   2   3   8          7.11          7.51         0.97 o                         
   3   3   8          4.81          5.06         0.58 o                         
   4   3   8         10.26          7.81         1.02 o                         
   5   3   8          5.03          3.89         0.74 o                         
   6   3   8         40.35         38.00         2.11 o                         
   7   3   8         14.85         14.68         1.26 o                         
   8   3   8          0.19          1.54         0.89 o                         
   9   3   8          0.78          1.14         1.22 o                         
  10   3   8          6.23          9.57         1.80 o                         
  11   3   8          3.99          7.83         1.85 o                         
  -8   4   8          1.27          1.48         1.60 o                         
  -7   4   8          0.02          0.58         1.17 o                         
  -6   4   8          0.00         -0.96         0.96 o                         
  -5   4   8         22.49         24.75         2.12 o                         
  -4   4   8          2.04          1.31         0.91 o                         
  -3   4   8         13.97         15.59         1.38 o                         
  -2   4   8          1.22          2.25         0.67 o                         
  -1   4   8          8.40          7.37         0.89 o                         
   0   4   8         22.37         24.70         1.38 o                         
   1   4   8         50.28         47.77         2.09 o                         
   2   4   8        723.22        710.58        11.38 o                         
   3   4   8        169.65        172.17         3.90 o                         
   4   4   8         25.85         25.26         1.59 o                         
   5   4   8          6.21          7.98         0.93 o                         
   6   4   8          0.15         -0.65         0.65 o                         
   7   4   8          7.88          4.59         1.17 o                         
   8   4   8          1.94          3.78         1.17 o                         
   9   4   8          0.41         -1.09         1.09 o                         
  10   4   8         15.27         19.03         2.25 o                         
  11   4   8          2.08          1.18         1.51 o                         
  -8   5   8          0.02          1.50         1.48 o                         
  -7   5   8         13.67         10.73         2.05 o                         
  -6   5   8          0.17         -0.30         1.14 o                         
  -5   5   8          0.01         -0.68         1.03 o                         
  -4   5   8          0.39          0.11         1.15 o                         
  -3   5   8         17.54         14.57         1.54 o                         
  -2   5   8         23.34         22.43         1.38 o                         
  -1   5   8          7.85          9.67         0.98 o                         
   0   5   8          0.01         -0.05         0.68 o                         
   1   5   8        227.17        234.05         4.47 o                         
   2   5   8         58.05         57.72         2.29 o                         
   3   5   8        169.55        166.65         3.51 o                         
   4   5   8         46.80         51.21         2.25 o                         
   5   5   8          1.38          0.34         0.72 o                         
   6   5   8         27.32         24.15         2.87 o                         
   7   5   8         31.90         29.93         2.74 o                         
   8   5   8          6.44          5.32         1.41 o                         
   9   5   8          0.12         -0.19         1.35 o                         
  10   5   8          3.59          4.38         1.61 o                         
  -8   6   8          0.00         -0.23         1.26 o                         
  -7   6   8         19.78         23.83         2.67 o                         
  -6   6   8         16.17         15.02         2.22 o                         
  -5   6   8          0.13         -1.13         1.13 o                         
  -4   6   8          3.36          4.03         1.19 o                         
  -3   6   8          1.71         -0.12         0.79 o                         
  -2   6   8          1.29          1.44         0.71 o                         
  -1   6   8          8.39          6.12         1.04 o                         
   0   6   8          1.60          2.63         0.97 o                         
   1   6   8          6.73          4.95         0.90 o                         
   2   6   8        174.80        178.95         4.04 o                         
   3   6   8         25.88         22.91         1.51 o                         
   4   6   8          0.13          1.06         0.91 o                         
   5   6   8          7.29          3.91         1.35 o                         
   6   6   8         41.99         50.25         2.79 o                         
   7   6   8          0.14          3.08         1.39 o                         
   8   6   8          3.46          2.44         1.46 o                         
   9   6   8          0.28         -1.20         1.25 o                         
  10   6   8          7.72         11.61         1.99 o                         
  -7   7   8          0.05          0.02         1.52 o                         
  -6   7   8          6.78          8.10         2.36 o                         
  -5   7   8          0.06          0.39         1.36 o                         
  -4   7   8          7.72          9.09         1.67 o                         
  -3   7   8          0.01          1.39         1.01 o                         
  -2   7   8         16.28         13.24         1.20 o                         
  -1   7   8         18.22         16.10         1.35 o                         
   0   7   8          6.75          7.34         1.01 o                         
   1   7   8         10.97         20.69         1.32 o                         
   2   7   8         18.32         20.81         1.49 o                         
   3   7   8          9.07          9.12         1.36 o                         
   4   7   8         10.18          7.90         1.32 o                         
   5   7   8          3.10          3.12         1.53 o                         
   6   7   8          7.43          7.50         1.43 o                         
   7   7   8          2.48         -0.01         1.07 o                         
   8   7   8          1.31          2.49         1.61 o                         
   9   7   8          0.66         -1.18         1.79 o                         
  10   7   8          0.11          1.10         1.61 o                         
  -6   8   8          0.00         -1.44         1.73 o                         
  -5   8   8         15.25         15.57         2.09 o                         
  -4   8   8          7.45          5.22         1.39 o                         
  -3   8   8          0.99          0.54         1.04 o                         
  -2   8   8          0.06          0.93         0.92 o                         
  -1   8   8         13.75         13.72         1.63 o                         
   0   8   8          0.02         -0.57         0.72 o                         
   1   8   8          0.93          2.67         0.88 o                         
   2   8   8         14.75         12.34         1.54 o                         
   3   8   8          0.00         -0.88         0.88 o                         
   4   8   8          1.25          0.49         1.02 o                         
   5   8   8         10.74          8.40         1.50 o                         
   6   8   8          4.99          5.14         1.50 o                         
   7   8   8          3.59          2.53         1.29 o                         
   8   8   8          4.91          4.40         3.03 o                         
   9   8   8         14.43         21.95         3.31 o                         
  -5   9   8          6.51          7.77         1.60 o                         
  -4   9   8         43.18         43.73         2.89 o                         
  -3   9   8          0.04         -0.96         0.96 o                         
  -2   9   8          4.58          5.11         1.31 o                         
  -1   9   8          1.31          0.77         0.86 o                         
   0   9   8         23.32         22.25         1.59 o                         
   1   9   8          0.51          0.00         0.79 o                         
   2   9   8          0.05          0.17         0.84 o                         
   3   9   8          0.70          0.50         1.05 o                         
   4   9   8          6.84          6.48         1.42 o                         
   5   9   8          3.49          4.71         1.36 o                         
   6   9   8          3.95          4.83         1.48 o                         
   7   9   8          0.02          0.79         1.45 o                         
   8   9   8         18.93         23.60         2.85 o                         
  -4  10   8          0.40         -0.01         1.25 o                         
  -3  10   8          0.37          1.70         1.24 o                         
  -2  10   8          0.02          0.65         1.09 o                         
  -1  10   8          1.53          0.15         0.87 o                         
   0  10   8         26.41         26.10         1.81 o                         
   1  10   8         18.57         19.99         1.58 o                         
   2  10   8          1.10          0.69         0.86 o                         
   3  10   8          0.64          0.39         1.22 o                         
   4  10   8          2.93          0.80         1.20 o                         
   5  10   8          1.04          0.72         1.28 o                         
   6  10   8          1.44          3.33         1.38 o                         
   7  10   8          0.00         -1.24         1.24 o                         
  -3  11   8          1.67          5.40         2.17 o                         
  -2  11   8          0.16          0.19         1.91 o                         
  -1  11   8          1.09         -0.77         1.38 o                         
   0  11   8          2.60         -0.06         0.96 o                         
   1  11   8          2.25          3.06         1.03 o                         
   2  11   8          4.55          5.78         1.41 o                         
   3  11   8          0.05         -0.36         1.18 o                         
   4  11   8          4.59          1.81         1.35 o                         
   5  11   8          5.60          2.57         1.38 o                         
   6  11   8          0.50          0.43         1.43 o                         
  -1  12   8          1.10         -0.63         1.85 o                         
   0  12   8          0.23          0.94         1.79 o                         
   1  12   8          0.62         -1.03         1.64 o                         
   2  12   8          0.28          1.85         1.88 o                         
   3  12   8          0.18          0.73         1.89 o                         
   4  12   8          0.85         -1.75         1.75 o                         
  -2 -10   9          0.08          1.06         1.24 o                         
  -1 -10   9          9.43         10.41         1.71 o                         
   0 -10   9          5.43          5.01         1.42 o                         
   1 -10   9          1.12         -0.39         1.08 o                         
   2 -10   9          1.47         -0.57         1.34 o                         
   3 -10   9          4.54          2.55         1.42 o                         
  -4  -9   9          0.64          1.61         1.42 o                         
  -3  -9   9          1.24          0.37         1.30 o                         
  -2  -9   9          1.48          3.24         1.36 o                         
  -1  -9   9          5.83          4.38         1.38 o                         
   0  -9   9          1.55          1.12         1.60 o                         
   1  -9   9          0.60         -0.18         0.99 o                         
   2  -9   9          3.31          3.56         1.29 o                         
   3  -9   9          9.60         10.82         1.73 o                         
   4  -9   9          0.40          0.62         1.22 o                         
   5  -9   9          0.34         -1.23         1.23 o                         
  -5  -8   9          0.87          1.36         1.46 o                         
  -4  -8   9          2.10          1.97         1.61 o                         
  -3  -8   9          2.67          2.89         1.39 o                         
  -2  -8   9          0.72          0.41         1.09 o                         
  -1  -8   9          0.28         -0.57         1.17 o                         
   0  -8   9         37.24         31.32         2.38 o                         
   1  -8   9         17.79         11.31         1.68 o                         
   2  -8   9          9.13         12.04         1.95 o                         
   3  -8   9         11.60         12.98         1.76 o                         
   4  -8   9          0.10         -1.19         1.19 o                         
   5  -8   9          0.51          0.14         1.14 o                         
   6  -8   9          0.61          0.77         1.31 o                         
  -6  -7   9          4.51          2.96         1.28 o                         
  -5  -7   9          0.18         -0.13         1.23 o                         
  -4  -7   9          4.45          7.23         1.74 o                         
  -3  -7   9          3.18          2.07         1.19 o                         
  -2  -7   9          4.48          4.38         1.64 o                         
  -1  -7   9          0.91          1.26         1.02 o                         
   0  -7   9        118.67        102.17         3.80 o                         
   1  -7   9         68.90         54.80         3.90 o                         
   2  -7   9          3.27          2.08         0.93 o                         
   3  -7   9         11.21         12.72         1.68 o                         
   4  -7   9          0.01         -0.38         1.07 o                         
   5  -7   9         11.53         15.81         1.93 o                         
   6  -7   9          8.03          6.63         1.61 o                         
   7  -7   9         10.58         13.89         2.11 o                         
  -7  -6   9          8.18          8.02         1.28 o                         
  -6  -6   9          0.46         -1.11         1.11 o                         
  -5  -6   9          0.37         -0.17         0.78 o                         
  -4  -6   9          0.00         -0.84         0.84 o                         
  -3  -6   9          2.68          1.86         0.89 o                         
  -2  -6   9          0.07         -0.69         0.69 o                         
  -1  -6   9          0.00         -0.64         0.64 o                         
   0  -6   9          0.25          0.31         0.71 o                         
   1  -6   9          0.74         -0.27         0.65 o                         
   2  -6   9         13.89         10.75         0.99 o                         
   3  -6   9          1.28         -0.12         0.85 o                         
   4  -6   9          1.53          0.92         1.03 o                         
   5  -6   9          9.33         12.45         1.78 o                         
   6  -6   9          5.22          7.37         1.48 o                         
   7  -6   9         11.79          8.71         1.71 o                         
   8  -6   9          0.37          1.37         1.67 o                         
  -7  -5   9          3.45          2.05         1.04 o                         
  -6  -5   9          2.53          2.11         0.99 o                         
  -5  -5   9          1.79          1.08         0.95 o                         
  -4  -5   9         37.55         38.93         2.26 o                         
  -3  -5   9        105.87         98.08         3.33 o                         
  -2  -5   9          0.04         -0.37         0.72 o                         
  -1  -5   9          9.05          8.56         1.05 o                         
   0  -5   9          1.55          0.94         0.86 o                         
   1  -5   9          5.68          5.57         0.79 o                         
   2  -5   9          0.03          0.03         0.55 o                         
   3  -5   9          2.09          2.30         0.64 o                         
   4  -5   9          6.17          4.43         0.91 o                         
   5  -5   9         11.81          9.21         1.51 o                         
   6  -5   9          0.02          0.22         0.80 o                         
   7  -5   9          3.05          3.28         1.17 o                         
   8  -5   9          1.21          1.12         1.26 o                         
   9  -5   9          3.16          3.71         1.83 o                         
  -8  -4   9          1.73          1.51         1.32 o                         
  -7  -4   9          0.20          0.12         1.19 o                         
  -6  -4   9          0.57          0.09         0.94 o                         
  -5  -4   9          0.06         -0.31         0.97 o                         
  -4  -4   9          0.08          0.50         0.97 o                         
  -3  -4   9         21.83         25.15         1.77 o                         
  -2  -4   9          3.12          2.53         0.85 o                         
  -1  -4   9          0.49         -0.21         0.71 o                         
   0  -4   9          0.21          0.14         0.60 o                         
   1  -4   9        190.62        190.41         3.65 o                         
   2  -4   9         85.62         80.62         1.99 o                         
   3  -4   9         40.71         42.79         1.74 o                         
   4  -4   9         26.75         22.22         1.56 o                         
   5  -4   9          2.82          3.54         0.96 o                         
   6  -4   9          4.54          2.81         0.96 o                         
   7  -4   9         52.95         54.98         2.68 o                         
   8  -4   9         32.25         37.87         2.33 o                         
   9  -4   9          6.42          5.48         1.44 o                         
  -8  -3   9          3.57          6.69         1.58 o                         
  -7  -3   9          0.32         -1.09         1.09 o                         
  -6  -3   9          0.04          0.11         0.98 o                         
  -5  -3   9          6.95          7.05         1.91 o                         
  -4  -3   9          0.72          0.24         0.91 o                         
  -3  -3   9          2.52          4.92         1.12 o                         
  -2  -3   9          0.72          0.85         0.85 o                         
  -1  -3   9          0.02         -0.30         0.69 o                         
   0  -3   9         11.47         12.80         1.04 o                         
   1  -3   9        114.41        124.98         2.70 o                         
   2  -3   9         45.66         49.05         1.59 o                         
   3  -3   9        105.95        104.36         2.49 o                         
   4  -3   9          4.19          2.19         0.80 o                         
   5  -3   9         48.84         49.45         2.33 o                         
   6  -3   9          0.01         -0.50         0.70 o                         
   7  -3   9         53.49         55.75         2.44 o                         
   8  -3   9         46.37         48.02         2.37 o                         
   9  -3   9          7.96          3.61         1.27 o                         
  10  -3   9          1.99          2.17         1.05 o                         
  -8  -2   9          0.18         -1.34         1.34 o                         
  -7  -2   9          0.48          0.19         1.27 o                         
  -6  -2   9          8.58          6.80         1.39 o                         
  -5  -2   9         21.12         22.92         2.00 o                         
  -4  -2   9          0.12         -0.83         0.83 o                         
  -3  -2   9          0.42          0.59         1.02 o                         
  -2  -2   9          4.29          5.17         1.09 o                         
  -1  -2   9         29.40         31.15         1.64 o                         
   0  -2   9         34.25         33.23         1.80 o                         
   1  -2   9         33.34         30.99         1.96 o                         
   2  -2   9          4.91          4.57         0.75 o                         
   3  -2   9          0.35         -0.12         0.50 o                         
   4  -2   9         94.15         94.80         2.97 o                         
   5  -2   9          7.32          7.38         0.99 o                         
   6  -2   9         18.02         17.58         1.47 o                         
   7  -2   9          0.72          0.45         0.96 o                         
   8  -2   9          0.03         -0.11         0.83 o                         
   9  -2   9          3.10          3.35         1.04 o                         
  10  -2   9          0.51          0.88         0.95 o                         
  -8  -1   9          2.64          4.12         1.66 o                         
  -7  -1   9          7.21          7.79         1.85 o                         
  -6  -1   9          4.18          2.61         1.24 o                         
  -5  -1   9          0.00          1.61         1.60 o                         
  -4  -1   9          0.00         -0.83         0.83 o                         
  -3  -1   9          0.00          0.40         0.89 o                         
  -2  -1   9          9.37          8.60         1.41 o                         
  -1  -1   9         77.70         76.76         2.55 o                         
   0  -1   9          2.70          2.80         0.78 o                         
   1  -1   9         48.89         53.70         2.29 o                         
   2  -1   9         53.31         48.79         1.72 o                         
   3  -1   9        104.23         95.56         2.32 o                         
   4  -1   9        120.24        119.60         3.39 o                         
   5  -1   9          3.49          2.45         0.80 o                         
   6  -1   9          0.38          1.00         0.85 o                         
   7  -1   9          4.66          5.01         0.99 o                         
   8  -1   9          6.06          6.35         1.25 o                         
   9  -1   9          0.14          0.03         0.75 o                         
  10  -1   9          0.47          1.01         1.02 o                         
  -8   0   9          1.15          0.35         1.45 o                         
  -7   0   9          3.99          1.32         1.76 o                         
  -6   0   9          2.99          4.91         1.32 o                         
  -5   0   9         49.33         52.93         2.84 o                         
  -4   0   9          0.24          1.54         1.23 o                         
  -3   0   9          0.03         -0.41         0.65 o                         
  -2   0   9          0.01         -0.47         0.47 o                         
  -1   0   9         10.66         10.02         0.75 o                         
   0   0   9          1.71          1.75         0.39 o                         
   1   0   9          4.18          3.96         0.79 o                         
   2   0   9          6.02          5.00         0.71 o                         
   3   0   9          1.22          1.34         0.62 o                         
   4   0   9         41.74         38.52         1.84 o                         
   5   0   9          3.77          5.09         0.92 o                         
   6   0   9         16.57         16.97         1.46 o                         
   7   0   9          2.23          2.32         0.87 o                         
   8   0   9         46.74         46.13         2.61 o                         
   9   0   9         23.45         23.50         1.61 o                         
  10   0   9          6.70          7.20         1.20 o                         
  -8   1   9          1.78          1.90         1.47 o                         
  -7   1   9          1.30          2.19         1.71 o                         
  -6   1   9          0.02         -0.47         1.08 o                         
  -5   1   9        292.63        315.00         7.03 o                         
  -4   1   9        221.17        231.88         5.50 o                         
  -3   1   9          0.41          0.07         0.67 o                         
  -2   1   9         13.82         16.61         1.13 o                         
  -1   1   9         80.48         84.80         2.17 o                         
   0   1   9         21.01         20.61         1.16 o                         
   1   1   9          1.16          0.88         0.63 o                         
   2   1   9          1.46          2.09         0.96 o                         
   3   1   9          1.31          1.35         0.58 o                         
   4   1   9         23.01         22.28         1.32 o                         
   5   1   9         15.04         14.39         1.26 o                         
   6   1   9          4.97          4.66         0.99 o                         
   7   1   9         57.70         56.52         2.64 o                         
   8   1   9         63.64         65.10         2.71 o                         
   9   1   9          5.48          4.66         1.00 o                         
  10   1   9          6.61          6.94         1.34 o                         
  -8   2   9          0.53         -1.29         1.76 o                         
  -7   2   9          1.94          1.56         1.73 o                         
  -6   2   9          0.43          0.36         1.70 o                         
  -5   2   9          0.49          0.31         1.10 o                         
  -4   2   9          3.08          0.77         0.85 o                         
  -3   2   9          0.07         -0.51         0.69 o                         
  -2   2   9          0.00         -0.19         0.55 o                         
  -1   2   9          2.21          2.17         0.63 o                         
   0   2   9         23.21         23.74         1.22 o                         
   1   2   9          5.30          4.62         0.80 o                         
   2   2   9         90.74         98.30         2.85 o                         
   3   2   9          8.58         10.99         1.15 o                         
   4   2   9         51.06         48.60         1.80 o                         
   5   2   9         18.94         18.59         1.32 o                         
   6   2   9         36.40         35.39         1.95 o                         
   7   2   9          9.82          9.18         2.23 o                         
   8   2   9         26.84         31.49         2.29 o                         
   9   2   9          0.86          1.53         1.25 o                         
  10   2   9          0.45         -1.33         1.61 o                         
  -8   3   9          4.60          9.90         2.49 o                         
  -7   3   9          0.97         -1.07         1.35 o                         
  -6   3   9          0.00         -1.22         1.22 o                         
  -5   3   9          2.22          2.02         1.18 o                         
  -4   3   9          0.80         -0.08         0.88 o                         
  -3   3   9          3.61          2.40         0.88 o                         
  -2   3   9          5.26          5.51         0.88 o                         
  -1   3   9         13.07         16.46         1.12 o                         
   0   3   9          1.57          1.85         0.73 o                         
   1   3   9          2.87          2.90         0.77 o                         
   2   3   9         65.09         66.62         2.58 o                         
   3   3   9         20.56         20.14         1.50 o                         
   4   3   9          0.93          0.37         0.73 o                         
   5   3   9          0.56         -0.39         0.62 o                         
   6   3   9         42.14         44.07         2.75 o                         
   7   3   9          0.11          0.71         1.15 o                         
   8   3   9          0.18         -0.02         1.40 o                         
   9   3   9          8.70          9.66         1.77 o                         
  10   3   9          2.40          2.11         1.50 o                         
  -8   4   9          0.46          2.64         2.32 o                         
  -7   4   9         10.86          8.26         1.92 o                         
  -6   4   9          3.94          5.12         1.52 o                         
  -5   4   9          0.77          1.95         1.16 o                         
  -4   4   9          0.19         -0.06         0.91 o                         
  -3   4   9         16.41         17.47         1.99 o                         
  -2   4   9         40.53         33.18         1.82 o                         
  -1   4   9          0.73          0.14         0.79 o                         
   0   4   9         10.04          8.79         0.99 o                         
   1   4   9         10.06         15.91         1.23 o                         
   2   4   9         38.41         36.51         1.98 o                         
   3   4   9         48.81         64.04         2.56 o                         
   4   4   9          2.58          4.69         1.16 o                         
   5   4   9         30.33         31.61         2.09 o                         
   6   4   9         26.03         27.99         1.72 o                         
   7   4   9          6.38          5.88         1.91 o                         
   8   4   9         20.18         18.97         2.73 o                         
   9   4   9          0.03         -1.48         1.48 o                         
  10   4   9          0.58         -0.55         1.30 o                         
  -7   5   9          2.82          5.30         2.18 o                         
  -6   5   9          2.24          3.93         1.51 o                         
  -5   5   9          0.10          0.10         1.06 o                         
  -4   5   9          3.40          3.77         1.19 o                         
  -3   5   9          6.19          5.06         1.26 o                         
  -2   5   9         52.15         48.16         2.06 o                         
  -1   5   9          4.96          3.67         0.84 o                         
   0   5   9          7.84          7.15         1.04 o                         
   1   5   9         10.66          8.23         1.08 o                         
   2   5   9        341.19        331.63         7.05 o                         
   3   5   9        227.07        223.97         5.71 o                         
   4   5   9          5.69          8.60         1.13 o                         
   5   5   9          2.84          2.28         1.07 o                         
   6   5   9          1.35          2.52         1.06 o                         
   7   5   9         18.98         23.00         3.16 o                         
   8   5   9          0.02          1.29         1.59 o                         
   9   5   9          0.01         -1.40         1.40 o                         
  10   5   9          1.16          2.61         1.61 o                         
  -7   6   9         10.63          9.42         2.56 o                         
  -6   6   9          0.28         -0.47         1.39 o                         
  -5   6   9          4.06          2.55         1.36 o                         
  -4   6   9          0.00         -0.81         0.98 o                         
  -3   6   9          7.30          6.15         1.48 o                         
  -2   6   9         20.42         20.91         1.44 o                         
  -1   6   9          3.27          2.91         0.86 o                         
   0   6   9          0.08          0.55         0.76 o                         
   1   6   9          0.04          1.82         0.81 o                         
   2   6   9          6.10          7.59         1.16 o                         
   3   6   9          0.23         -0.68         0.68 o                         
   4   6   9          0.07          0.92         1.03 o                         
   5   6   9          9.35          7.28         1.41 o                         
   6   6   9          8.87         11.23         1.56 o                         
   7   6   9          3.32          5.89         1.67 o                         
   8   6   9          0.00         -0.28         1.71 o                         
   9   6   9          5.35          6.91         2.37 o                         
  -6   7   9          8.76         10.63         2.19 o                         
  -5   7   9          5.06          7.93         1.96 o                         
  -4   7   9          1.78          4.26         1.51 o                         
  -3   7   9         14.88         14.04         1.51 o                         
  -2   7   9          2.12          2.12         0.82 o                         
  -1   7   9          7.80          5.37         0.97 o                         
   0   7   9          2.52          1.21         0.82 o                         
   1   7   9          2.33          0.90         0.77 o                         
   2   7   9         75.07         66.66         2.88 o                         
   3   7   9          1.06          1.28         1.08 o                         
   4   7   9          5.72          3.57         1.25 o                         
   5   7   9          2.33          2.66         1.47 o                         
   6   7   9          3.27          3.67         1.30 o                         
   7   7   9          0.33          1.44         1.50 o                         
   8   7   9          0.24          2.20         1.91 o                         
   9   7   9         10.11         18.44         5.12 o                         
  -5   8   9          0.77          1.85         1.50 o                         
  -4   8   9          2.74          3.28         1.59 o                         
  -3   8   9          0.51          1.37         1.18 o                         
  -2   8   9          3.64          3.06         1.11 o                         
  -1   8   9          2.71          4.57         0.99 o                         
   0   8   9          2.30          4.68         1.12 o                         
   1   8   9          4.74          8.27         2.11 o                         
   2   8   9          9.36          4.59         1.09 o                         
   3   8   9          2.64          0.49         1.18 o                         
   4   8   9          8.30         10.95         2.05 o                         
   5   8   9          8.67          8.79         1.63 o                         
   6   8   9          0.34         -1.41         1.52 o                         
   7   8   9          2.76          4.09         1.76 o                         
   8   8   9          0.11          0.15         1.95 o                         
  -5   9   9          1.91          0.89         2.05 o                         
  -4   9   9          7.26          9.21         1.73 o                         
  -3   9   9          0.53          1.21         1.24 o                         
  -2   9   9          0.44          0.43         1.04 o                         
  -1   9   9          6.66          4.40         1.05 o                         
   0   9   9          3.29          3.16         1.05 o                         
   1   9   9          0.02         -0.60         0.84 o                         
   2   9   9          1.57          1.36         0.97 o                         
   3   9   9          1.38          1.49         1.32 o                         
   4   9   9          2.85          1.61         1.21 o                         
   5   9   9         13.76         11.75         1.88 o                         
   6   9   9         12.48         17.49         2.25 o                         
   7   9   9          0.59          1.64         2.39 o                         
  -3  10   9          5.42          6.84         1.64 o                         
  -2  10   9          4.09          7.58         1.61 o                         
  -1  10   9          0.07          0.61         0.90 o                         
   0  10   9         11.80         10.12         1.40 o                         
   1  10   9          2.54          1.54         1.07 o                         
   2  10   9          4.47          4.84         1.21 o                         
   3  10   9          0.05          0.31         1.00 o                         
   4  10   9          5.68          3.03         1.48 o                         
   5  10   9          0.96         -0.70         1.41 o                         
   6  10   9          0.35          0.59         1.59 o                         
  -1  11   9          0.36         -0.68         1.37 o                         
   0  11   9          0.74          1.27         1.07 o                         
   1  11   9          0.97          3.31         1.15 o                         
   2  11   9          2.44          2.48         1.15 o                         
   3  11   9          4.21          1.03         1.14 o                         
   4  11   9         15.48         15.45         2.25 o                         
   5  11   9          5.33          6.75         1.77 o                         
  -2  -9  10          0.67         -0.39         1.18 o                         
  -1  -9  10          2.82          3.44         1.95 o                         
   0  -9  10         10.54         11.29         1.84 o                         
   1  -9  10          1.12         -1.24         1.24 o                         
   2  -9  10          0.45         -0.62         1.38 o                         
   3  -9  10          4.66          2.21         1.43 o                         
  -4  -8  10          9.95         14.70         2.45 o                         
  -3  -8  10          5.27          6.38         1.69 o                         
  -2  -8  10          2.63          1.82         1.31 o                         
  -1  -8  10          1.17          1.30         1.23 o                         
   0  -8  10          2.82          3.02         1.31 o                         
   1  -8  10         13.53         16.58         2.05 o                         
   2  -8  10          2.85          4.14         1.66 o                         
   3  -8  10          1.37          0.79         1.26 o                         
   4  -8  10          1.57          3.20         1.42 o                         
   5  -8  10          0.81          1.89         1.34 o                         
  -5  -7  10          1.01          0.83         1.34 o                         
  -4  -7  10          6.79          5.25         1.62 o                         
  -3  -7  10          1.68          2.79         1.32 o                         
  -2  -7  10          1.42         -1.02         1.11 o                         
  -1  -7  10          2.51          2.29         1.15 o                         
   0  -7  10         19.13         19.26         2.05 o                         
   1  -7  10         42.42         35.57         2.64 o                         
   2  -7  10          1.82          1.70         1.37 o                         
   3  -7  10          0.01          0.51         1.07 o                         
   4  -7  10          3.33          1.70         1.75 o                         
   5  -7  10          1.86          0.84         1.21 o                         
   6  -7  10          0.47          2.88         1.48 o                         
  -6  -6  10          0.27          0.10         1.06 o                         
  -5  -6  10          0.69         -0.90         0.90 o                         
  -4  -6  10          0.11         -0.95         0.95 o                         
  -3  -6  10          0.05          0.90         0.91 o                         
  -2  -6  10          1.66          1.38         0.89 o                         
  -1  -6  10          0.04         -0.21         0.80 o                         
   0  -6  10          1.26         -0.33         0.91 o                         
   1  -6  10         16.06         21.10         2.17 o                         
   2  -6  10          2.69          2.18         1.54 o                         
   3  -6  10          0.26          0.73         1.07 o                         
   4  -6  10          0.55         -0.39         1.17 o                         
   5  -6  10          2.20          2.54         1.26 o                         
   6  -6  10          0.21          1.24         1.21 o                         
   7  -6  10          4.74          3.69         1.57 o                         
  -6  -5  10          0.03          0.48         1.02 o                         
  -5  -5  10          2.32          1.82         1.50 o                         
  -4  -5  10          0.03         -0.46         0.85 o                         
  -3  -5  10          0.04         -0.29         0.87 o                         
  -2  -5  10          0.98         -0.55         0.81 o                         
  -1  -5  10          0.84          1.70         0.82 o                         
   0  -5  10          1.52          2.00         0.90 o                         
   1  -5  10         20.62         21.07         1.32 o                         
   2  -5  10         13.99         13.62         1.14 o                         
   3  -5  10          0.00         -0.62         0.62 o                         
   4  -5  10          9.44         10.42         1.31 o                         
   5  -5  10          0.03         -0.04         0.86 o                         
   6  -5  10          3.94          7.18         1.57 o                         
   7  -5  10          7.00          7.97         1.73 o                         
   8  -5  10          8.80          8.63         1.83 o                         
  -7  -4  10          6.71          8.74         2.23 o                         
  -6  -4  10          0.04         -1.09         1.09 o                         
  -5  -4  10          3.99          3.33         1.73 o                         
  -4  -4  10          0.68          0.35         1.00 o                         
  -3  -4  10          0.43          0.59         0.90 o                         
  -2  -4  10          7.11          5.60         1.08 o                         
  -1  -4  10         23.73         24.49         1.72 o                         
   0  -4  10          0.15         -0.22         0.66 o                         
   1  -4  10        160.13        172.67         3.50 o                         
   2  -4  10        131.16        128.60         2.73 o                         
   3  -4  10         12.44         10.39         1.05 o                         
   4  -4  10         17.28         17.37         1.46 o                         
   5  -4  10          0.00          1.69         0.89 o                         
   6  -4  10          2.42          0.90         0.91 o                         
   7  -4  10          0.23          2.80         1.03 o                         
   8  -4  10          0.42         -0.45         0.98 o                         
  -7  -3  10         12.07         18.22         2.02 o                         
  -6  -3  10          0.39          0.13         1.17 o                         
  -5  -3  10          1.51          1.96         1.25 o                         
  -4  -3  10          0.82          0.93         1.04 o                         
  -3  -3  10          1.14          0.57         0.95 o                         
  -2  -3  10          8.91         11.51         1.94 o                         
  -1  -3  10         22.74         21.67         1.62 o                         
   0  -3  10          1.21          1.66         0.69 o                         
   1  -3  10         16.32         16.24         1.20 o                         
   2  -3  10         61.04         63.57         1.91 o                         
   3  -3  10         17.13         15.39         1.38 o                         
   4  -3  10         24.18         24.07         1.68 o                         
   5  -3  10         14.71         14.80         1.39 o                         
   6  -3  10         12.86         14.78         1.48 o                         
   7  -3  10          4.38          3.69         1.08 o                         
   8  -3  10         27.46         31.82         2.25 o                         
   9  -3  10          9.42          7.32         1.76 o                         
  -7  -2  10          0.98          3.72         1.68 o                         
  -6  -2  10          3.39          0.08         1.26 o                         
  -5  -2  10         44.02         44.18         2.81 o                         
  -4  -2  10         11.78         14.80         2.53 o                         
  -3  -2  10         10.01         10.73         1.48 o                         
  -2  -2  10          0.87          1.56         1.02 o                         
  -1  -2  10         34.54         39.06         2.04 o                         
   0  -2  10         33.49         31.73         1.69 o                         
   1  -2  10         24.90         27.40         1.56 o                         
   2  -2  10          0.01         -0.22         0.62 o                         
   3  -2  10          5.65          5.79         1.06 o                         
   4  -2  10          9.62         12.08         1.35 o                         
   5  -2  10          0.31          0.18         0.83 o                         
   6  -2  10         11.19         11.95         1.49 o                         
   7  -2  10          0.82          1.95         1.09 o                         
   8  -2  10          8.47          9.91         1.45 o                         
   9  -2  10          0.01         -0.86         1.20 o                         
  -8  -1  10          0.37          2.08         2.41 o                         
  -7  -1  10          0.53          2.04         1.88 o                         
  -6  -1  10          0.25         -0.85         1.16 o                         
  -5  -1  10        103.87        109.72         4.83 o                         
  -4  -1  10         52.77         52.51         3.40 o                         
  -3  -1  10          4.77          3.43         1.24 o                         
  -2  -1  10          0.71          0.18         0.96 o                         
  -1  -1  10         19.40         21.23         1.62 o                         
   0  -1  10         20.56         20.64         1.59 o                         
   1  -1  10         15.25         13.63         1.46 o                         
   2  -1  10          2.50          2.49         0.82 o                         
   3  -1  10          2.13          3.51         0.91 o                         
   4  -1  10          1.33          1.35         0.89 o                         
   5  -1  10          3.40          5.17         1.10 o                         
   6  -1  10          0.30          0.32         0.83 o                         
   7  -1  10          0.17          1.20         0.97 o                         
   8  -1  10          2.08          0.42         1.05 o                         
   9  -1  10          0.50          0.44         1.19 o                         
  10  -1  10          3.38          2.09         1.67 o                         
  -8   0  10          0.61          0.28         1.65 o                         
  -7   0  10          1.56          2.96         2.45 o                         
  -6   0  10          0.03         -1.21         1.21 o                         
  -5   0  10         11.42         12.24         1.72 o                         
  -4   0  10         64.86         75.45         3.44 o                         
  -3   0  10          4.60          3.43         1.33 o                         
  -2   0  10          0.31          0.10         1.00 o                         
  -1   0  10          3.31          5.07         1.22 o                         
   0   0  10         74.29         70.62         2.76 o                         
   1   0  10          0.42          0.25         0.73 o                         
   2   0  10         16.96         16.56         1.82 o                         
   3   0  10          0.45         -0.48         0.89 o                         
   4   0  10          0.21          0.92         0.87 o                         
   5   0  10          0.75          0.03         0.75 o                         
   6   0  10          5.80          6.71         1.21 o                         
   7   0  10          0.34         -0.83         0.83 o                         
   8   0  10         18.67         20.54         2.13 o                         
   9   0  10         15.14         16.78         1.65 o                         
  10   0  10          0.81          0.20         1.41 o                         
  -8   1  10          0.37          1.30         2.17 o                         
  -7   1  10          0.00         -1.73         1.76 o                         
  -6   1  10          1.78         -0.24         1.69 o                         
  -5   1  10          0.07         -1.18         1.18 o                         
  -4   1  10         12.93         13.35         1.96 o                         
  -3   1  10          0.72         -1.02         1.02 o                         
  -2   1  10          2.18          1.72         0.93 o                         
  -1   1  10         26.82         31.14         1.99 o                         
   0   1  10         53.32         51.14         2.41 o                         
   1   1  10          0.12          0.08         0.85 o                         
   2   1  10          0.05          0.20         0.85 o                         
   3   1  10         17.67         16.30         1.64 o                         
   4   1  10          5.05          4.01         1.09 o                         
   5   1  10          0.31         -0.59         0.86 o                         
   6   1  10          4.38          5.51         1.43 o                         
   7   1  10          5.82          3.94         1.26 o                         
   8   1  10          6.39          9.11         1.56 o                         
   9   1  10          3.09          4.04         1.40 o                         
  10   1  10          3.97          4.84         2.17 o                         
  -7   2  10          0.28         -1.04         1.83 o                         
  -6   2  10          0.77         -0.64         1.76 o                         
  -5   2  10         37.88         34.08         3.66 o                         
  -4   2  10          0.02         -1.07         1.45 o                         
  -3   2  10          1.31          0.01         1.13 o                         
  -2   2  10          2.06          0.07         0.68 o                         
  -1   2  10          2.67          3.12         0.78 o                         
   0   2  10         58.55         59.18         2.09 o                         
   1   2  10          2.43          1.01         0.71 o                         
   2   2  10         63.62         75.48         2.78 o                         
   3   2  10        166.07        173.68         6.14 o                         
   4   2  10        102.14        100.15         3.38 o                         
   5   2  10          0.32          0.31         0.91 o                         
   6   2  10          0.18          1.29         0.99 o                         
   7   2  10          4.80          7.15         1.41 o                         
   8   2  10         13.39         13.03         2.05 o                         
   9   2  10          3.05          0.02         1.71 o                         
  10   2  10          1.43          1.07         1.81 o                         
  -7   3  10          0.04         -1.17         1.79 o                         
  -6   3  10          0.08         -1.59         1.59 o                         
  -5   3  10         21.72         22.84         2.96 o                         
  -4   3  10          3.74          4.43         1.39 o                         
  -3   3  10          2.51          0.90         0.96 o                         
  -2   3  10          0.38         -0.23         0.66 o                         
  -1   3  10         18.68         21.48         1.42 o                         
   0   3  10          0.16          0.11         0.63 o                         
   1   3  10         12.50         15.01         1.24 o                         
   2   3  10        131.54        139.85         3.70 o                         
   3   3  10        129.48        137.43         3.68 o                         
   4   3  10          4.66          5.20         1.04 o                         
   5   3  10          1.84          1.37         0.96 o                         
   6   3  10          3.82          2.35         1.10 o                         
   7   3  10         12.24         10.17         2.18 o                         
   8   3  10         60.55         47.86         4.13 o                         
   9   3  10         14.43         16.04         2.80 o                         
  10   3  10          0.57          2.04         1.85 o                         
  -7   4  10          0.30          0.88         2.22 o                         
  -6   4  10          0.00         -0.17         1.84 o                         
  -5   4  10          2.50          3.80         1.46 o                         
  -4   4  10          1.42          2.09         1.19 o                         
  -3   4  10          2.86          2.00         1.09 o                         
  -2   4  10          0.78         -0.76         0.76 o                         
  -1   4  10         17.19         18.82         1.37 o                         
   0   4  10          3.57          3.05         0.93 o                         
   1   4  10          1.19         -0.64         0.64 o                         
   2   4  10         12.91         15.17         1.45 o                         
   3   4  10          0.18          2.34         0.93 o                         
   4   4  10          0.07          0.40         0.94 o                         
   5   4  10          1.49          1.87         0.98 o                         
   6   4  10          0.02          0.32         1.42 o                         
   7   4  10         10.20          6.72         2.08 o                         
   8   4  10          0.01         -1.32         1.59 o                         
   9   4  10          3.32          4.92         2.22 o                         
  -6   5  10         25.46         29.86         3.21 o                         
  -5   5  10          0.31          1.27         1.48 o                         
  -4   5  10          0.72          1.19         1.11 o                         
  -3   5  10          7.27         10.76         1.74 o                         
  -2   5  10          0.00          0.18         0.87 o                         
  -1   5  10         19.01         23.03         1.57 o                         
   0   5  10         10.20          9.79         1.33 o                         
   1   5  10         16.23         17.09         1.52 o                         
   2   5  10          3.27          3.82         1.16 o                         
   3   5  10         33.28         32.16         2.24 o                         
   4   5  10          4.24          4.29         1.03 o                         
   5   5  10          0.05          0.78         1.09 o                         
   6   5  10          7.31          7.78         1.71 o                         
   7   5  10          1.31          0.99         1.72 o                         
   8   5  10          0.59         -1.11         1.69 o                         
   9   5  10          0.78          0.55         2.01 o                         
  -6   6  10          0.39         -0.17         1.70 o                         
  -5   6  10          0.89          1.11         1.38 o                         
  -4   6  10          3.96          4.67         1.39 o                         
  -3   6  10          5.15          3.86         1.32 o                         
  -2   6  10         37.53         37.55         1.97 o                         
  -1   6  10         17.62         14.18         1.33 o                         
   0   6  10          0.63          2.53         0.99 o                         
   1   6  10         15.73         13.29         1.34 o                         
   2   6  10         87.42         80.46         2.92 o                         
   3   6  10         12.01         12.55         1.48 o                         
   4   6  10          0.03         -0.79         1.02 o                         
   5   6  10          9.16          9.35         2.14 o                         
   6   6  10         12.36         14.05         1.84 o                         
   7   6  10          9.19          9.32         2.34 o                         
   8   6  10          0.18          0.63         2.36 o                         
   9   6  10          2.88          1.42         2.75 o                         
  -5   7  10          1.50          0.85         1.60 o                         
  -4   7  10          0.43          0.08         1.18 o                         
  -3   7  10          0.01         -0.69         1.27 o                         
  -2   7  10          0.01         -0.49         1.02 o                         
  -1   7  10          0.93          0.21         0.82 o                         
   0   7  10          0.95          0.12         0.85 o                         
   1   7  10          6.40          4.24         1.02 o                         
   2   7  10         93.27         85.73         3.34 o                         
   3   7  10         27.62         27.09         2.30 o                         
   4   7  10          3.16          1.09         1.23 o                         
   5   7  10          3.64          2.32         1.27 o                         
   6   7  10         15.50         18.99         2.18 o                         
   7   7  10          1.81          3.31         2.15 o                         
   8   7  10          0.39          4.68         2.25 o                         
  -4   8  10          3.53          4.74         1.72 o                         
  -3   8  10          0.01         -1.33         1.33 o                         
  -2   8  10          0.02         -0.42         1.12 o                         
  -1   8  10          0.06         -0.06         0.77 o                         
   0   8  10          0.00          0.72         0.88 o                         
   1   8  10          4.54          5.42         1.18 o                         
   2   8  10         24.24         27.36         1.96 o                         
   3   8  10          3.47          1.12         1.26 o                         
   4   8  10          0.72          0.47         1.23 o                         
   5   8  10          0.29         -0.47         1.26 o                         
   6   8  10          9.00          9.97         1.76 o                         
   7   8  10          7.38          9.39         2.55 o                         
  -3   9  10          1.47          3.57         1.55 o                         
  -2   9  10          0.00          0.56         1.30 o                         
  -1   9  10          0.13         -0.15         0.91 o                         
   0   9  10          0.54         -0.56         1.02 o                         
   1   9  10         10.61         12.09         1.66 o                         
   2   9  10          4.83          5.37         1.25 o                         
   3   9  10          0.44          1.26         1.14 o                         
   4   9  10          1.35          1.91         1.41 o                         
   5   9  10          0.01          1.03         1.40 o                         
   6   9  10          1.59          2.83         1.56 o                         
  -2  10  10          0.98          2.14         1.45 o                         
  -1  10  10          1.38          2.47         1.25 o                         
   0  10  10          0.21          0.09         1.02 o                         
   1  10  10          0.46          0.55         1.05 o                         
   2  10  10          0.00          0.24         1.08 o                         
   3  10  10          0.33          1.02         1.03 o                         
   4  10  10          0.80         -0.03         1.77 o                         
   5  10  10          4.39          1.52         1.54 o                         
  -2  -8  11          0.01          0.00         1.39 o                         
  -1  -8  11          7.45          8.50         1.74 o                         
   0  -8  11          0.79         -1.26         1.26 o                         
   1  -8  11          0.15          0.39         1.64 o                         
   2  -8  11          0.33          0.23         1.53 o                         
   3  -8  11          1.16         -0.10         1.51 o                         
  -4  -7  11          4.11          1.73         1.51 o                         
  -3  -7  11          9.17          8.58         3.09 o                         
  -2  -7  11          0.61          0.02         1.39 o                         
  -1  -7  11          8.66         10.94         1.77 o                         
   0  -7  11          0.41         -0.80         1.05 o                         
   1  -7  11          7.17          6.04         1.92 o                         
   2  -7  11          1.64          0.91         1.56 o                         
   3  -7  11         11.05         13.37         2.22 o                         
   4  -7  11          6.06          6.90         1.69 o                         
   5  -7  11          0.41         -0.28         1.31 o                         
  -5  -6  11          0.23          1.40         1.32 o                         
  -4  -6  11          0.53         -1.34         1.34 o                         
  -3  -6  11          1.76          1.69         1.64 o                         
  -2  -6  11          0.00          0.65         1.42 o                         
  -1  -6  11          0.16         -0.19         1.45 o                         
   0  -6  11          0.56         -0.80         1.03 o                         
   1  -6  11          5.31          4.56         1.86 o                         
   2  -6  11          0.83          0.21         1.28 o                         
   3  -6  11          0.80          0.08         1.18 o                         
   4  -6  11          0.02         -0.35         1.19 o                         
   5  -6  11          2.98          1.94         1.35 o                         
   6  -6  11          0.26          0.64         1.39 o                         
  -5  -5  11          1.16         -0.41         1.79 o                         
  -4  -5  11          1.58          0.80         1.06 o                         
  -3  -5  11          2.96          2.14         1.09 o                         
  -2  -5  11          0.10         -0.22         0.92 o                         
  -1  -5  11          0.11         -0.77         0.77 o                         
   0  -5  11          2.00          0.84         0.85 o                         
   1  -5  11          0.94          1.53         0.81 o                         
   2  -5  11          3.23          4.07         0.95 o                         
   3  -5  11         11.30         11.83         1.19 o                         
   4  -5  11          0.52          1.23         1.25 o                         
   5  -5  11          0.35         -0.82         1.37 o                         
   6  -5  11          7.19          7.11         1.75 o                         
   7  -5  11          9.55          9.41         1.83 o                         
  -6  -4  11          3.32          2.37         1.48 o                         
  -5  -4  11          4.69          3.46         1.56 o                         
  -4  -4  11          5.13          8.50         1.44 o                         
  -3  -4  11          1.27          0.15         1.01 o                         
  -2  -4  11          1.47          0.59         0.95 o
[truncated: 43,903 more chars]
